# Supplementary material for: Intermittent Fasting‐Induced Orm2 Promotes Adipose Browning via the GP130/IL23R‐p38 Cascade
Source: Adv Sci (Weinh). 2024 Sep 9;11(42):2407789. doi: 10.1002/advs.202407789 (PMC11558143; doi:10.1002/advs.202407789)
Supplement: Supplementary file 2 — Supplemental Tables [file ADVS-11-2407789-s001.zip]

Archive with 9 entries (9 files):
- Table S1-Primers for RT-PCR.xlsx
- Table S2-Source Data for Figure 1.xlsx
- Table S3-Source Data for Figure 2.xlsx
- Table S4-Source Data for Figure 3.xlsx
- Table S5-Source Data for Figure 4.xlsx
- Table S6-Source Data for Figure 5.xlsx
- Table S7-Source Data for Figure S1-S6.xlsx
- Table S8-mouse secreted protein data.xlsx
- Table S9-Orm2 rs1826232 Analysis Data.csv
