# Supplementary material for: Intermittent Fasting‐Induced Orm2 Promotes Adipose Browning via the GP130/IL23R‐p38 Cascade
Source: Adv Sci (Weinh). 2024 Sep 9;11(42):2407789. doi: 10.1002/advs.202407789 (PMC11558143; doi:10.1002/advs.202407789)
Supplement: Supplementary file 2 — Supplemental Tables [file ADVS-11-2407789-s001.zip › Table S1-Primers for RT-PCR.xlsx]

## Sheet: primers
Genes	Forward primers 5’ to 3’	Reversed primers 5’ to 3’
Mouse Orm2	CAACATCACCATAGGCGACCC	ATTTCCTGCCGGTAATCAGGG
Mouse PPARα	AGAGCCCCATCTGTCCTCTC	ACTGGTAGTCTGCAAAACCAAA
Mouse Ucp1	ACTGCCACACCTCCAGTCATT	ACTGCCACACCTCCAGTCATT
Mouse Pgc1α	CCCTGCCATTGTTAAGACC	TGCTGCTGTTCCTGTTTTC
Mouse Prdm16	CAGCACGGTGAAGCCATTC	GCGTGCATCCGCTTGTG
Mouse Cox8b	GAACCATGAAGCCAACGACT	GCGAAGTTCACAGTGGTTCC
Mouse Elovl3	TTCTCACGCGGGTTAAAAATGG	GAGCAACAGATAGACGACCAC
Mouse Cidea	TGCTCTTCTGTATCGCCCAGT	GCCGTGTTAAGGAATCTGCTG
Mouse Dio2	AATTATGCCTCGGAGAAGACCG	GGCAGTTGCCTAGTGAAAGGT
Mouse IL23r	TTCAGATGGGCATGAATGTTTCT	CCAAATCCGAGCTGTTGTTCTAT
Mouse Orm1	ACAGTGAGGTAAACCCCAATACT	GCAAAAACACATACATCCCCAGA
Mouse Orm3	GAACTACACACGGTTCTCATCAT	CATTTGCCAGATAGCCAGCTC
Mouse mtDNA	CGACCTCGATGTTGGATCA	AGAGGATTTGAACCTCTGG
Mouse B2M	TCTCTGCTCCCCACCTCTAAGT	TGCTGTCTCGATGTTTGATGTATCT
Mouse CD137	CGTGCAGAACTCCTGTGATAAC	GTCCACCTATGCTGGAGAAGG
Mouse TMEM26	ACCCTGTCATCCCACAGAG	TGTTTGGTGGAGTCCTAAGGTC
Mouse Tbx1	GGCAGGCAGACGAATGTTC	TTGTCATCTACGGGCACAAAG
Mouse Klh13	AGAATTGGTTGCTGCAATACTCC	AAGGCACAGTTTCAAGTGCTG
Mouse Ear2	CCTGTAACCCCAGAACTCCA	CAGATGAGCAAAGGTGCAAA
Mouse Cd40	TTGTTGACAGCGGTCCATCTA	CCATCGTGGAGGTACTGTTTG
Mouse Slc27a1	CTGGGACTTCCGTGGACCT	TCTTGCAGACGATACGCAGAA
Mouse Abcd2	ATATTTCAGGCTGCTATTGGGGCTG	AGTGTCCAACTGTTCAAAGCGCCA
Mouse Acox1	ATGAATCCCGATCTGCGCAA	TTCTCGATTTCTCGACGGCG
Mouse CD36	TTTGGGAACCACATCCGCCAA	TTATGCCTGTGAGCTGGCCAC
Mouse Cpt2	GGCCAGCTGACCAAAGAAGCAG	GGTGGACAGGATGTTGTGGTTTATC
Mouse Cpt1α	CTCCGCCTGAGCCATGAAG	CACCAGTGATGATGCCATTCT
Mouse Ech1	GCTACCGCGATGACAGTTTC	TCAGAGATCGAAGGCTGATGTT
Mouse Fabp4	AAGGTGAAGAGCATCATAACCCT	TCACGCCTTTCATAACACATTCC
Mouse Hmgcs2	GAAGAGAGCGATGCAGGAAAC	GTCCACATATTGGGCTGGAAA
