# Supplementary material for: Intermittent Fasting‐Induced Orm2 Promotes Adipose Browning via the GP130/IL23R‐p38 Cascade
Source: Adv Sci (Weinh). 2024 Sep 9;11(42):2407789. doi: 10.1002/advs.202407789 (PMC11558143; doi:10.1002/advs.202407789)
Supplement: Supplementary file 2 — Supplemental Tables [file ADVS-11-2407789-s001.zip › Table S2-Source Data for Figure 1.xlsx]

## Sheet: figure 1
figure 1a
figure 1b	orm2 expression levels	ND N=8								IF N=8
	liver	0.992795	1.29645	0.778932	1.31	0.62182	0.768211	1.30547	0.926315	27.1818	54.7417	80.4248	50.3726	51.0758	62.2315	19.4888	30.2649	p=0.000016
figure 1c		ND			IF
	Liver-ORM2	19218.9	17227.6	18219.5	64871.3	76325.7	87192.7
	Liver-Actin	71443.2	92793.2	76424.2	71178.8	57898.7	62866
	Serum-ORM2	30832.7	39652.5	29348.5	86212.5	75891.6	74057.9
	Serum-Pneceau S	63607.7	59043.6	54449	44581.5	58335.4	53275.9
	Liver-ORM2	1.16444	0.803629	1.03193	3.94502	5.70623	6.00359	p=0.0029
	Serum-ORM2	0.857771	1.18841	0.953815	3.42203	2.30214	2.45986	p=0.0089
figure 1d
figure 1e	luc	con				50ng				100ng				500ng
	Pparα	0.819131	1.06116	0.933653	1.18605	1.36823	1.50465	1.51371	1.84629	1.75634	1.829	2.05439	2.14541	2.29704	2.94781	3.21434	3.5931
						P=0.004926				P=0.000234				P=0.000397
figure 1f		con				PPARa
	orm2-luc	0.96902	1.04334	0.977685	1.00996	1.94234	2.18925	2.24788	3.03286	p=0.0012
	orm2-luc mut1	0.962653	0.991496	1.34298	1.59612	1.03097	1.20639	1.49889	1.51003	p=0.6608
	orm2-luc mut2	0.948201	1.25759	1.28873	0.856046	1.13273	0.882445	1.27216	1.37167	p=0.6302
figure 1g
figure 1h		Ad-GFP			Ad-PPARα
	Cell-lysate PPARα	30727.6	30569.8	31740.2	64545.6	58974.3	61297.9
	Cell-lysate GAPDH	48212.7	47685.1	46982.4	39143.1	53153.3	48291.4
	Medium ORM2	9411.44	8718.68	9839.01	55968.7	38587.6	32918.5
	Medium Ponceau S	43718.8	41371.4	42893.2	38494	46894	42998.3
	Cell-lysate PPARα	0.978512	0.98426	1.03723	2.53169	1.70346	1.94884	p=0.0126
	Cell-lysate Orm2	0.985381	0.964644	1.04998	6.65533	3.76658	3.50433	p=0.0226
figure 1i
	WY 80 µM	-			-			+			+			-			-
	Feno 60 µM	-			-			-			-			+			+
	Ad-shPPARα	-			+			-			+			-			+
	ORM2	12408.5	16314.7	22870	12118.3	25310.7	24712.7	81339.6	89780	83775	12977.7	27360.5	19915.8	93263.1	67020.3	78166.6	27161	17117.3	15605.7
	PPARα	85098.2	57753	61578.7	19442.5	19782.3	11146.6	79443.5	63959.7	68335.9	20148.6	23818.4	10917.7	71494.8	78508.9	52918.2	19821.6	23693.6	5323.75
	Actin	30632.4	45329.2	69841.3	44168	78387.7	70063.9	53301.8	90806.4	60717.5	80250	101819	59362.2	81603.9	88555.4	66868	81818.7	68357.8	79481.1	Con vs. WY 80uM	WY 80uM vs. WY 80uM+Ad-shPPARa	Con vs. Feno 60uM	Feno 60uM vs. Feno 60uM+Ad-shPPARa
	ORM2	0.72152	0.948653	1.32983	0.704647	1.47175	1.43698	4.72968	5.22047	4.87129	0.754618	1.59094	1.15805	5.423	3.89705	4.54518	1.57934	0.995324	0.907429	p<0.0001	p=0.0002	p=0.0016	p=0.0021
	PPARα	1.24881	0.847522	0.903665	0.285318	0.290305	0.163576	1.16583	0.938606	1.00283	0.29568	0.349534	0.160217	1.04918	1.15212	0.776572	0.29088	0.347703	0.0781258	p=0.8143	p=0.001	p=0.9671	p=0.0056
figure 1j	orm2 expression levels	con						PPARα
	liver	1.00369	1.1253	0.680802	0.792953	1.55327	0.843995	2.08537	1.67633	2.83885	1.94572	3.49503	2.67642	p=2.67642386
	bat	0.872246	1.23354	0.909286	1.36397	0.887492	0.733468	1.13116	1.24212	1.26822	0.875274	0.863224	1.07386	p=1.073861
	sc	0.799582	1.03334	0.794059	1.07722	0.71317	1.58262	0.934533	1.44625	0.824915	0.677042	1.0735	1.26341	p=1.263406
figure 1k		Con			PPARα
	Liver-ORM2	48848.4	42912.8	46000.2	74403.5	72781.6	38655.8
	Liver-PPARα	55075.8	49802	44270.1	103056	92067.9	94241.7
	Liver-Actin	82045.1	87674.4	84289.4	87198.5	74103	66595
	Serum-ORM2	32887.2	41896	30900.8	73855.2	79107.8	82525.5
	Serum-Ponceau S	5819	7141.2	6090.95	8603.9	10094	8738.84
	scWAT-ORM2	45259.2	93435	86198.5	75834.4	70161.4	51237
	scWAT-Actin	38100.6	54650.9	61879.9	80841.7	83346.6	84000.3
	BAT-ORM2	79135.3	97450.8	93605	50292.5	50759.6	35565.9
	BAT-Actin	67417.7	94017.6	80181.6	75708.4	46222.6	35331.5
	Liver-ORM2	1.09541	0.90052	1.00407	1.56987	1.80703	1.29168	p=0.025
	Liver-PPARα	1.1413	0.96575	0.892952	2.00934	2.11234	2.40598	p=0.0011
	Serum-ORM2	1.0219	1.06079	0.917308	1.55209	1.41705	1.70751	p=0.004
figure 1l		ND						IF						IF+Ad-shPPARα
	PPARa	1.43322	1.40591	0.751957	1.73843	0.692946	1.30591	3.36254	3.30434	2.31594	3.16308	2.5589	3.42578	0.294795	0.812218	0.186593	0.408318	0.595257	0.516696
	Orm2	0.920466	0.990923	1.11541	1.16966	0.81072	0.992815	41.4764	40.9112	43.7727	43.4553	37.667	38.8314	2.51064	2.75478	2.67821	3.58429	2.34806	3.05494
	Tukey's multiple comparisons test	Mean Diff.	95.00% CI of diff.	Significant?	Summary	Adjusted P Value
	PPARa
	ND vs. IF	-1.8	-2.217 to -1.383	Yes	****	<0.0001
	ND vs. IF+shPPARα	0.7524	0.3355 to 1.169	Yes	***	0.0003
	IF vs. IF+shPPARα	2.553	2.136 to 2.970	Yes	****	<0.0001
	Orm2
	ND vs. IF	-0.607	-1.024 to -0.1901	Yes	**	0.0032
	ND vs. IF+shPPARα	0.6251	0.2082 to 1.042	Yes	**	0.0024
	IF vs. IF+shPPARα	1.232	0.8152 to 1.649	Yes	****	<0.0001
figure 1m		ND			IF			IF+Ad-shPPARα
	Liver-ORM2	16097.8	23281.9	31720.5	44025.6	57369.5	58963.4	41685.8	36465.3	40257.9
	Liver-Actin	26467	39456.5	52848.3	56250.2	55694.8	55537.9	62009.1	54485.1	58760.5
	Serum-PPARα	19413.2	26283	31599	58756.2	59133.5	52024.2	13664.4	11047	3406.03
	Serum-ORM2	19798	19641.2	18396.1	60144.9	44640.2	66023.6	17302	12834.4	23793.2
	Serum-Ponceau S	51786.7	48037	49116.7	49982.3	41406.5	52744.3	46158.3	39129.5	28989.1	ND vs. IF	IF vs. IF+Ad-shPPARα
	Liver-ORM2	1.01455	0.984259	1.00119	1.30554	1.71821	1.77094	1.12135	1.11638	1.14281	p=0.0154	p=0.0329
	Serum-PPARα	0.718436	1.04859	1.23297	2.25292	2.737	1.89034	0.567347	0.541063	0.225176	p=0.0109	p=0.0023
	Serum-ORM2	0.983857	1.05225	0.963888	3.09678	2.77451	3.22146	0.964664	0.844114	2.11225	p=0.0001	p=0.0155
