# Supplementary material for: Intermittent Fasting‐Induced Orm2 Promotes Adipose Browning via the GP130/IL23R‐p38 Cascade
Source: Adv Sci (Weinh). 2024 Sep 9;11(42):2407789. doi: 10.1002/advs.202407789 (PMC11558143; doi:10.1002/advs.202407789)
Supplement: Supplementary file 2 — Supplemental Tables [file ADVS-11-2407789-s001.zip › Table S3-Source Data for Figure 2.xlsx]

## Sheet: figure 2
figure 2a		con			6h			12h			p-value
	Ucp1	0.982746	1.00688	1.01038	2.33522	2.47728	1.80384	2.77963	2.94832	2.93811	p<0.0001
	Pgc1α	1.08223	0.935627	0.982144	1.56266	1.20916	1.78263	2.09799	2.89589	2.53855	p=0.003
	Prdm16	0.783294	1.03356	1.18314	1.31734	1.21641	1.38283	1.58846	1.70838	1.39728	p=0.0187
	Cox8b	1.03325	1.15044	0.816309	1.18278	1.21604	1.22026	1.28984	1.45114	1.34461	p=0.0292
	Elovl3	1.15373	0.824336	1.02194	1.59477	1.42062	1.30463	1.68331	2.47307	2.52504	p=0.0131
	CD137	1.06601	0.589358	1.34464	1.13074	1.6835	1.49388	0.950801	1.21606	1.96185	p=0.372
	TMEM26	0.786255	1.46213	0.751617	1.11227	1.16531	1.42399	2.14811	1.53482	2.10391	p=0.038
	Tbx1	0.801315	0.962889	1.2358	1.03889	1.27688	1.57526	2.12939	1.83457	1.42449	p=0.03
	klh13	1.14273	1.08484	0.772433	1.10493	1.32616	0.568917	0.977712	0.899679	0.618773	p=0.349
	Ear2	0.478388	1.44518	1.07643	1.03889	1.27688	1.57526	2.09404	1.72449	1.95654	p=0.197
	Cd40	1.32647	0.854165	0.81937	1.95789	1.2828	0.961486	1.08492	0.627456	0.928251	p=0.602
	scl27a1	0.685523	1.25726	1.05722	1.61513	2.15017	2.15445	3.39939	2.29784	2.83879	p=0.007
figure 2b
		0 ng/ml-1			5 ng/ml			10 ng/ml			50 ng/ml
	UCP1	12997.3	14385.8	16432.5	14888	31028.1	28965.1	31091.5	31202.9	67390	43289.6	49975.8	61001.3
	Actin	45121.9	47829.8	67267	43634.9	42213.3	66508.7	42854.7	41713.7	71365.8	42234.6	36405.6	50715.4
	UCP1	1.03726	1.08307	0.879673	1.22864	2.64683	1.56826	2.61255	2.69362	3.40037	3.69093	4.94325	4.33131
					P=0.1324			P=0.0018			P=0.0008
figure 2c	mtDNA in SVF content	Con			Orm2			p-value
		0.795735	1.21243	0.991833	2.48827	2.45474	1.90434	p=0.005
figure 2d	SVF-OCR										Sidak's multiple comparisons test	Mean Diff.	95.00% CI of diff.	Significant?	Summary	Adjusted P Value
	Time (minutes)	Control				Orm2
	1.30806	44.635	45.5312	41.7751	42.6198	86.7672	78.7936	81.636	74.262		Control - Orm2
	7.80209	42.2354	42.4296	37.9006	41.2046	83.5762	76.0652	78.5241	71.643		Row 1	-36.7	-46.5 to -27.0	Yes	****	<0.0001
	14.2787	41.6317	42.1948	37.0309	40.1202	82.6962	74.4667	77.9299	70.3911		Row 2	-36.5	-46.3 to -26.7	Yes	****	<0.0001
	20.8549	20.6269	22.5853	20.1704	22.4852	34.954	35.3657	36.2407	27.6244		Row 3	-36.1	-45.9 to -26.4	Yes	****	<0.0001
	27.3666	19.8539	19.9514	18.5247	20.5371	32.0252	33.0034	34.5748	26.8392		Row 4	-12.1	-21.8 to -2.32	Yes	**	0.0059
	33.8609	19.3184	20.071	18.4659	20.082	31.1587	30.4137	33.4793	24.7926		Row 5	-11.9	-21.7 to -2.13	Yes	**	0.007
	40.4524	76.6719	73.7824	63.3548	69.324	162.553	147.455	148.627	140.284		Row 6	-10.5	-20.2 to -0.714	Yes	*	0.0268
	46.9563	76.9029	75.7808	64.5629	71.166	169.101	154.715	154.585	147.042		Row 7	-78.9	-88.7 to -69.2	Yes	****	<0.0001
	53.4829	76.7274	74.6583	64.2019	70.6724	168.477	154.255	154.703	146.947		Row 8	-84.3	-94.0 to -74.5	Yes	****	<0.0001
	60.0471	12.9626	14.0836	12.4165	13.6108	14.3315	19.0817	20.1306	12.3976		Row 9	-84.5	-94.3 to -74.8	Yes	****	<0.0001
	66.5664	14.159	14.3133	13.1226	14.5335	16.8965	20.0012	21.5838	12.9881		Row 10	-3.22	-13.0 to 6.55	No	ns	0.9924
	73.0939	13.4773	13.8621	12.2971	14.243	18.1992	20.3313	21.1357	13.5371		Row 11	-3.84	-13.6 to 5.93	No	ns	0.9684
											Row 12	-4.83	-14.6 to 4.93	No	ns	0.8547
	柱状图	Control				Orm2				p-value
	Basal	42.834	43.3852	38.9022	41.3148	84.3465	76.4418	79.3633	72.0987	p<0.001
	Uncoupled	19.933	20.8692	19.0536	21.0348	32.7126	32.9276	34.7649	26.4187	p<0.001
	Maximal	76.7674	74.7405	64.0399	70.3875	166.71	152.142	152.638	144.757	p<0.001
figure 2e	Orm2 expression	Ad-GFP									Ad-orm2
	Liver	0.758281	2.7336	0.2985	0.209614	0.238841	1.16				11.32	10.8213	11.0487	4.83703	7.69606	9.12055	4.22549	9.67405	13.0937	p=0.000008
	Bat	1.07709	0.807838	1.11507	1.07709	0.807838	1.11507				1.51796	1.35392	0.902587	0.577198	0.991124	1.07336	1.35392	0.902587	0.577198	p=0.852746
	Sc	0.531955	0.721653	1.74639	0.867164	0.627395	0.960892				0.867164	1.12068	0.726672	0.885385	0.654038	0.842324	0.887271	1.19951	1.33556	p=0.841534
figure 2f		Ad-GFP				Ad-Orm2
	Liver-ORM2	18170.2	27258.2	29829.4	26062.4	43048.1	36866.9	35406.4	35682.8
	Liver-Actin	41226.6	41868.1	36657.2	38034.1	39842.8	39311.1	35100.6	42929.3
	Serum-ORM2	20459.7	20503.5	23161.8	23208	25145.6	25832.3	33666.5	41291.8
	Serum-Ponceau	34720.5	37391.7	47880.1	41431	43484.7	36135.4	36440.3	34080.5
	Liver-ORM2	0.440739	0.65105	0.813739	0.685236	1.08045	0.937824	1.00871	0.831198	p=0.0149
	Serum-ORM2	0.589269	0.548343	0.483746	0.560161	0.578264	0.714873	0.92388	1.21159	p=0.067
figure 2g	VO2	Ad-GFP								Ad-orm2
	1	54.4159	48.8767	53.1527	64.3681	59.2324	63.358			58.3943	61.6503	81.1996	64.8121	66.5226	72.5564	70.1903	85.4104
	2	63.8381	54.3976	55.5458	65.2291	66.9562	74.1394			72.5367	59.6964	89.2148	73.5767	75.2176	77.2876	64.2344	88.6664
	3	60.7239	50.6297	48.2575	64.7958	63.2526	68.5255			76.7654	59.9293	84.3722	67.8102	72.1769	75.1908	65.542	87.7231
	4	52.0542	46.0941	50.2595	56.9502	62.406	55.907			73.3496	62.5633	92.5423	78.5576	62.4345	72.1079	74.6807	89.36
	5	51.1978	44.9737	65.232	56.8524	66.478	49.7577			72.1074	69.5946	79.9107	68.1455	53.0594	66.9561	70.0425	69.14
	6	44.7025	42.7359	51.5084	57.9812	56.3597	54.4978			63.4254	69.4885	80.7904	64.8982	50.4453	58.3789	48.187	65.5002
	7	48.3731	47.9088	59.7041	58.5861	61.8613	49.6067			44.9264	51.5671	72.4578	73.6283	65.547	67.7375	50.7942	69.5394
	8	54.9591	39.9995	53.3728	54.6368	69.126	45.2173			40.1917	57.8333	62.9585	64.275	56.4238	76.1998	50.9767	58.1319
	9	47.8486	46.7216	49.0435	49.9327	62.8199	49.6161			52.7876	58.7423	69.8984	68.547	51.3563	67.844	59.3549	54.6749
	10	49.6585	46.4962	50.1534	56.2064	47.7091	53.5493			43.3559	59.8548	58.8834	69.1394	65.3068	62.6673	47.5277	54.1816
	11	47.4674	36.3675	52.3019	51.7767	69.1229	47.7288			61.1181	65.6853	79.2277	62.5678	55.3076	50.976	55.411	78.3279
	12	48.9837	44.6861	55.2758	62.9552	61.5722	59.9978			60.5517	54.6621	78.5499	67.2681	66.1061	64.3873	66.6179	66.8983
	13	45.1927	36.1322	46.7222	49.8322	44.2015	62.2017			44.5331	53.8863	58.1458	58.3008	54.1471	59.4914	59.8207	76.9703
	14	37.6643	37.3896	42.2237	52.1784	43.3765	49.1369			41.2982	48.1846	73.4868	56.6244	50.1074	70.6563	50.1335	64.3805
	15	51.8685	38.5768	50.1564	59.3388	46.5349	47.2658			38.6591	61.3995	60.2845	57.1526	50.8188	57.0871	44.2301	62.0137
	16	39.3928	35.13	49.7903	50.8166	46.3502	45.2869			41.6262	50.7374	55.7804	57.5915	46.0005	66.2467	46.5142	61.0825
	17	40.3989	33.7581	44.1776	51.0947	40.7664	55.7295			39.9845	53.2168	61.4208	53.9541	55.1466	50.1503	57.4258	56.8453
	18	53.282	38.825	45.85	47.0612	43.1331	45.612			52.7218	47.4106	54.6934	51.0412	49.2284	59.0922	49.7923	61.2046
	19	42.0721	33.6309	46.2178	49.5455	37.2426	44.5125			44.309	61.6477	63.5935	68.9656	51.535	54.0989	47.9418	51.5034
	20	47.4336	35.4497	43.1148	54.0962	48.9737	51.4289			39.1428	46.846	56.9802	53.499	46.4836	47.65	51.0587	59.4005
	21	38.3105	36.5367	48.3864	48.184	39.0351	42.2051			37.3982	53.5303	60.9687	55.7564	48.4203	62.7962	46.7276	52.2297
	22	40.4315	37.3502	44.6381	51.8028	39.1433	55.477			48.925	52.8069	57.5202	55.6971	56.5912	52.4602	45.3366	51.7902
	23	41.9733	40.4954	45.5763	55.3975	51.9518	47.2634			43.6133	50.0023	58.6966	56.1573	50.8658	54.3081	47.1834	63.3541
	24	46.2599	41.6505	58.9278	59.8456	45.79	51.4118			47.68	61.075	69.4255	62.322	59.3672	57.8523	51.858	68.4589
	25	52.7493	46.4063	59.3234	61.4362	60.7245	70.4318			61.2	65.7579	83.9588	67.1757	67.0281	74.3979	71.6052	65.4192
	26	59.249	49.841	57.2715	64.7352	65.2066	73.063			72.1962	60.3558	84.3833	68.2393	67.8525	85.9123	75.9635	80.4489
	27	58.2763	58.971	55.5341	64.293	63.233	52.1998			72.9441	59.9793	86.4057	72.1193	68.1775	89.2998	72.7588	89.1612
	28	56.1176	57.5262	59.9382	63.4991	60.4925	61.7694			74.0956	66.894	75.0508	68.629	62.1413	84.5793	63.0225	78.9389
	29	60.572	61.4439	59.1758	61.9013	50.79	43.6915			72.2123	62.905	88.224	80.165	60.5881	77.0606	51.518	83.5447
	30	49.5189	61.7214	58.2459	51.5758	54.6042	68.7655			65.4958	59.5632	71.7156	73.7316	52.5951	66.3471	58.2488	76.5766
	31	55.8681	55.156	64.3215	64.1037	62.3993	46.6244			60.7933	68.3825	85.1407	76.4403	65.9765	62.7172	71.9938	61.0436
	32	52.9658	46.4132	51.7185	64.7731	47.8976	46.7435			41.3404	55.4247	74.6038	81.2546	57.885	51.7637	62.0691	56.481
	33	43.1463	47.1267	61.4687	51.9807	56.8059	61.9454			49.4942	58.4789	76.0516	71.9952	48.4815	71.1273	56.1676	82.6624
	34	50.6725	59.2176	58.8024	51.0261	60.1583	52.0442			45.656	58.9266	80.0101	72.9739	50.6394	73.3738	43.0905	56.8847
	35	51.5966	51.5078	60.0182	57.3694	52.1531	51.8561			63.012	66.0654	78.7047	82.1628	62.1644	69.2084	57.3486	66.065
	36	60.1955	48.7592	52.4996	64.8523	59.7488	62.0855			55.237	56.3441	75.1537	67.5992	64.9347	80.9277	69.2478	85.1952
	37	49.5168	47.5174	56.0241	47.2083	37.7963	44.6647			56.7111	58.0784	60.4602	69.439	48.3011	86.2061	50.306	78.9024
	38	53.513	48.9287	47.9486	57.2707	49.0414	47.3055			45.5015	47.8704	63.4594	60.2325	53.5592	83.8291	43.1233	59.9657
	39	42.1524	46.1697	44.8756	51.5668	40.2602	51.8993			54.5106	57.4505	73.5159	63.9169	53.6981	69.3658	55.7885	72.7158
	40	51.7189	39.6146	50.4727	52.3762	47.3177	42.5702			42.9556	56.7488	65.8574	71.5308	44.5335	55.6409	49.7194	49.8546
	41	41.9262	48.1602	58.0968	51.1949	42.2777	45.6506			53.0331	57.1481	67.7172	65.5575	45.0249	47.1003	42.5814	61.6599
	42	45.0935	44.6036	45.417	53.9308	38.4771	48.3355			43.2106	52.9017	58.649	56.3074	52.9217	48.6706	58.3704	56.4875
	43	44.3598	43.652	47.8667	43.5155	37.2616	40.2639			42.5288	51.6933	60.6445	58.255	47.5325	72.0972	43.7133	51.0025
	44	40.1763	43.3548	47.5791	54.9284	41.2588	44.7797			39.3048	51.4694	59.9321	58.1564	45.4929	49.7888	44.8049	63.1381
	45	46.7844	40.3974	45.5014	48.2521	51.1769	56.301			38.6993	52.3292	72.3095	63.2908	47.1842	48.0353	43.2784	48.004
	46	43.4652	47.1146	43.5876	49.4425	43.0645	41.1651			51.0905	54.5852	64.9231	61.0942	45.2844	47.7729	62.8895	62.2294
	47	40.6501	46.7834	49.7349	51.1158	40.1212	48.468			46.12	52.9409	64.561	64.0531	45.7726	60.0343	40.3375	57.1542
	48	42.3056	44.3714	44.6516	64.186	59.4593	43.6464			43.8539	56.4857	65.8934	65.5461	59.2208	54.5968	55.3848	69.615
figure 2h	Sc	Ad-GFP									Ad-orm2
	Ucp1	1.12836	1.23476	0.69459	0.942284	0.896219	1.44085	0.662928			3.18045	1.91088	1.83303	2.08382	1.53893	3.89581	1.40632	4.17543	1.98195	p=0.003074
	Pgc1a	1.36153	0.855729	0.503557	1.27919	0.546937	1.24353	1.20953			1.6304	1.39014	1.03184	1.44416	0.306603	1.14826	1.319	2.61072	0.70439	p=0.308633
	Prdm16	0.933502	0.883147	0.763513	1.41984	0.472771	0.85217	1.67506			1.49043	2.17456	4.28925	1.93955	3.31547	1.68671	1.47858	1.50965	0.823142	p=0.025166
	Cox8b	0.775129	0.909099	0.9186	1.39717	0.837641	1.69279	0.469567			1.56104	1.90199	1.30813	3.2773	0.186133	1.36075	1.47366	2.6655	1.27403	p=0.087408
figure 2i		Ad-GFP				Ad-Orm2
	scWAT-UCP1	6370.76	8900.2	11784.6	11928.5	38065.2	28523.9	31652.1	34645
	scWAT-Actin	42120	37559.3	37060	36787.7	33042.9	31060.7	30020.9	36085.4
	scWAT-UCP1	0.642532	1.00664	1.35083	1.37745	4.89375	3.90112	4.47889	4.0785	p<0.0001
figure 2j	cell diameters	Ad-GFP	Ad-ORM2
		97.4179	50.5926
		130.986	46.1637
		99.1606	41.0076
		98.4749	49.1594
		119.871	75.2354
		97.7255	76.6979
		91.1857	77.4059
		95.2752	74.1713
		102.243	50.1395	H&E		Ad-GFP						Ad-Orm2
		134.838	51.0044
		117.554	69.3482
		101.927	42.7624
		105.151	51.4529
		90.1994	54.9077
		117.567	42.1907
		122.024	79.1119
		97.2868	70.2499
		97.8054	66.9954
		117.198	88.7375
		119.075	61.6087
		126.446	64.4126	UCP1		Ad-GFP						Ad-Orm2
		116.559	66.4985
		115.494	48.1433
		132.303	56.8955
		118.774	77.5155
		99.4995	56.3958
		125.78	73.1985
		138.551	46.3068
		103.683	48.8732
		95.7843	56.5904
		137.238	62.5075
		117.275	73.3676
		129.019	83.5932
		109.603	67.611
		125.65	45.809
		132.107	52.0218
		102.782	50.9096
		127.684	84.6189
		104.935	49.6589
		117.087	66.6882
		121.465	65.531
		118.352	81.0643
		93.9407	55.8809
		118.351	66.7448
		120.615	58.777
		127.278	60.2531
		114.982	79.1717
		98.4873	55.3024
		115.334	87.4751
		132.176	73.7797
		120.1	76.5816
		98.3637	42.9224
		91.4959	68.1981
		112.326	54.2138
		116.754	84.0277
		134.317	54.0665
		128.258	66.2478
			52.2401
			59.9205
			81.6046
			44.7528
			p<0.0001
figure 2k	VO2	IF-WT						IF-ORM2 KO
	1	122.858	96.7063	178.102	194.887	171.086	91.4662	105.227	75.0076	99.0515	158.832	123.374	163.468
	2	114.583	108.186	170.997	216.95	183.931	111.188	112.543	90.1894	94.4706	148.823	128.91	163.369
	3	120.743	123.947	180.716	242.489	196.86	125.169	153.193	122.519	138.094	135.762	145.287	147.585
	4	119.392	97.7175	181.811	239.055	193.742	129.632	159.329	124.349	134.691	160.488	148.417	114.681
	5	122.033	113.123	191.265	252.936	199.849	128.504	117.329	118.712	128.934	145.575	148.812	129.504
	6	115.785	94.2441	180.847	261.947	201.08	114.499	139.544	113.971	88.2047	105.973	109.183	151.032
	7	114.717	122.587	174.941	259.276	195.86	106.09	87.9781	117.273	108.662	129.379	145.077	113.607
	8	108.358	75.9926	154.298	259.908	189.695	99.6165	99.0477	95.8864	110.485	150.86	103.993	114.553
	9	112.486	112.708	120.516	254.175	178.862	94.7055	151.659	101.793	81.7953	102.108	82.7257	134.421
	10	108.958	81.2268	104.927	240.941	175.709	85.5865	74.4946	79.0682	83.9044	146.612	121.051	135.074
	11	130.433	112.639	126.023	230.524	132.454	108.045	71.9532	92.8712	88.5	92.534	110.917	116.066
	12	107.139	114.17	78.4697	250.969	170.294	84.9311	119.949	92.3864	96.7524	129.968	83.9599	152.64
	13	116.158	123.762	73.6672	130.219	105.685	114.323	73.7455	85.4318	82.1324	92.669	76.7285	97.6115
	14	93.2417	106.959	122.268	207.419	115.864	108.684	78.4003	69.0379	119.316	111.538	85.0189	121.666
	15	81.0278	99.2503	167.934	122.261	99.2391	92.2807	80.283	83.2513	91.9976	87.8432	74.7947	86.4733
	16	87.375	76.2974	115.467	154.578	116.453	79.9399	84.3217	61.4318	97.7426	97.5513	77.7189	92.724
	17	88.7167	104.357	67.7952	126.114	94.0219	90.3459	84.0069	90.9773	83.5662	97.0299	79.601	114.04
	18	91.5694	76.0843	132.716	115.53	102.979	92.9386	86.8116	64.3939	90.864	98.7268	82.1061	90.0763
	19	75.675	90.1413	154.453	110.07	91.0311	72.3759	74.5738	74.3258	65.6618	94.3611	78.7572	97.1297
	20	86.675	77.539	152.39	197.09	94.286	98.6541	76.3913	60.6136	69.7647	95.9958	74.6239	109.686
	21	83.3194	87.912	148.846	187.73	123.653	73.2519	83.398	77.9545	81.6422	87.2706	82.0496	106.813
	22	84.5333	74.2974	140.165	167.291	88.8225	91.4286	76.4505	68.9545	64.9265	111.578	74.0232	94.7429
	23	85.0333	89.2342	137.679	205.857	168.182	82.4436	122.376	69.4924	70.0956	108.88	121.432	152.295
	24	94.5694	83.6183	118.205	181.844	145.458	92.6754	113.673	68.9773	76.3726	144.682	108.149	151.807
	25	84.3417	98.4089	111.744	180.886	148.783	91.1053	126.459	74.8788	77.9338	143.868	129.034	148.1
	26	99.6667	102.677	136.117	181.854	150.566	96.406	152.083	89.5682	96.2941	141.892	134.722	140.005
	27	100.972	125.18	154.624	178.529	161.496	138.659	162.042	131.332	135.717	133.647	144.413	124.404
	28	96.325	120.595	161.003	190.128	137.274	123.045	141.567	130.856	130.147	136.708	130.916	164.368
	29	97.2917	122.981	124.262	171.579	166.368	117.617	131.849	124.909	127.5	105.145	128.454	162.108
	30	98.4028	99.6406	129.477	204.539	163.867	122.913	128.979	126.724	114.32	147.555	124.428	133.717
	31	91.3083	91.7918	139.067	173.26	155.906	103.887	125.57	127.924	105.162	117.823	146.544	141.826
	32	89.325	122.595	146.631	181.338	163.341	112.481	125.729	91.7727	86.125	135.167	122.386	133.5
	33	84.6667	118.848	149.284	200.411	170.778	116.078	146.878	96.3447	93.0637	122.035	146.709	134.005
	34	108.158	100.751	169.415	204.609	179.059	94.4587	147.047	80.5758	111.184	129.926	127.565	167.691
	35	104.667	99.9182	149.904	203.296	161.105	96.3759	115.367	89.3636	102.823	135.76	122.988	173.114
	36	107.229	119.777	155.675	210.722	189.172	95.7832	114.37	93.2576	86.8811	101.818	114.647	141.848
	37	104.475	113.822	142.269	206.636	137.652	107.323	105.336	70.5758	97.7941	111.222	91.918	109.497
	38	100.275	90.2974	119.841	234.124	160.36	100.669	94.4336	90.6515	87.1618	118.032	99.6779	125.425
	39	96.2431	121.574	145.654	191.552	123.784	106.165	94.2639	73.8384	80.8272	110.096	106.737	138.84
	40	66.6833	75.1152	131.976	159.991	139.704	83.9474	119.582	68.8409	71.8676	96.6839	96.2346	113.744
	41	82.85	96.2156	140.371	160.773	130.059	91.9549	96.3738	76.3712	91.6838	104.517	98.0405	110.335
	42	71.8681	81.7596	148.271	218.098	143.791	82.2619	106.097	73.6048	86.8444	103.504	105.544	116.659
	43	82.7333	92.5502	151.607	191.031	144.972	84.9699	102.689	74.1288	83.6029	115.308	96.9433	145.516
	44	77.35	96.0223	118.474	168.873	147.936	89.5413	103.758	62.2651	69.2132	100.633	111.757	118.885
	45	82.2986	80.7311	142.643	175.272	152.559	78.3145	109.37	76.3384	84.7549	108.544	103.994	139.492
	46	126.133	132.61	163.72	211.048	174.636	135.105	123.178	95.1894	130.103	143.457	119.578	171.688
	47	100.033	100.862	162.835	145.75	139.2	109.526	96.5639	78.6212	86.3603	129.323	103.731	144.293
	48	134.215	90.7869	172.025	189.696	182.847	98.8972	118.239	90.6061	87.1507	147.326	100.73	150.278
figure 2l	sc	IF-WT						IF-ORM2 KO
	Ucp1	1.19525	1.20356	1.00508	0.941031	0.783124	0.871948	0.328124	0.64946	0.631701	0.428484	0.362817	0.48207	p=0.000164
	Pgc1a	1.06751	0.955445	1.00992	1.06751	0.992573	0.907045	0.754841	0.855148	0.882241	0.648081	1.11284	0.817474	p=0.04728
	Prdm16	1.08135	1.00893	1.18331	0.780693	1.10025	0.845472	0.283777	0.672603	0.995041	0.957821	0.783404	0.649692	p=0.048917
	Cox8b	1.05616	0.942017	1.18413	1.15175	0.828644	0.837305	1.02372	0.414322	0.401598	0.442523	0.840212	0.569918	p=0.010795
	Elovl3	0.949497	1.15287	1.22709	0.858706	0.855735	0.956102	0.901398	0.500082	0.801201	0.676066	0.662153	1.38534	p=0.232496
figure 2m		IF-WT			IF-Orm2 KO
	scWAT-UCP1	38667.4	36141.3	46467.3	17193.7	14812	25028.9
	scWAT-Actin	38154	44982.3	41258.5	34259.1	47460.2	44486.2
	scWAT-UCP1	1.03303	0.818973	1.148	0.511565	0.318121	0.573488	p=0.0125
figure 2n	IF-WT	IF-Orm2 KO
	44.0488	94.1439
	86.4139	97.7818
	68.9634	138.82
	82.2771	127.793
	74.8872	125.488
	62.3509	102.196
	53.8073	114.936
	67.1948	104.808
	57.2389	135.996	H&E		IF-WT						IF-Orm2 KO
	73.2524	105.841
	65.1577	115.586
	82.7545	132.82
	77.7959	123.415
	82.7375	129.911
	61.2564	102.96
	58.8037	97.5636
	51.4733	116.349
	81.5695	97.9323
	72.0794	136.65
	73.6413	109.541	UCP1		IF-WT						IF-Orm2 KO
	70.8788	97.5076
	43.5529	120.777
	50.3793	137.745
	40.6594	115.199
	83.3155	109.81
	73.115	115.487
	46.626	127.166
	88.4015	101.21
	76.1768	125.414
	74.5762	125.096
	83.0066	109.674
	83.824	96.6534
	45.822	126.595
	60.0342	116.425
	44.4671	103.609
	79.9169	122.51
	45.5775	99.1097
	57.1189	101.764
	74.0313	124.902
	52.4474	127.791
	74.2793	117.131
	73.604	113.436
	85.0659	117.952
	55.3478	113.033
	80.4597	105.822
	76.5281	139.554
	54.6933	91.7324
	72.4229	113.708
	86.7518	132.432
	51.8943	102.553
	42.3855	128.14
	69.9961	95.9599
	63.2523	132.33
	69.6603	134.042
	73.3876	90.3836
	79.9454	132.245
	77.3598	134.23
	84.9123
	89.1515
	49.109
	50.9692
	85.163
	64.6791
	71.477
	79.7929
	42.2228
	47.9312
		p<0.0001
figure 2o
		IF-WT					IF-Orm2 KO
figure 2p	core temperature	IF-WT						IF-ORM2 KO							Two-way ANOVA	Ordinary
	-4	37.653	36.4977	36.862	36.35	36.41	36.65	36.2437	36.0253	36.7	37.21	36.57	36.78		Alpha	0.05
		37.331	36.7373	36.784	36.48	36.59	36.65	36.4627	36.0187	36.67	37.24	36.66	36.87
	-3	37.133	37.3383	36.3733	36.63	36.64	36.69	36.6977	36.6297	36.65	37.19	36.69	36.9		Source of Variation	% of total variation	P value	P value summary	Significant?
		37.3597	36.412	37.212	36.71	36.63	36.88	36.088	36.567	36.64	37	36.64	36.95		Interaction	5.299	<0.0001	****	Yes
	-2	37.579	36.806	36.8707	36.75	36.55	36.85	36.787	36.3427	36.65	36.64	36.59	37.05		Row Factor	62.82	<0.0001	****	Yes
		37.9573	36.6463	36.5677	36.76	36.41	36.7	36.905	36.0803	36.67	36.51	36.57	37.06		Column Factor	13.52	<0.0001	****	Yes
	-1	38.0857	36.3277	36.488	36.76	36.29	36.67	36.09	35.9613	36.68	36.47	36.56	37.05
		37.89	36.93	37.0893	36.74	36.38	36.65	35.3453	36.7293	36.69	36.45	36.52	37.04
	0	37.1165	37.3574	37.9226	36.73	36.51	36.6	36.3535	36.0465	36.75	36.41	36.5	37.02
		35.685	37.0343	37.5167	36.15	34.91	35.5	35.9463	35.1233	35.42	34.56	36.07	34.58
	1	35.994	36.2753	37.177	36.01	34.9	35.47	35.2217	34.4653	35.42	34.58	35.9	34.55
		34.288	34.4153	36.5787	35.81	34.89	35.45	34.5413	33.7503	35.34	34.59	35.77	34.55
	2	35.2653	34.6583	36.0657	35.61	34.89	35.42	34.5037	32.784	35.21	34.58	35.5	34.56
		35.5527	34.763	35.6593	35.39	34.91	35.4	33.626	33.7397	34.38	34.1	34.53	33.93
	3	33.7523	35.1523	35.6963	35.17	34.92	35.36	33.384	33.836	34.35	34.02	34.49	33.86
		34.2247	34.9893	35.278	34.75	35.11	35.82	34.1997	33.2287	34.33	33.96	34.4	33.8
	4	35.5783	34.7863	35.2547	34.66	35.2	35.71	34.2003	33.367	33.75	34.26	33.96	33.55
		33.459	35.893	35.9327	34.45	35.23	35.69	33.304	33.5717	33.62	34.47	33.91	33.62
	5	35.058	35.621	35.6053	34.18	35.2	35.71	33.5297	33.9083	33.5	34.39	33.77	33.6
		35.7593	34.8407	35.605	33.94	35.19	35.77	33.7017	32.9927	33.48	34.1	33.71	33.56
	6	35.703	35.2397	35.961	33.81	35.2	35.84	34.078	32.0963	33.47	33.95	33.96	33.65
		34.937	35.107	35.9147	33.76	35.15	35.85	33.2193	32.1977	33.46	33.81	34.03	33.79
	7	35.1467	34.935	36.5017	33.73	35.24	35.83	33.908	32.3077	33.38	33.78	34.02	33.74
		34.546	34.9723	36.6787	33.71	35.34	35.79	34.7387	32.519	33.27	33.79	34.04	33.81
	8	33.3387	35.656	36.3317	33.7	35.35	35.78	34.758	32.5707	33.16	33.85	34.08	34.14
		35.0413	35.7577	35.954	34.94	34.93	35.35	33.8037	32.7267	33.03	33.84	34.04	34.18
	9	36.3167	36.1453	35.2833	34.7	34.93	35.39	33.595	32.8533	32.95	33.66	33.93	34.12
