# Supplementary material for: Intermittent Fasting‐Induced Orm2 Promotes Adipose Browning via the GP130/IL23R‐p38 Cascade
Source: Adv Sci (Weinh). 2024 Sep 9;11(42):2407789. doi: 10.1002/advs.202407789 (PMC11558143; doi:10.1002/advs.202407789)
Supplement: Supplementary file 2 — Supplemental Tables [file ADVS-11-2407789-s001.zip › Table S4-Source Data for Figure 3.xlsx]

## Sheet: figure 3
figure 3a
		0 min			5 min			15 min			30 min			60 min			90 min
	p-STAT3	13625.1	12317.4	11609.1	20014.7	18971.2	19203.1	30079.6	33269.3	29308.5	30825.7	33269.3	29308.5	34616.9	32178.2	37807.9	30139.4	36446.9	35105
	STAT3	40793.8	38281.2	41611.4	39932.9	35681.9	35084.4	34995.7	32472.1	33490.8	31351.5	33863.1	33497.8	30959.7	35843.8	34230.3	25438.5	33476.5	37976.8
	p-p38	5601.12	5473.5	5225.17	7567.12	10206.5	7800.96	20729.5	23750.1	21012.9	35356.4	32328.7	33650.3	41081.8	39222.5	40762.5	39182.4	42358.9	39840.6
	p38	20123.3	19330.1	19931.4	26096.1	23350.1	23393	29509.9	19722.9	20575.6	32780.3	19035.8	21161.1	35528.9	31173.2	31128.7	35588	35337.9	31849.2
	Actin	30085.9	32956.9	32500.3	35944.3	33700.6	34515.5	31202.8	34918.9	31978	31118.8	30484.6	30024.5	30454.3	32539.9	34908.9	31763.3	33870.5	34359.4	5min	10min	15min	30min	60min
	p-STAT3	1.07194	1.03266	0.895394	1.60859	1.70638	1.75664	2.75857	3.28821	2.80864	3.1556	3.15314	2.80805	3.58855	2.88121	3.54486	3.80251	3.49419	2.96673	p=0.0006	p=0.0004	p<0.0001	p=0.0006	p=0.0006
	p-p38	1.0138	1.03135	0.954853	1.05616	1.59207	1.21461	2.55856	4.386	3.71971	3.92853	6.18576	5.79196	4.21156	4.58278	4.76951	4.01017	4.36595	4.55619	p=0.1479	p=0.0088	p=0.0035	p<0.0001	p<0.0001
figure 3b		Con			ORM2			JAK-inh			Orm2+JAK-inh
	p-p38	6341.97	6866.7	6461.73	33641	35376.9	34061.2	25470.4	23275.3	26503.1	28635	28954.6	27904.3
	p38	33613	33653.9	34600	38750	33857.3	33806.4	44906.6	40278.8	41331	35949.1	35333.8	37086.2
	UCP1	7168.18	6029.83	7734.66	37690.3	34876.4	34661.7	19618.5	19352.4	15197.8	22404.5	21716	19145.2
	Actin	30615.3	28009.1	29112.4	36648.8	34465.2	36371.3	35212	37580.6	33596.8	36165.1	37668.5	34641.8	Con vs. ORM2	ORM2 vs. Orm2+JAK-inh
	p-p38	0.976803	1.05634	0.966858	4.49456	5.4095	5.21616	2.9364	2.99164	3.31979	4.12382	4.24245	3.89537	p=0.0001	p=0.0325
	UCP1	0.982255	0.903149	1.1146	4.31444	4.24527	3.99802	2.33738	2.16036	1.89774	2.59897	2.41855	2.31854	p<0.0001	p=0.0002
figure 3c		Con			ORM2			GP130-inh			Orm2+GP130-inh
	p-p38	18112.4	18954.3	18893.2	40487.2	41180.9	41475.9	28162.8	27434.6	27111.1	28522.6	26538.4	28697.7
	p38	40346	41158	42894.7	47811.2	46873.5	42724.3	41331.7	43214.8	39626.8	39410.7	39861.9	39512.4
	UCP1	12383.6	13341.3	14130.7	40899.5	41312.4	38059.1	17155.6	15936.6	20170.4	21328.1	17289.6	22659.5
	Actin	32428.7	34388.9	35032.9	34964.5	35363.3	32531.7	40280	40304.2	39599.7	40018.2	38902.8	38073.2	ORM2 vs. Orm2+GP130-inh
	p-p38	0.997683	1.02346	0.978859	1.88194	1.95248	2.15744	1.51429	1.41086	1.52046	1.6084	1.47957	1.61411	p=0.01
	UCP1	0.976502	0.99206	1.03144	2.99121	2.98733	2.99163	1.08911	1.01112	1.3025	1.36286	1.13647	1.52191	p=0.008
figure 3d		Con			ORM2			shGP130			Orm2+shGP130
	p-p38	19057.5	19253.6	17932.1	40863.3	43525.2	40277.5	20943	19809.3	21005.6	24571.7	26902.9	22736.7
	p38	35789.7	36394.3	33342	34428.7	35557.9	33469.7	42604.2	40832.7	41137.6	46587.1	42917.5	44015.6
	UCP1	12159	14618.2	10979.9	45235.3	46058.4	45114.5	24219.6	21926.5	26560.6	26180.9	22545.9	27346.6
	GP130	39944.1	37041.7	36559.5	40040.2	36103.5	39005.4	18821.6	16656.6	17651	15203.6	15796.2	15205.4
	Actin	30873.3	30680.1	32557.2	30556.5	30417.1	33060.1	38236	39610.8	38360.7	41075.8	43884.2	38897.7	Con vs. ORM2	ORM2 vs. Orm2+shGP130
	p-p38	0.998827	0.992338	1.00883	2.22635	2.29607	2.25732	0.922079	0.910005	0.957804	0.989353	1.17583	0.968951	p<0.0001	p<0.0001
	UCP1	0.978431	1.18372	0.837846	3.67779	3.76187	3.39021	1.57365	1.37521	1.72015	1.58348	1.27636	1.7466	p<0.0001	p=0.0003
figure 3e		Con			ORM2			p38-inh			Orm2+p38-inh
	p-p38	4682.71	3006	3649.78	35645.6	37846.1	33316.7	24499	22725.1	25128.1	29938.5	28435.2	27639
	p38	36033.4	37758.3	34846.8	36787.9	39077.6	36481.3	33151.4	36089.3	38087.8	25908.1	26043.8	24511.2
	UCP1	13904.7	12567.3	13884.6	39583	38026	41249.5	13448.5	13372.4	16687.7	19756.8	22453.4	18651
	Actin	35879.8	36806.1	37427.2	33050.7	33148.9	33900.2	33904.2	37169.5	33924.5	25654.1	26187.6	28076.4	Con vs. ORM2	ORM2 vs. Orm2+p38-inh
	p-p38	1.2404	0.759886	0.99971	9.2485	9.24408	8.7169	7.05371	6.01034	6.29715	8.02973	6.42133	7.76287	p<0.0001	p=0.034
	UCP1	1.05696	0.931253	1.01179	3.26643	3.12866	3.31865	1.08185	0.981226	1.34162	2.10041	2.33847	1.81178	p<0.0001	p=0.002
figure 3f		Con			ORM2			STAT3-inh			Orm2+STAT3-inh
	p-p38	13190	16977.8	14006.4	35143.5	33741.7	36593.4	19389.4	19009.9	18288.4	46314.6	46654.3	47367.9
	p38	29416.3	27903.2	28977.7	38643.8	36925.2	36013.4	39072.5	41075.6	39828.7	35429.5	36526.6	40758.8
	UCP1	12102.5	10706.9	13530.9	33085	31045.4	33297.1	27100.9	26481.7	29863	42972.2	43742.6	41071
	Actin	23946.8	21081	26618.3	30521.5	30690.8	31174.6	38753.7	39724.3	38535	34794.2	33579.7	32922.5	Con vs. ORM2	ORM2 vs. Orm2+STAT3-inh
	p-p38	0.873377	1.18515	0.941474	1.77138	1.77988	1.97918	0.966583	0.901452	0.89439	1.84624	2.48788	1.56365	p=0.0019	p=0.686
	UCP1	0.996424	1.00136	1.00222	2.13719	1.99437	2.10583	1.37876	1.31434	1.5279	2.135	1.8683	1.65958	p<0.0001	p=0.255
figure 3g	293T	Orm2			Orm2+Flag-GP130
	ORM2	7277.91	10482.3	5974.6	70604.9	73922.6	71839.6
	Actin	68266.9	69092.5	68814.2	90113.6	90061.3	92732	Orm2 vs. Orm2+Flag-GP130
	ORM2	0.92665	1.31869	0.754658	6.81027	7.13441	6.73369	p<0.0001
	BAC-ip	Orm2+IgG			Orm2+GP130
	ORM2	29519.2	28263.1	31318.2	61392.3	58086.9	58665.2
	Actin	54525.1	57982.8	57372.7	69545.1	72974	69328	Orm2 vs. Orm2+Flag-GP130
	ORM2	1.03141	0.928633	1.03996	1.68179	1.51647	1.61211	p=0.0005
figure 3h		Con			IL23R			IL12R			Orm2			Orm2+IL23R			Orm2+IL12R
	p-p38	11595.6	13744.6	13889.9	20957.3	22748.2	24328	25752.3	25490.3	26549.3	38321.4	40644.6	37269.7	30175.7	31200.9	32015.8	35497.5	35293.8	37630.6
	p38	22055.7	24456.3	21760.4	32391.7	32815.4	35995.5	33385.3	31706.7	35560.2	32095	33027.6	32391.8	34405.1	33177.8	35320	32299.6	32691	32792.3
	UCP1	13261.4	16031.1	15794.9	24061.7	23651.6	23028.8	24527.3	26098.2	25291	36531.3	33317.3	38132.2	15132.4	16845.3	14925.4	34599.5	36017.1	35189.8
	Actin	26071.1	27954.1	27704.8	23508	25999.2	23854.9	27727.5	28766.1	26435.2	31205.2	30366.7	30384.7	35871.2	34933	36473.6	35968.4	35195.4	32859.9	Con vs. Orm2	Orm2 vs. Orm2+IL23R	Orm2 vs. Orm2+IL12R
	p-p38	0.913776	0.976801	1.10942	1.12452	1.20486	1.17469	1.34069	1.3973	1.29764	2.07525	2.13891	1.9998	1.5244	1.6345	1.57547	1.91015	1.87645	1.99451	p=0.0001	p=0.0007	p=0.001
	UCP1	0.92358	1.04126	1.03516	1.85846	1.65174	1.75282	1.60614	1.6473	1.73711	2.1256	1.99212	2.27866	0.765959	0.875563	0.743004	1.74659	1.85809	1.94444	p=0.0002	p=0.0001	p=0.0485
figure 3i		Con			ORM2			shIL23R			Orm2+shIL23R
	p-p38	12012.8	10074.7	15809.4	40917.4	41805.1	39156.5	22301.9	23023	23285.3	19288.5	19288.5	19288.5
	p38	30600.9	30891.7	30679.8	29675.5	27992	30393.3	34429.1	36613.2	37831.3	31732.4	31732.4	31732.4
	UCP1	25091.7	26208.9	24942	51151.9	49799.6	51014	14228.6	13579.3	13264	24036	24036	24036
	IL23R	35056.4	37281.9	35486.1	46612	49085.6	46565.1	21417.7	23240.8	21887.6	10866.7	10866.7	10866.7
	Actin	26039.5	27189.1	28781.9	30505.5	28843.9	32039	24734.4	27766.3	27611.2	34476.3	34476.3	34476.3	Con vs. ORM2	ORM2 vs. Orm2+shIL23R
	IL23R	1.02238	1.04131	0.936304	1.16037	1.29235	1.10372	0.657583	0.635643	0.601992	0.239362	0.239362	0.239362	p=0.0453	p<0.0001
	p-p38	0.954374	0.792859	1.25277	3.3521	3.63081	3.13209	1.5748	1.52873	1.49637	1.47776	1.47776	1.47776	p=0.0003	p=0.0002
	UCP1	1.0346	1.03497	0.930433	1.80035	1.85373	1.70956	0.617639	0.525089	0.515777	0.748541	0.748541	0.748541	p=0.0001	p<0.0001
figure 3j		con			ORM2			shGP130+ORM2
	Ucp1	0.970483	0.976305	1.05321	1.63814	2.143	1.39901	0.967886	1.35008	1.06786	p=0.030224
	pgc1a	1.24631	0.475116	1.27858	2.16521	1.82566	1.82249	1.43638	1.3213	0.916957	p=0.030587
	prdm16	0.945079	0.929179	1.12574	3.30277	2.95275	3.40581	1.67266	2.25916	1.74253	p=0.000124
	Cidea	0.838683	0.899431	1.26188	3.17502	2.54279	2.79472	1.68283	1.47014	1.94756	p=0.001251
	Cox8b	0.656076	0.968602	1.37532	1.75833	2.57083	2.25275	1.83162	1.32814	1.21969	p=0.019265
	Dio2	1.10567	0.571308	1.32302	2.37005	2.51142	2.36827	1.2049	1.20009	1.77275	p=0.003433
figure 3k	293T	Orm2			Orm2+HA-IL23R
	ORM2	7150.4	6690.89	5775.92	84921.8	87380.7	85277.8
	Actin	73626.6	74195.6	72968.6	49019	51689.9	51240.2	Orm2 vs. Orm2+HA-IL23R
	ORM2	1.09344	1.01533	0.891225	19.5055	19.0332	18.7382	p<0.0001
	BAC-ip	Orm2+IgG			Orm2+IL23R
	ORM2	9521.58	6220.76	10696.8	55016	56848.1	54326.4
	Actin	63254.4	63258.1	62158.4	60827.9	60720.8	58441.5	Orm2 vs. Orm2+HA-IL23R
	ORM2	1.07276	0.700827	1.22641	6.4457	6.67211	6.6248	p<0.0001
figure 3l
		HA-IL23R+Flag-GP130			Orm2+HA-IL23R+Flag-GP130
	ORM2	31047	35601.3	37722.7	64996.7	62380.4	65786.2
	Actin	59565.7	59225.3	60992.4	67083.1	65866	69214
	ORM2	0.898238	1.03592	1.06584	1.66973	1.63213	1.63798	p=0.0003
figure 3m
	BAC
	ORM2	-			+			-			+
	IP	IgG			IgG			IL23R-Ab			IL23R-Ab
	ORM2	1060.17	1776.47	1509.61	873.669	1297.84	915.248	8581.53	7256.84	7949.35	34097.8	30145.6	30948.8
	GP130	2319.81	1959.12	2411.4	3160.77	2987.31	3098.46	17024.8	16637	16753.2	56440.2	51739.6	50574.7
	Actin	22538.7	20631.8	20216.5	28653.7	20383.6	20946.6	26887.4	21471.2	21397	29264.2	21771.3	20718.5	IgG+ORM2 vs IL23R + Orm2
	ORM2	0.679041	1.24299	1.07797	0.440162	0.919152	0.63077	4.60747	4.87909	5.36322	16.8204	19.9888	21.5641	p<0.001
	GP130	0.973567	0.898185	1.12825	1.04341	1.38624	1.39918	5.98929	7.32927	7.40606	18.2429	22.4791	23.0895	p<0.001
figure 3n
figure 3o		Orm2			Orm2+HA-IL23R+Flag-GP130			Orm2-6mut+HA-IL23R+Flag-GP130
	ORM2	6147.39	4057.19	7457.52	41237.3	41723.7	41122.5	10970.6	10255.7	11550
	Actin	26165.6	27708.1	24940.3	46863.2	44032.3	48226.5	48915.5	45167.6	45705.7	Orm2+HA-IL23R+Flag-GP130 vs Orm2-6mut+HA-IL23R+Flag-GP130
	ORM2	1.03592	0.645636	1.31844	3.87996	4.17811	3.75978	0.988897	1.00117	1.11424	p=0.0002
figure 3p		con			ORM2			ORM2-mut
	Ucp1	1.04595	1.05235	0.901701	2.43801	2.09464	2.10425	1.05962	1.44624	1.00597	p=0.0006	p=0.0043
	Pgc1a	0.874417	1.20023	0.925352	1.49243	1.99408	2.19543	0.765355	0.970787	1.16946	p=0.0183	p=0.0181
	Prdm16	1.08661	0.684333	1.22905	3.17717	2.64436	2.81484	1.68135	2.27506	1.94379	p=0.0012	p=0.0173
	Cox8b	1.17581	1.02304	0.801152	2.22519	2.71296	2.74199	1.36236	1.74751	1.69189	p=0.0015	p=0.0097
	Elovl3	0.688238	0.776232	1.53553	2.81265	2.69609	2.68138	1.47496	1.45577	1.99542	p=0.0031	p=0.0039
figure 3q
		Con			Orm2			Orm2-6mut
	p-p38	18950.5	22192.9	25228.5	44898.9	47245.3	49026.3	27795.7	26009.5	33393.2
	p38	28519.2	41847.5	48920.2	45884.7	41152	48196.2	57740.6	48803.5	43754.2
	UCP1	16894.6	13404.8	12931.4	40546.4	39210.6	50186.7	9834.08	15332.1	19307.6
	Actin	37898.1	54112.4	44864.1	32406.6	27422.5	46613.1	36465.2	38696.8	33358.5	Con vs. Orm2	Orm2 vs. Orm2-6mut
	p-p38	0.66448	0.530327	0.515708	0.978516	1.14807	1.01722	0.481389	0.532943	0.7632	p=0.0024	p=0.0106
	UCP1	0.445789	0.247721	0.288235	1.25118	1.42987	1.07666	0.269684	0.396213	0.578792	p=0.0015	p=0.0035
