# Supplementary material for: Intermittent Fasting‐Induced Orm2 Promotes Adipose Browning via the GP130/IL23R‐p38 Cascade
Source: Adv Sci (Weinh). 2024 Sep 9;11(42):2407789. doi: 10.1002/advs.202407789 (PMC11558143; doi:10.1002/advs.202407789)
Supplement: Supplementary file 2 — Supplemental Tables [file ADVS-11-2407789-s001.zip › Table S5-Source Data for Figure 4.xlsx]

## Sheet: figure 4
figure 4b		IgG			Orm2+IgG			Orm2+IL23R Ab
	p-p38	21185.8	26844.4	25639.9	42556.1	42471.5	45069.9	27439.1	24491.6	25804.6
	p38	18531.1	20753.5	22896.9	30609.7	24257.2	23841.3	27334.6	25180.2	23410.5
	p-STAT3	21431.1	18061.4	14215.4	32426.7	32370.2	35746.8	20778.3	21948.9	21705.7
	STAT3	14052.6	12984.1	16236.8	19775.1	19065	19166.2	17414.3	15561.9	12347.8
	Actin	34175.6	33150.9	33311	32007.1	40768.8	46312.5	38446.1	38279.4	33954.4	IgG vs. Orm2+IgG	Orm2+IgG vs. Orm2+IL23R Ab
	p-p38	0.964355	1.09108	0.944568	1.17272	1.4769	1.59459	0.846741	0.820447	0.92978	p=0.0362	p=0.0134
	p-STAT3	1.20666	1.10062	0.692715	1.39742	1.54341	1.4757	0.944065	1.11596	1.21909	p=0.0437	p=0.0139
figure 4c		IgG						ORM2						ORM2+IL23R						IgG vs. ORM2	ORM2 vs. ORM2+IL23R
	Ucp1	0.759074	0.799579	0.777714	1.15453	1.18289	1.32621	3.92396	3.00489	1.81795	2.16192	2.76506	1.78054	0.836427	0.738317	1.15054	0.921663	0.974215	0.859942	p=0.0012	p=0.0007
	Pgc1a	0.867702	0.806793	1.0757	1.06457	1.08694	1.0983	1.24857	1.4442	0.910841	1.3758	2.67636	1.72342	1.28812	0.717112	0.936448	1.28812	0.92998	0.727123	p=0.0502	p=0.0555
	Prdm16	0.975769	1.0458	1.08644	1.22231	0.66647	1.0032	2.55728	2.61102	0.849457	1.55252	1.39437	2.78874	1.13258	0.78166	1.06408	0.809225	1.31915	1.25233	p=0.0168	p=0.024
	Cox8b	0.784618	0.628534	1.12511	1.36137	0.671315	1.42906	1.56381	2.24243	1.40938	1.34729	3.19333	2.11413	1.35666	1.11733	1.64155	1.85326	1.24406	0.721995	p=0.0122	p=0.0743
	Elovl3	1.1981	0.936758	1.18982	0.979929	0.877061	0.818327	2.09326	1.77245	1.0358	2.29064	2.72404	1.61973	1.23606	0.453995	1.31107	1.0394	1.18982	0.859011	p=0.0039	p=0.0075
figure 4e	VO2	AAV-NC+Ad-GFP						AAV-NC+Ad-ORM2						AAV-shIL23R+Ad-GFP						AAV-shIL23R+Ad-ORM2
	1	57.8826	64.6352	64.2429	44.0329	60.671	59.7161	69.9988	63.1071	66.1215	70.689	65.2104	72.8412	63.556	54.3407	52.1822	63.3898	51.5596	51.3827	47.4907	61.1571	54.7244	43.0869	52.8456	60.4823
	2	58.6144	66.2239	67.5609	51.2782	75.8472	73.2457	70.9583	64.7415	68.3259	68.0833	73.4439	68.1309	68.1055	59.6692	74.214	65.2516	72.3204	68.222	51.2565	66.1841	53.4922	47.8835	68.2951	66.4087
	3	64.6943	61.5343	62.6649	49.6858	75.3738	71.1039	71.1053	78.1035	78.4253	69.3119	75.1852	79.7267	64.6629	59.6103	73.8678	64.5723	69.9358	63.9561	56.6472	74.3734	61.8232	51.9836	74.7904	76.2833
	4	59.573	63.4183	69.0665	52.8442	80.5325	73.6088	68.3904	77.1364	74.1184	78.3103	79.9025	81.533	74.7193	68.9862	63.7723	75.9504	66.5401	69.8404	54.7506	71.281	54.7974	50.9018	64.12	66.3167
	5	55.0674	62.8747	67.2947	46.9818	73.09	77.0409	70.4648	73.0976	79.7716	67.4196	77.2951	75.6274	60.5662	69.3646	57.2141	59.6704	65.4064	63.9493	59.7799	72.0419	58.3846	49.5817	75.3009	70.6266
	6	53.7161	60.4658	66.9685	49.2672	58.2392	63.9787	66.0352	61.1102	60.7663	69.6389	63.3875	71.4445	55.4494	68.744	65.0396	51.9551	56.4804	58.0262	52.2907	75.1961	59.1363	50.5457	60.9225	67.9356
	7	59.4499	59.3302	59.6516	50.2701	66.7791	70.2322	59.7374	77.217	76.597	74.9754	72.9801	76.3125	58.2718	66.8212	60.2509	54.0597	67.5605	68.0341	55.1251	73.9866	53.0573	48.6001	63.142	71.2624
	8	58.6837	59.6064	56.2833	47.0027	70.3442	58.6276	68.0083	68.393	57.7863	57.7419	56.9433	60.0031	60.2197	57.3776	53.5306	55.5975	50.7306	66.9259	63.1918	73.7136	60.9049	47.9686	73.1024	66.3645
	9	51.1274	62.0049	73.5743	45.0322	71.2092	62.5824	66.6144	71.2475	77.0623	65.8811	68.4223	61.2962	70.1492	59.0209	64.2579	70.4289	68.8277	52.6509	52.2886	69.9509	55.9484	46.5269	63.6775	63.4251
	10	52.6048	59.1559	62.2098	44.695	73.4869	68.7442	75.3293	64.2699	63.4504	73.0924	65.4588	76.9728	65.4448	68.9748	54.2465	55.2728	67.702	65.0249	53.7474	77.4751	57.0765	52.8952	66.3378	69.4879
	11	53.6052	63.5108	65.6769	48.1868	63.0255	66.5747	65.5651	62.3026	62.5358	66.6341	59.9592	58.745	68.828	70.1547	65.5951	66.6784	53.7197	69.6198	50.0794	63.0386	54.2424	41.7376	59.3666	64.843
	12	57.2739	53.893	58.4378	50.4526	66.4582	57.8557	71.5189	59.0175	55.2748	61.9183	63.8904	59.6289	57.9178	58.2967	63.3122	54.2709	58.9902	63.4142	52.5866	69.9341	54.8704	47.5283	61.5633	68.1926
	13	52.0392	54.0124	68.9824	45.938	62.9138	67.3819	62.6333	71.2093	61.7724	57.9868	59.7842	57.1404	59.6061	61.6846	51.4663	63.5088	58.671	58.3409	49.2371	66.3901	60.4626	49.3094	65.9579	78.4565
	14	48.1325	51.8003	54.3555	43.093	62.9055	57.1083	68.343	68.3891	52.5921	50.6621	62.6834	52.8281	54.9753	61.0345	53.5365	57.6105	56.8721	51.1324	52.6934	66.1243	53.4345	42.7133	54.7921	57.3419
	15	45.7968	53.7424	58.6971	47.408	57.0096	62.073	69.2861	57.9724	66.2962	63.8869	57.3709	52.9839	63.2723	60.7505	58.1093	54.609	63.2996	61.6429	46.3688	64.9956	49.5464	43.4213	58.0233	57.8611
	16	52.8811	50.7769	61.0252	43.16	64.7506	58.8529	68.6688	70.9978	58.9673	69.5956	62.3945	59.5812	55.07	49.7034	58.0318	56.7595	59.5057	65.0895	47.1253	62.0648	53.9327	43.7623	64.3494	64.9224
	17	46.5728	55.7432	60.2334	43.0179	59.6999	58.2525	55.6223	67.9935	62.6363	68.2826	52.7043	62.3243	63.4451	47.9445	47.1433	54.1012	53.091	58.4999	47.4676	61.7033	51.0016	43.931	50.8452	61.036
	18	48.6606	52.5406	54.717	44.3218	55.633	56.9705	64.3349	55.738	66.7111	62.8434	59.9087	55.7775	61.3072	58.2509	45.0518	50.7809	61.0716	59.2425	48.1255	65.1784	48.7058	43.0772	53.6289	60.6615
	19	45.181	57.3467	63.6196	42.0686	66.4924	57.2865	65.4217	62.2093	70.567	62.1152	53.395	68.4931	63.36	47.4154	59.112	55.1541	64.3793	61.8629	44.7556	59.6989	51.4604	45.8928	62.2508	55.0085
	20	49.0457	53.3008	63.8684	47.5543	59.1887	61.3207	55.7876	57.3124	59.9186	61.9648	53.601	57.328	58.5333	64.8552	63.7976	55.435	55.9476	52.4757	46.8889	61.3758	44.0111	44.3104	53.9856	62.2845
	21	48.4899	53.5733	60.3518	44.9256	59.839	53.2341	64.5679	66.0538	64.6822	69.0239	54.3394	53.6037	63.4923	55.4683	51.3238	62.0453	46.1517	59.7927	45.7978	60.9377	54.6189	43.2303	56.8873	60.6779
	22	48.307	51.7051	60.0176	44.6141	57.0532	59.4442	63.7578	60.5418	60.9091	56.271	63.2224	56.3807	55.191	52.4115	48.4573	58.3487	54.4068	48.9215	41.2936	62.4568	49.0793	49.0101	55.5201	57.5722
	23	53.5874	57.696	61.2338	45.8435	63.433	59.4249	66.5886	57.6043	71.3068	56.726	70.3354	62.588	51.9563	57.4891	66.7613	61.565	57.3095	62.0088	43.0636	61.0602	52.8461	49.1978	61.5394	64.246
	24	54.8879	58.301	61.6343	44.0511	58.526	64.0468	61.186	60.6821	66.8398	56.5396	72.7474	66.9841	52.3697	51.3097	56.7231	50.6238	57.4778	66.7632	45.0402	64.1201	50.7685	49.5936	58.8479	66.978
	25	54.3779	64.3812	68.8474	51.1955	68.8055	67.6737	71.7562	64.4736	74.2521	71.889	77.2933	74.074	63.9544	71.7956	61.7659	63.0575	59.6606	56.2675	49.5605	64.6874	57.8943	49.3143	68.0723	69.5276
	26	61.8358	65.4005	71.6923	50.6736	74.4036	71.3184	77.215	81.547	66.461	68.4609	81.8446	78.0682	68.5729	62.9967	62.9817	72.9972	68.2579	66.0439	55.9417	73.4527	57.1255	49.7548	65.9813	68.4684
	27	60.439	63.0484	75.9925	48.8857	68.6877	74.0918	67.6391	74.5827	70.3624	68.4143	82.9417	72.3259	59.3846	68.6504	74.9244	71.117	66.4241	72.0887	56.3153	77.845	66.4876	54.6761	70.3056	72.4699
	28	59.9505	62.7781	73.0523	59.4198	72.5281	68.9433	71.6664	76.0387	81.9671	76.811	65.2642	77.6664	76.8376	66.4068	61.1483	59.8509	74.2327	60.6368	53.9501	71.5529	61.8918	51.2731	69.4599	80.0114
	29	62.2661	65.4918	68.1738	54.5094	78.1319	76.1934	80.6944	79.9886	79.5091	77.7767	73.7492	70.7335	72.1303	73.5662	65.3754	71.6561	75.9751	75.6984	58.2428	77.4342	63.3501	53.6967	70.4801	78.282
	30	54.7903	58.6758	70.2714	53.5284	64.404	66.0605	74.0105	74.5278	76.2464	66.9698	68.5072	60.7142	54.2059	69.6889	70.3896	62.0299	66.4335	70.7466	57.6538	73.233	61.8698	51.5277	75.1449	68.2503
	31	54.5924	58.666	67.6381	55.6185	67.3082	66.0747	67.0166	62.7739	66.9523	63.759	71.4072	68.6945	57.1946	71.1534	60.5805	53.6944	57.881	71.364	60.6598	70.6567	54.8783	52.1001	66.5118	78.0416
	32	59.7915	57.9992	69.7094	48.5323	75.8514	72.4337	62.3596	80.8657	65.5056	74.3568	62.036	75.6999	56.0169	64.2958	71.4175	72.2721	68.3815	65.3305	53.0897	72.2095	62.9318	51.3114	68.169	70.6781
	33	57.7952	61.8815	71.4755	45.2289	74.9432	62.2202	71.2099	76.3811	66.1959	77.1118	78.0867	74.0034	64.285	58.4953	57.6454	63.5764	69.7875	60.1346	54.3366	70.1954	55.8246	51.3541	64.6482	72.4074
	34	60.7118	61.5871	66.1172	53.3379	62.5422	71.1735	71.6739	65.5064	72.4209	71.2663	79.4182	76.2392	65.8393	71.2856	61.8392	60.5388	57.543	68.7876	64.1319	71.9375	59.4944	55.3412	63.6007	75.4279
	35	57.2286	55.4551	66.5884	51.9023	64.5427	61.348	72.3856	74.6569	67.8263	69.4774	65.6075	70.4684	63.0334	53.8549	61.9843	60.0706	64.4493	69.1087	56.0289	78.4066	55.2842	48.5196	69.2944	70.0296
	36	59.9596	53.148	61.6252	52.8785	69.6337	70.8075	71.2982	65.6321	62.0463	68.6488	76.6304	66.0579	60.4278	69.1903	69.4001	60.9052	63.0078	54.6509	52.0921	71.85	61.7501	50.6491	67.3255	69.4577
	37	54.9476	55.3387	59.5205	52.8704	59.1797	60.4553	59.585	65.3937	64.2852	56.8688	65.3037	65.6819	53.5337	65.9728	52.2185	67.2294	66.9064	63.7389	56.1516	71.1203	61.6179	46.5825	54.7563	67.8729
	38	48.1761	50.6684	55.5912	44.8809	63.2501	60.5827	60.9163	64.1902	54.5008	61.7462	52.3338	57.4461	54.104	50.8644	57.8001	62.3537	57.4622	46.6541	52.7077	63.3985	54.1616	49.19	70.7007	61.2778
	39	45.2676	49.8902	60.7576	45.0761	54.8806	57.6566	58.1272	63.51	55.9047	55.4774	62.0478	55.8556	54.7087	53.1594	46.2695	56.871	56.5701	60.1649	45.7104	61.8171	52.8214	43.3276	56.1798	57.1268
	40	51.2554	48.0214	65.8165	45.9498	63.7394	56.6857	68.7471	69.3309	60.9404	62.5613	55.75	71.8922	65.7721	59.3968	62.5834	54.4854	51.3222	56.2234	49.0228	65.1075	50.8783	49.306	64.1674	53.5454
	41	52.597	50.1049	59.8749	49.2916	58.6783	64.687	57.8289	56.3805	54.8665	61.6776	69.7708	68.0888	63.1129	59.9649	64.9203	54.4852	54.3253	55.5103	47.0656	64.6249	55.961	50.1182	57.7677	58.2341
	42	48.5445	57.1758	58.376	44.7197	57.7137	52.742	59.6462	56.7687	65.5684	58.5365	60.6292	66.8234	55.9243	62.7746	60.6926	49.211	48.429	61.4183	46.7485	60.0274	53.7915	47.4983	58.32	60.4248
	43	48.906	52.1222	56.1145	38.1473	69.9773	53.3186	51.2271	50.8935	58.5696	51.1471	53.6679	57.0684	58.5466	48.5608	58.5602	56.0782	48.0724	47.3462	44.7998	61.2472	54.8871	43.537	61.8875	67.181
	44	48.4059	52.8346	63.1641	47.1185	58.1089	58.1731	55.5778	56.3575	63.2454	63.799	67.7624	55.8055	49.8997	48.2072	60.0635	54.0738	61.7833	47.9187	47.7786	64.8682	57.4861	51.9157	64.2639	62.7717
	45	57.6175	51.1578	58.4233	45.9495	59.2739	61.0391	63.8179	58.9666	57.0131	68.4236	60.2987	63.2923	62.6334	60.1121	60.7874	57.7351	52.3577	49.5391	48.51	58.5862	53.2828	44.4827	57.7669	60.8482
	46	48.3807	49.6257	66.662	43.2378	63.8923	62.8698	64.9526	60.0156	68.4576	58.6404	59.6863	59.623	60.5887	53.1965	53.6633	58.2343	50.291	49.3413	44.788	60.2948	53.9395	43.0692	57.4308	56.4674
	47	53.0833	51.8553	64.0839	46.121	60.265	64.1747	61.8047	55.2317	62.6958	61.7994	70.6124	57.2144	55.3126	49.4852	49.0578	52.0409	59.4046	57.1558	48.4967	58.4692	56.7083	47.0449	57.9496	60.013
	48	56.2188	53.0874	66.0073	50.499	60.0937	60.2899	55.6472	65.9634	70.2938	64.8778	69.6224	64.9784	56.6607	51.1797	66.6863	54.1119	66.6985	56.3202	47.7849	60.9136	53.4535	47.6921	58.8013	66.2414
figure 4f			Con			Ad-Orm2			AAV-shIL23R			Ad-Orm2+AAV-shIL23R
		p-p38	9554.03	12794.6	15204.6	32163.8	35872.5	38552.7	24507.7	12422	13866	16165.4	17040.8	13424.5
		p38	22580.2	23791.6	27540.8	32022.7	29919.2	38234.5	39426.4	37587	32257.2	30038.1	31524.4	27208.5
		UCP1	7138.38	8427.1	9146.05	25704.1	18745.4	19280.1	6820.52	6397.64	7217.76	8669.76	7393.23	6047.5
		IL23R	42075.9	43193.2	44066.1	41975.8	41611.5	42308.5	20210.9	21099.8	14852.8	12215.7	8556.49	1982.2
		Actin	42076.3	46180.7	41302.9	41072.1	40529.3	37715.5	32683.2	26743.7	20008.1	29681.7	33496.6	39375.9	Con vs. Ad-Orm2	Ad-Orm2 vs. Ad-Orm2+AAV-shIL23R
		p-p38	0.838979	1.06634	1.09468	1.99159	2.3774	1.99935	1.23256	0.655309	0.852342	1.0671	1.07185	0.978329	p=0.0017	p=0.0012
		UCP1	0.887349	0.954444	1.15821	3.27331	2.41913	2.67375	1.0915	1.25121	1.88681	1.52775	1.15443	0.8033	p=0.0025	p=0.0077
figure 4g		AAV-NC+Ad-GFP						AAV-NC+Ad-ORM2						AAV-shIL23R+Ad-GFP						AAV-shIL23R+Ad-ORM2						AAV-NC+Ad-GFP vs. AAV-NC+Ad-ORM2	AAV-NC+Ad-ORM2 vs. AAV-shIL23R+Ad-ORM2
	Ucp1	1.72351	0.635908	0.702277	0.683483	1.04988	1.20494	3.15223	2.60614	2.2084	2.23171	2.16759	2.72704	1.36099	1.18189	1.52235	1.73263	1.79974	1.24011	1.15553	1.39606	1.27663	1.25996	1.49426	1.47963	p<0.0001	p<0.0001
	Pgc1a	1.39956	1.14323	0.61254	0.958815	0.768973	1.11688	2.6438	1.92018	2.2563	1.97739	1.91509	2.14559	1.201	1.10773	1.58263	1.86909	1.37838	1.95777	1.16193	1.18817	1.34562	1.32609	1.36421	0.588661	p<0.0001	p=0.0001
	Prdm16	1.43203	0.767765	0.964911	0.62414	1.22389	0.987258	2.4229	2.58912	2.76404	2.90422	2.70311	2.4454	1.411	1.71263	1.15266	1.22303	1.64344	1.59196	1.62819	1.37464	1.67923	0.860492	0.79839	1.53118	p<0.0001	p<0.0001
	Cox8b	0.717088	1.53025	0.690963	1.7156	0.448407	1.29793	1.53833	1.39999	1.0024	1.84159	0.870467	2.42637	1.05136	1.25673	0.715889	2.00098	0.630358	1.73368	1.13016	0.809076	1.08164	1.07946	1.06449	1.09377	p=0.1859	p=0.0763
	Elovl3	1.08757	1.15766	1.10488	0.822481	0.597115	1.23029	1.44896	2.25752	1.67215	1.93306	2.18974	1.89035	1.93788	1.32472	1.96548	1.13224	1.54563	1.02457	0.698923	0.662313	0.569302	0.608569	0.742339	0.870657	p=0.0002	p<0.0001
figure 4h	cell diameters	AAV-NC+Ad-GFP	AAV-NC+Ad-ORM2	AAV-shIL23R+Ad-GFP	AAV-shIL23R+Ad-ORM2
		109.249	69.0542	106.445	106.445
		122.262	85.1237	105.927	105.927
		131.242	49.7664	91.2937	91.2937
		123.427	64.3222	106.944	106.944
		134.567	60.9773	100.043	100.043
		117.348	43.3953	135.688	135.688
		105.716	62.1965	131.314	131.314
		122.532	81.0348	100.644	100.644
		108.598	75.7137	90.3468	90.3468	H&E		AAV-shNC+Ad-GFP						AAV-shNC+Ad-Orm2						AAV-shIL23R+Ad-GFP						AAV-shIL23R+Ad-Orm2
		101.013	46.881	114.834	114.834
		129.194	40.2336	94.1179	94.1179
		136.04	86.0985	122.051	122.051
		95.5031	83.6885	94.4266	94.4266
		112.313	54.528	111.858	111.858
		114.3	71.4105	139.952	139.952
		137.927	60.8475	108.176	108.176
		102.207	72.3675	119.224	119.224
		110.557	69.876	100.246	100.246
		114.755	79.7161	135.003	135.003
		123.968	59.9553	123.817	123.817	UCP1		AAV-shNC+Ad-GFP						AAV-shNC+Ad-Orm2						AAV-shIL23R+Ad-GFP						AAV-shIL23R+Ad-Orm2
		119.656	76.7946	111.586	111.586
		124.811	81.8497	96.4825	96.4825
		98.9353	62.2295	132.532	132.532
		106.202	61.3989	119.127	119.127
		133.479	72.6469	122.243	122.243
		132.192	69.2859	102.66	102.66
		94.4637	57.3301	114.817	114.817
		104.164	51.1217	134.305	134.305
		139.867	70.0103	134.226	134.226
		109.025	42.8192	92.2013	92.2013
		124.225	85.1179	100.436	100.436
		131.641	84.8198	105.482	105.482
		136.22	83.8269	135.216	135.216
		125.485	58.3155	124.759	124.759
		105.039	83.8693	107.745	107.745
		137.436	68.3161	129.447	129.447
		110.728	44.3448	137.713	137.713
		135.643	72.2678	119.912	119.912
		139.853	71.3106	139.827	139.827
		107.837	51.8268	95.5315	95.5315
		115.792	61.3618	131.627	131.627
		134.085	84.0282	95.3936	95.3936
		135.988	57.2423	109.133	109.133
		92.2876	44.3615	132.505	132.505
		98.913	52.3112	138.716	138.716
		136.592	77.4562	92.8318	92.8318
		114.422	69.723	104.827	104.827
		102.849	45.2608	135.41	135.41
		104.397	89.355	98.9993	98.9993
		102.842	79.7515	128.992	128.992
		116.89	72.8415	110.94	110.94
		92.6238	42.5571	95.264	95.264
		123.792	76.4499	124.028	124.028
		112.429	75.8495	100.113	100.113
		132.018	81.4515	115.276	115.276
		93.3558	86.2372	101.336	101.336
		122.089	84.0187	92.8019	92.8019
			59.0367
			84.2705
			52.1666
			52.3622
			69.1492
			72.4407
			80.694
			73.5426
			45.9467			AAV-NC+Ad-GFP vs. AAV-NC+Ad-Orm2	AAV-shNC+Ad-Orm2 vs. AAV-shIL23R+Ad-Orm2
			43.6398			p<0.0001	p<0.0001
figure 4j	VO2	IL23R f/f+Ad-GFP						IL23R f/f+Ad-ORM2						IL23R f/f; Adipoq-cre+Ad-GFP						IL23R f/f; Adipoq-cre+Ad-ORM2
	1	63.0002	50.4823	52.1178	50.8273	50.6952	57.577	61.528	73.0032	58.8728	60.5205	71.0542	62.8261	51.5076	60.6296	51.8229	55.1493	51.8402	54.459	55.9818	45.7866	53.3434	48.535	61.1765	52.2706
	2	58.5894	74.0123	64.5559	59.2156	75.015	73.1742	76.67	78.4197	69.1003	80.5307	82.5709	73.2125	60.5957	71.8192	67.7468	64.0152	65.7966	64.2542	67.2884	59.8456	63.6045	51.9615	61.0436	66.0315
	3	59.1387	62.9693	67.4993	62.9183	66.635	72.3117	66.0744	73.0044	75.8761	76.4498	69.5861	78.633	63.2912	70.504	56.6915	64.6956	70.4256	62.2216	73.7966	58.3122	57.3328	64.3863	65.141	68.3727
	4	64.0618	71.8559	73.6954	58.3773	69.5825	73.5733	78.1375	65.6317	66.7589	71.5063	66.3858	79.9662	72.1621	58.4939	65.9943	60.6487	63.0037	71.8375	62.8865	69.0059	57.1643	62.6229	61.9847	70.032
	5	57.9804	73.5409	63.0695	71.5256	72.0614	71.7167	64.7692	73.2133	76.058	76.4291	62.8529	65.8065	67.2835	68.7194	60.7847	58.6335	57.0446	55.3054	66.3203	59.9045	71.1786	56.8051	68.5076	59.1883
	6	55.4498	53.4962	52.0696	68.6644	62.715	62.61	58.7025	72.2047	69.2227	67.2773	65.6718	58.1009	56.7567	59.37	60.7767	57.0549	63.7651	50.9833	58.2739	53.0452	61.5519	54.9285	56.8886	53.3165
	7	67.5918	61.5346	57.3358	68.6251	64.0395	54.0839	73.4456	62.9385	70.5054	64.1675	69.7235	75.8389	59.0645	54.7024	54.3856	61.8687	67.2183	57.7927	57.0735	65.3636	66.306	56.5933	68.4958	57.1816
	8	62.438	66.3597	62.6992	68.833	64.6899	67.2838	65.7375	58.1936	70.1158	71.6707	63.9995	73.1861	60.1428	64.1081	72.5734	58.4441	59.6674	61.3271	59.866	70.8432	68.1688	56.6044	60.4228	63.7257
	9	61.4592	57.3627	63.5553	70.2562	69.4244	69.54	62.7081	72.6258	60.3827	69.283	73.2574	62.9273	65.8625	58.8385	59.6846	55.1371	58.6616	61.8555	50.8084	54.4722	55.078	57.2458	54.9062	65.0101
	10	66.8379	54.9613	68.016	61.4895	56.9218	64.27	73.3365	67.8434	74.148	63.4937	67.2978	58.2914	70.1264	59.5161	53.1049	66.9821	70.8709	52.3805	68.3805	55.5061	57.6897	63.244	60.3178	58.5791
	11	63.3325	57.4909	60.8432	54.9646	66.1526	53.7827	61.9972	63.9573	65.1741	75.6052	63.5758	63.499	50.0361	59.9345	58.6156	58.4852	47.785	58.1339	61.9186	56.0436	47.3787	49.5587	51.5112	65.966
	12	61.6605	56.0425	55.35	57.2389	66.7089	52.2241	65.647	69.7551	60.5462	64.0133	70.8751	55.4368	68.9694	53.3499	60.3366	66.359	53.7366	64.3769	63.1388	60.8176	60.8539	65.5974	58.6694	53.1456
	13	67.3751	63.9286	66.6177	58.3616	62.1985	61.0149	56.6656	74.6709	74.3455	66.8018	65.8294	66.0544	56.5783	58.7871	71.954	70.8136	62.6808	62.8839	64.3087	65.645	56.4515	65.4231	59.382	69.239
	14	52.0331	56.0431	44.9504	51.1833	52.9283	46.8369	67.8128	51.8953	55.8831	60.9223	68.2518	60.6207	59.0483	47.778	59.2073	57.0872	52.0656	54.3196	58.3791	59.7926	56.0274	48.0495	46.4693	59.3125
	15	50.9417	54.3576	59.2796	55.49	61.8542	52.5638	57.1558	63.3689	54.7675	66.4318	55.7838	67.7344	57.8007	59.4438	48.0934	54.0038	59.6568	56.4196	63.5375	45.4644	47.4823	52.1212	61.722	49.5511
	16	47.2218	62.005	56.7227	60.4439	49.0698	55.0779	56.0921	56.8629	60.7404	59.995	67.112	66.0363	63.0741	62.4136	62.6687	66.7005	56.2722	52.2088	64.6316	50.5294	51.8743	55.2222	53.0341	60.9221
	17	51.6598	45.5142	62.8351	54.9629	55.9864	45.846	69.6598	52.1315	64.0022	68.8573	56.348	62.1788	59.9048	63.2858	58.1474	58.2203	54.5255	49.9487	59.5706	53.2181	45.4638	56.2615	47.5836	55.9045
	18	54.516	54.8733	53.2888	57.9377	44.2117	52.079	63.2407	60.6459	49.0162	62.8097	66.5696	50.4884	55.1128	46.4175	46.2415	50.0174	48.9619	60.5603	49.6831	50.5214	49.5904	58.2305	55.1464	46.4719
	19	55.5759	63.2815	52.5157	55.4873	62.9305	63.9852	69.9361	66.1255	64.0247	61.3627	53.5327	57.1723	62.3323	67.3822	65.2288	52.2293	54.0284	64.2259	56.1098	56.3389	62.0124	63.4965	59.1776	48.5717
	20	59.3415	52.7445	52.6542	47.8029	63.5133	52.2639	61.3232	64.0647	54.7594	54.571	69.9831	66.3722	61.2112	61.5242	54.0338	62.2134	56.9466	59.1873	59.5293	49.8151	61.7137	59.3917	53.5753	57.0302
	21	61.8941	62.9105	60.1662	59.6511	55.0682	54.757	64.3043	53.6418	68.5783	59.4503	57.6876	66.3059	61.621	61.0649	57.4791	46.596	52.9013	47.2695	46.7496	49.8757	53.2755	56.0532	47.4374	61.7607
	22	57.6141	50.4251	45.6917	57.4813	46.8518	49.7768	68.1033	61.5185	61.6919	59.6406	68.3967	69.8363	47.8374	44.6018	48.067	44.6195	50.0489	42.7888	45.0269	46.2956	56.823	46.9657	59.7799	44.273
	23	56.0072	55.0695	62.2239	48.7021	59.9543	56.777	57.7549	63.6348	63.7314	59.4212	61.1031	72.2847	57.2222	61.9562	55.0698	53.9014	54.9744	53.7003	52.9914	65.0551	63.3946	57.7379	49.3945	55.4142
	24	48.0101	48.3837	50.3517	59.7772	52.3779	53.9876	56.8805	55.7707	68.958	56.3417	65.1396	63.6112	60.1352	65.8331	64.2402	66.0038	63.2552	50.5979	56.7306	65.8409	60.4303	51.8444	54.0332	59.5844
	25	64.9917	68.4373	61.9541	61.225	62.7421	66.9447	78.0032	79.9008	66.0918	74.3209	72.6226	75.1519	58.7491	66.5969	73.8293	57.2878	70.6642	68.1223	67.7576	67.2811	55.0035	63.8514	60.4727	68.4045
	26	63.8646	70.2868	74.0734	57.3124	70.8227	64.7373	78.4117	65.8042	78.554	71.5341	75.8131	65.3359	65.4437	62.1243	60.9352	64.2927	64.3425	62.5547	53.143	64.6545	68.241	54.4147	57.2578	67.2952
	27	59.1329	62.9245	59.1216	69.8904	62.2147	74.5868	72.9961	78.7189	74.3974	66.5992	82.1341	81.199	72.2533	69.357	61.806	64.408	68.5092	71.9279	69.7376	67.0657	75.2304	70.2976	75.6501	61.7406
	28	61.0328	62.7494	76.1214	75.0018	64.309	70.7318	80.2719	76.9484	69.7078	82.722	69.0155	78.7162	68.3114	72.3131	55.8582	55.0291	66.2048	54.9085	62.0361	66.8681	60.7882	72.2832	57.7647	57.0139
	29	76.9077	63.2138	73.8366	63.0968	68.7507	68.584	80.4792	76.8599	84.9412	69.3664	70.3323	80.8748	76.7649	71.4111	75.9332	73.6496	63.1782	59.0465	59.2724	74.676	67.1379	61.6025	67.0166	67.316
	30	53.6465	58.443	61.2255	67.29	70.5191	67.0547	76.0315	63.9656	75.8361	77.2396	68.0653	66.1019	62.265	68.0026	76.359	63.6326	72.7073	59.3651	62.5949	57.6354	67.5022	72.9725	72.8147	70.3037
	31	56.9827	53.0179	71.3808	70.3077	68.9618	56.0388	74.4393	68.6135	63.9784	68.2697	63.0458	78.1362	64.1011	68.6213	66.1084	67.7655	60.5659	70.9669	62.9192	72.0729	61.8742	73.9979	70.1086	72.1605
	32	73.7678	63.5133	64.9534	72.8878	69.4939	67.5168	72.9462	73.9433	62.6108	68.5642	64.237	62.7033	70.1162	72.259	55.7356	63.6977	68.8626	54.0868	66.3886	63.6014	55.8811	60.9754	71.947	59.1571
	33	63.0629	64.4368	72.9287	62.5584	64.8581	70.8981	77.1833	66.4821	62.8735	74.1295	75.0081	78.9415	64.3141	70.5917	65.2003	58.1644	57.7855	66.9431	55.3648	69.4847	67.0988	67.5918	67.4895	59.8074
	34	64.4135	58.9731	64.1642	54.9888	64.6002	61.6288	77.752	78.8821	76.0199	66.3854	69.7991	63.4053	61.9238	64.9754	63.7234	70.2014	56.6597	66.8034	66.9817	59.9599	68.9492	58.994	66.5529	60.3373
	35	66.7991	55.8403	64.6213	55.4191	58.5031	62.7184	66.4481	66.1222	70.2565	73.231	70.7285	57.5216	55.5228	68.3197	54.0891	55.941	56.9999	61.2527	68.7249	68.5499	56.3357	65.4451	61.1204	56.6956
	36	67.6428	57.9551	55.5542	63.9835	59.5549	55.7011	72.6143	66.0736	66.8354	70.2091	77.963	72.8846	68.933	62.7737	66.2603	70.359	74.7782	59.8262	69.4217	72.8718	65.747	61.3891	59.4968	63.6055
	37	65.5825	55.8305	56.5654	50.258	49.4614	63.5743	67.2847	63.0248	61.0341	69.558	70.7425	68.1123	62.0125	54.4385	70.8497	66.9754	54.0247	58.5071	61.1394	62.7455	68.8196	67.4555	56.578	58.4626
	38	56.9416	45.6914	63.6291	45.8428	47.9483	59.5457	53.744	58.7454	68.171	62.0038	68.8197	56.6975	62.1791	66.3484	60.6631	54.5333	68.5718	57.4978	66.0471	58.304	51.68	63.0078	61.267	62.7991
	39	52.7214	56.5591	62.6196	48.276	45.6857	48.2792	53.0747	49.5405	57.5707	61.7728	59.7676	50.6275	56.9097	50.456	61.8279	63.1228	66.5084	53.9654	57.4796	62.8135	48.6112	62.8367	50.7311	61.165
	40	63.0607	58.6332	60.4295	54.829	59.7404	56.9899	60.2032	67.5452	56.9941	59.0527	71.4532	68.5724	52.2434	65.3125	64.946	63.0354	50.4663	63.8564	61.7546	48.9807	49.7482	61.4654	57.401	60.4499
	41	54.7625	47.4305	55.3697	47.5975	54.8353	63.9878	66.0506	65.7516	55.7129	52.7872	67.1328	53.8633	59.7542	57.8043	51.0156	65.058	54.7769	62.3721	64.1867	56.3611	64.3432	62.8345	49.115	50.5059
	42	48.7832	49.091	55.2686	50.5229	49.6518	46.9765	67.4168	54.8003	61.3829	50.6255	65.2681	59.4432	55.7762	62.085	60.6491	58.3376	66.2075	56.7036	52.8008	62.7836	52.9159	55.5898	58.9636	53.6358
	43	46.9787	57.1687	59.0817	61.5885	53.0224	55.6998	56.7127	56.5498	60.2876	62.723	57.8459	66.6644	51.7343	47.542	49.0647	53.5981	51.0829	45.3476	57.8747	48.1943	50.2155	58.3909	55.0821	52.4288
	44	48.6462	55.6886	56.8664	46.5519	59.7796	47.4986	61.7891	59.5301	58.9901	55.3304	65.8089	63.187	68.9848	56.7052	67.9686	72.1975	69.9981	56.725	63.6932	65.465	62.7434	61.6043	66.95	52.2934
	45	56.5789	47.228	48.1275	61.0439	62.345	51.1018	53.6923	55.5446	55.6017	65.2782	69.0859	62.6186	50.0202	64.8901	49.6602	58.6873	57.3689	53.8191	57.3249	55.29	55.5688	56.4817	57.0061	49.6215
	46	53.8282	64.2269	62.7496	57.2843	47.2806	60.1601	64.3792	68.1641	59.4945	70.182	71.1668	67.5771	48.8429	51.0181	62.248	57.3668	61.9852	57.7329	56.2947	52.8153	57.191	56.92	56.1749	45.8726
	47	63.6441	64.57	59.8472	48.4252	63.6578	63.079	64.2531	66.4264	65.3667	68.1224	69.2572	56.2898	57.2696	51.967	60.5621	53.6538	51.234	67.593	63.7284	54.288	55.2045	57.1569	60.3126	51.6115
	48	55.3083	57.2271	53.0227	62.6772	49.6485	58.3319	64.9203	65.7009	59.8693	64.1815	67.2969	68.2172	55.0728	51.8679	49.9711	60.6442	48.658	46.4162	49.2731	50.1597	55.1053	65.5872	56.1816	49.9269
	49	56.2918	54.6924	67.1138	56.2883	66.6199	64.1824	63.3963	68.3213	60.7035	75.1586	67.5481	70.895	65.2465	57.5447	53.429	55.3974	61.0327	68.977	63.7701	67.7983	56.572	57.5882	53.0142	68.6327
figure 4k		IL23R f/f+Ad-GFP			IL23R f/f+Ad-ORM2			IL23R f/f; Adipoq-cre+Ad-GFP			IL23R f/f; Adipoq-cre+Ad-ORM2
	p-p38	17947.8	23153.9	22621.1	48917.5	51119.1	47612.2	27848.4	22297.9	24357.9	20067.1	18415.8	13451
	p38	20523.3	19136	23509.8	29236.1	34450.8	34797.4	28735.7	34440	33608.5	37161.5	31325.3	22642.2
	UCP1	12962.3	18183.8	23924.6	48340.4	43687.9	55377.9	23831	17547.5	16413.3	14740.1	14293.9	10768.5
	IL23R	33830.5	37889	44015	44629.6	46698	44908.2	18193.9	16987.1	16273.3	13765.5	11308.5	7180.03
	Actin	35088.6	19593.5	21941.4	22243	38215.9	25698.7	28756.1	21739.9	21579.9	23681.3	31423.5	45229.9	IL23R f/f+Ad-GFP vs. IL23R f/f+Ad-ORM2	IL23R f/f+Ad-ORM2 vs. IL23R f/f; Adipoq-cre+Ad-ORM2
	p-p38	0.861113	1.19143	0.947455	1.64756	1.4611	1.34731	0.954276	0.637523	0.71365	0.531726	0.578882	0.584967	p=0.0213	p=0.0005
	UCP1	0.464117	1.16597	1.36991	2.73042	1.84362	2.70731	1.04118	1.01407	0.955563	0.782001	0.571492	0.299118	p=0.0235	p=0.0044
figure 4l		IL23R f/f+Ad-GFP						IL23R f/f+Ad-ORM2						IL23R f/f; Adipoq-cre+Ad-GFP						IL23R f/f; Adipoq-cre+Ad-ORM2						IL23R f/f+Ad-GFP vs. IL23R f/f+Ad-ORM2	IL23R f/f+Ad-ORM2 vs. IL23R f/f; Adipoq-cre+Ad-ORM2
	Ucp1	0.752318	1.25525	0.803258	1.05127	1.14506	0.992842	1.62146	1.78502	1.73938	1.87993	1.79495	1.75497	1.06986	1.47332	1.01039	1.04241	1.15431	1.43407	1.40897	0.883339	1.25113	1.23009	1.54758	1.03844	p<0.0001	p=0.0004
	Pgc1a	0.8039	1.29607	1.0291	1.08134	0.776541	1.01305	1.7106	1.70816	2.18205	2.33894	1.88785	1.85671	1.24701	0.734515	1.45161	0.745893	1.48449	0.89874	1.49529	1.03438	1.68221	1.08949	1.62355	1.29063	p<0.0001	p=0.0037
	Prdm16	0.723103	1.24605	0.587492	1.47675	1.10399	0.862625	2.33098	2.36193	2.77941	2.50319	2.4123	2.36619	0.913611	1.29121	1.38548	1.00402	0.717969	0.997871	1.75158	1.95215	1.80773	1.3065	1.63462	1.7728	p<0.0001	p<0.0001
	Cox8b	0.919487	0.644756	0.921645	0.699312	0.923166	1.18338	1.21323	1.3073	1.39703	1.01623	1.567	1.12511	0.785654	1.4553	1.08279	0.822678	0.714953	1.0392	1.03396	0.74853	1.18753	0.621076	1.18617	1.173	p=0.0061	p=0.0561
	Elovl3	0.535323	0.742359	0.985173	1.24008	1.21439	1.28267	2.66851	2.52738	2.65186	2.02392	2.53249	2.34284	0.788425	0.976275	1.05774	0.88953	1.01457	0.974677	1.16178	0.970307	1.12243	0.963301	0.897381	1.44661	p<0.0001	p<0.0001
figure 4m	cell diameters	IL23R f/f+Ad-GFP	IL23R f/f+Ad-ORM2	IL23R f/f; Adipoq-cre+Ad-GFP	IL23R f/f; Adipoq-cre+Ad-ORM2
		104.575	53.5761	136.895	128.793
		127.66	44.0691	137.126	114.129
		97.5178	53.7591	129.772	112.796
		108.223	51.4955	103.066	92.7488
		91.1775	83.0281	120.263	127.13
		130.753	80.9065	92.7901	121.624
		124.407	44.2021	130.459	123.596
		99.2481	87.7559	102.881	131.748
		94.5511	58.2041	106.76	121.827
		92.27	52.3545	99.2771	130.539	H&E		IL23R f/f+Ad-GFP						IL23R f/f+Ad-ORM2						IL23R f/f; Adipoq-cre+Ad-GFP						IL23R f/f; Adipoq-cre+Ad-ORM2
		130.983	70.9141	128.762	108.2
		128.637	52.1063	109.365	123.434
		125.259	78.47	96.8614	99.104
		105.612	48.9592	103.387	116.247
		104.04	83.5506	105.819	128.322
		134.948	69.8107	98.8418	119.478
		95.6273	65.85	129.033	136.341
		129.684	89.4434	109.691	126.081
		133.211	81.0694	132.323	91.1936
		110.61	66.0388	132.78	134.084
		109.712	63.4478	94.7107	139.393	UCP1		IL23R f/f+Ad-GFP						IL23R f/f+Ad-ORM2						IL23R f/f; Adipoq-cre+Ad-GFP						IL23R f/f; Adipoq-cre+Ad-ORM2
		135.172	44.7468	95.3019	128.089
		96.204	79.7462	107.946	98.4398
		110.352	40.2461	120.53	121.113
		91.3977	48.9489	128.188	107.452
		92.1606	80.9875	134.2	133.488
		128.471	74.1517	137.737	102.009
		133.707	51.6426	110.717	120.716
		130.001	64.1452	93.6577	117.564
		100.656	82.2416	117.305	97.6287
		91.0588	75.2369	134.676	129.556
		112.499	76.0791	136.531	101.403
		94.4715	63.3842	94.7208	112.777
		112.457	79.9749	109.099	136.57
		132.481	64.9822	114.018	90.6607
		114.707	70.7349	131.028	127.761
		126.607	60.8182	92.4086	114.635
		103.115	51.1027	112.368	133.495
		139.855	41.9781	138.322	94.9558
		117.057	66.8795	139.253	128.784
		127.842	40.4898	102.436	106.569
		102.801	81.1546	136.714	119.008
		127.532	82.1712	136.045	120.321
		132.984	71.6605	116.049	126.456
		134.221	80.9093	117.107	122.774
		136.878	51.403	139.773	94.7162
		119.531	50.0461	113.85	114.551
		105.772	59.8781	132.782	102.013
		95.0185	63.6065	105.449	109.08
		108.141	61.1928	94.8937	98.1226
		124.474	61.5289	135.41	131.946
		109.985	52.7183	127.177	116.454
		126.687	67.7015	135.59	116.262
		96.7691	81.1141	139.923	139.769
		106.082	47.675	93.5202	97.6016
		134.277	66.5027	108.771	135.535
		127.012	67.5746	91.3838	136.088
			82.6439	94.789	156.909
			53.0136
			61.9914
			48.6879
			75.9594
			42.5774
			80.6837
			72.1031
			73.4118			IL23R f/f+Ad-GFP vs. IL23R f/f+Ad-ORM2	IL23R f/f+Ad-ORM2 vs. IL23R f/f; Adipoq-cre+Ad-ORM2
			61.3512			p<0.0001	p<0.0001
