# Supplementary material for: Intermittent Fasting‐Induced Orm2 Promotes Adipose Browning via the GP130/IL23R‐p38 Cascade
Source: Adv Sci (Weinh). 2024 Sep 9;11(42):2407789. doi: 10.1002/advs.202407789 (PMC11558143; doi:10.1002/advs.202407789)
Supplement: Supplementary file 2 — Supplemental Tables [file ADVS-11-2407789-s001.zip › Table S6-Source Data for Figure 5.xlsx]

## Sheet: figure 5
figure 5a		HFD						HFD+ORM2						HFD+ORM2-mut
	day 0	39.5	40.2	38.4	39.5	38.1	40.6	38.1	39.9	40.5	40.4	39.2	40	39.4	38.7	39.2	38.1	39.8	39.9
	day 3	41.9	39.4	42	40.5	39.4	39.4	41.4	39.4	39.1	40.6	39.9	40.2	39.1	41.4	40.4	40.9	40.1	41.7
	day 6	41.3	41	42.1	42.1	43	40.3	40.6	41.7	42	40.7	41.8	40.9	41.7	41.2	40.1	42.8	42.3	41.8
	day 9	42.9	42.8	44	42	43.3	42.9	43.1	41.9	43.1	42.4	41.4	41.6	43.5	42.7	42.4	41.1	41.5	42.7
	day 12	42.8	44.2	42.3	42.3	43.8	43.8	43.3	42.5	44.5	42.3	43.1	43.1	43.8	42.5	44.6	44.7	44.8	42.6
	day 15	45.2	43.5	43.3	45.2	45.4	43.8	44.5	44.3	42.9	44.7	43.8	43.3	45.6	45.8	43.1	45.7	43.5	45.8
	day 18	44.3	44.2	46.1	44.1	46.5	45.5	43.6	45.2	45.3	42.9	43.9	42.7	44.2	45.5	45.7	44.4	45.5	44.6
	day 21	46.5	46.3	45.1	44.7	46.3	46.1	43.4	44.2	44.1	44.8	43.7	45.2	46.8	45.2	44.6	46.3	45.5	45.5
	Tukey's multiple comparisons test	Mean Diff.	95.00% CI of diff.	Significant?	Summary	Adjusted P Value
	day 0
	HFD vs. HFD+ORM2	-0.3	-1.524 to 0.9242	No	ns	0.8302
	HFD vs. HFD+ORM2-mut	0.2	-1.024 to 1.424	No	ns	0.9205
	HFD+ORM2 vs. HFD+ORM2-mut	0.5	-0.7242 to 1.724	No	ns	0.5977
	day 3
	HFD vs. HFD+ORM2	0.3333	-0.8909 to 1.558	No	ns	0.7949
	HFD vs. HFD+ORM2-mut	-0.1667	-1.391 to 1.058	No	ns	0.9441
	HFD+ORM2 vs. HFD+ORM2-mut	-0.5	-1.724 to 0.7242	No	ns	0.5977
	day 6
	HFD vs. HFD+ORM2	0.35	-0.8742 to 1.574	No	ns	0.7765
	HFD vs. HFD+ORM2-mut	-0.01667	-1.241 to 1.208	No	ns	0.9994
	HFD+ORM2 vs. HFD+ORM2-mut	-0.3667	-1.591 to 0.8576	No	ns	0.7576
	day 9
	HFD vs. HFD+ORM2	0.7333	-0.4909 to 1.958	No	ns	0.3331
	HFD vs. HFD+ORM2-mut	0.6667	-0.5576 to 1.891	No	ns	0.4023
	HFD+ORM2 vs. HFD+ORM2-mut	-0.06667	-1.291 to 1.158	No	ns	0.9908
	day 12
	HFD vs. HFD+ORM2	0.06667	-1.158 to 1.291	No	ns	0.9908
	HFD vs. HFD+ORM2-mut	-0.6333	-1.858 to 0.5909	No	ns	0.4392
	HFD+ORM2 vs. HFD+ORM2-mut	-0.7	-1.924 to 0.5242	No	ns	0.3668
	day 15
	HFD vs. HFD+ORM2	0.4833	-0.7409 to 1.708	No	ns	0.6181
	HFD vs. HFD+ORM2-mut	-0.5167	-1.741 to 0.7076	No	ns	0.5773
	HFD+ORM2 vs. HFD+ORM2-mut	-1	-2.224 to 0.2242	No	ns	0.1324
	day 18
	HFD vs. HFD+ORM2	1.183	-0.04089 to 2.408	No	ns	0.0605
	HFD vs. HFD+ORM2-mut	0.1333	-1.091 to 1.358	No	ns	0.9639
	HFD+ORM2 vs. HFD+ORM2-mut	-1.05	-2.274 to 0.1742	No	ns	0.1082
	day 21
	HFD vs. HFD+ORM2	1.6	0.3758 to 2.824	Yes	**	0.0067
	HFD vs. HFD+ORM2-mut	0.1833	-1.041 to 1.408	No	ns	0.9328
	HFD+ORM2 vs. HFD+ORM2-mut	-1.417	-2.641 to -0.1924	Yes	*	0.0189
figure 5b	VO2	HFD							HFD+ORM2							HFD+ORM2-mut
		62.4546	73.836	44.229	60.06	59.3891	50.1964	63.471	48.5072	89.6531	62.5135	86.7876	51.466	66.0935	58.383	61.4612	63.438	59.9759	66.6239	53.7747	51.4538	61.6468
		70.0692	96.202	56.1893	72.6508	70.8489	61.6786	70.5439	51.3104	94.1132	78.4686	112.993	67.9267	75.9192	79.3981	71.3303	72.3354	71.8503	67.4913	61.572	61.6256	75.5185
		68.1399	100.14	52.6842	78.7477	65.0375	56.1636	71.2125	53.536	96.0123	75.8239	122.258	70.6988	70.9839	71.7245	70.6693	66.9165	70.8144	70.6165	66.1704	48.0972	66.1209
		63.9068	93.9336	57.082	74.1591	63.3635	53.7633	68.9294	50.4307	104.181	73.7367	84.2484	69.1788	61.1936	66.8136	69.4027	65.5179	72.5799	64.3663	64.8801	48.7868	73.0428
		60.8548	80.0775	50.6888	75.1829	65.9019	41.8494	64.6954	45.6654	89.6167	69.9117	110.357	64.3585	56.4196	53.6773	63.5373	59.5849	71.9093	64.5216	61.6523	46.8082	59.5796
		58.6473	75.3672	52.1645	65.2935	63.214	46.9513	53.116	34.9806	85.1876	62.1913	108.706	45.1465	59.3197	58.1073	59.8337	63.0315	68.4772	65.1042	57.56	47.5146	52.2982
		56.3784	74.2963	63.2753	79.3883	60.8767	49.4515	55.8771	32.3167	89.1701	69.1722	89.9257	56.6074	50.672	70.7352	67.892	55.4033	63.4509	55.6708	54.0829	58.0596	47.8571
		53.8304	71.8084	63.0315	72.3188	54.5297	48.0031	49.595	37.7577	91.6132	62.9821	80.383	47.3454	46.7177	46.7326	71.7134	68.3174	63.1001	57.1525	55.1058	49.6065	46.3222
		56.0664	73.8859	45.7305	64.1277	57.7084	46.3099	55.3414	41.8961	101.32	60.9793	94.1697	51.0607	64.0915	55.8994	68.2215	58.981	66.2403	58.6538	57.126	49.2783	52.317
		48.8205	93.4785	52.7466	74.3218	65.9279	52.249	55.8631	37.6164	90.4602	58.8828	79.9456	55.1144	56.8882	56.4734	75.1454	63.6917	67.1664	53.8628	58.9002	49.4483	56.3059
		55.3259	79.948	55.1391	60.8396	61.7549	49.9606	63.2825	37.8712	85.4986	63.1849	86.5852	64.9828	55.5196	68.3383	64.3416	49.3583	56.6464	55.8827	65.9328	41.5701	46.5649
		43.4637	69.091	53.4156	67.8716	57.9132	47.963	68.2715	39.5648	107.974	59.4641	105.093	54.8832	47.8532	67.9308	55.8779	56.751	55.1911	60.7255	65.6532	43.5981	46.7723
		44.6339	64.4283	44.3581	55.9234	62.1472	37.5562	53.5791	31.1861	88.2506	55.8888	79.9595	45.143	55.8812	47.7278	50.2053	51.3605	49.6321	48.6289	64.9404	39.9984	48.8421
		44.8533	86.3216	49.9503	71.4729	53.4186	48.7082	65.7679	37.9101	103.99	60.0876	95.2315	50.4327	62.5895	65.338	48.5462	54.4227	68.2343	47.7298	59.4533	50.507	37.2726
		40.828	71.6322	46.8088	46.5093	49.6301	36.6262	46.2964	30.9828	80.4031	45.2251	67.5025	45.093	41.3111	46.3564	58.3182	43.9031	51.727	43.8037	48.1717	40.2321	41.2961
		39.777	59.529	39.7743	49.056	47.5293	37.4372	47.081	32.6254	82.1992	49.6923	65.1341	45.879	41.9527	46.3135	51.6047	44.6568	48.9501	51.2257	46.6542	47.033	36.3469
		47.7939	63.2255	39.4088	52.7962	49.9866	40.5774	46.8216	29.4475	74.9404	45.0787	68.163	46.6883	55.5663	46.7077	42.1285	47.1366	43.6323	41.5528	48.6469	41.8455	49.3894
		39.2602	57.043	46.5646	47.8987	48.6603	39.8205	49.749	33.8643	66.7319	51.0481	74.9835	52.9158	40.1705	47.0715	45.4074	44.9112	44.4507	48.0147	45.9185	32.4458	34.828
		43.0411	61.1244	37.2041	44.153	45.906	36.9548	49.8593	32.543	81.7303	47.3147	66.5895	40.9525	41.5556	51.8094	48.3116	47.914	58.2847	43.9743	61.8659	38.9228	45.8306
		44.3517	50.7368	37.7989	48.8165	48.9021	37.6447	45.722	33.5116	70.285	57.4704	65.6503	45.7321	40.5664	50.2584	41.807	57.4533	54.5741	49.2954	50.2886	44.0202	42.1649
		43.3525	60.1163	45.3799	59.9313	49.0987	44.6121	53.9247	37.7646	75.9666	45.159	78.7627	51.4644	49.5742	47.3329	48.8329	48.5943	47.7678	41.7488	52.5538	40.1992	39.904
		47.294	64.3342	39.7211	50.4229	50.7049	38.4847	51.4567	29.7123	75.3451	46.6172	65.9909	56.5642	51.4255	45.559	48.2809	43.5708	51.4016	40.5844	48.6175	40.5838	39.6299
		44.9511	54.8403	40.4723	55.8188	54.9723	36.345	48.1713	31.3111	74.6812	50.8001	89.747	41.4885	43.7124	56.4549	47.77	48.728	54.0532	59.8825	48.0755	39.2477	50.599
		45.6617	69.1232	38.1767	49.0894	51.1551	42.3283	49.9103	35.1791	76.7876	55.2949	66.9667	50.1095	47.7642	51.8434	54.8637	54.4431	51.0346	44.9307	47.4581	47.2002	43.1467
		46.8691	71.5569	46.9237	68.2995	55.5162	45.9291	60.8336	35.3932	82.6757	59.6087	80.9327	50.4991	61.8451	55.6663	50.9109	53.4579	61.8055	55.0688	52.8317	47.1014	56.5896
		60.9213	90.1603	52.7018	75.532	58.0482	52.5334	73.5996	49.4598	103.208	74.3453	88.2821	65.7776	68.9832	78.9576	67.553	62.0987	73.8006	63.0193	56.0716	53.9558	59.651
		55.1756	80.3442	48.2858	83.5045	56.9882	45.3368	73.5539	53.5039	101.194	68.2038	112.934	69.0962	73.3725	73.6488	64.7117	62.6719	69.5057	72.3072	56.6984	52.76	54.967
		59.9353	79.6564	50.5066	80.2918	57.0275	44.3596	70.2901	52.2918	99.3314	50.9467	103.355	53.6575	52.135	72.1378	50.0013	50.4415	62.2032	68.7372	56.2262	52.5132	51.2787
		57.2683	76.6351	43.9194	69.5579	50.0477	57.178	63.3601	48.1836	88.9561	58.7581	90.6449	61.5938	55.5508	53.1794	57.8852	56.5637	61.2231	66.2557	59.5684	42.4753	45.9746
		56.0584	78.2307	46.1763	60.5311	52.9316	43.1773	59.3295	38.0289	90.5932	54.5821	97.7195	53.0446	51.9369	63.3065	60.644	56.7341	63.6424	55.1553	63.5882	46.0234	54.3719
		49.177	66.7395	48.8839	75.1047	49.6362	45.9312	57.4758	40.7148	96.8708	54.2615	77.252	58.5964	55.4932	56.9081	56.7405	54.1226	55.797	52.8985	58.7926	55.0587	50.3747
		44.3543	62.0114	41.8571	66.8549	56.6404	48.9583	61.5518	33.3264	101.329	56.1292	86.5737	54.0607	70.1958	60.5397	52.1537	58.4611	57.9979	56.745	52.0783	45.1093	56.1807
		49.2111	64.478	46.2179	58.108	55.8943	44.7568	66.4278	45.7862	88.2061	72.1592	82.7801	53.669	67.3453	53.5779	48.4011	48.5878	60.1344	52.2137	50.4567	41.7187	44.7754
		54.8245	80.204	38.8956	66.1423	53.0445	41.6638	70.9051	35.5395	92.4112	48.9943	86.4818	59.8286	48.9709	63.7626	60.009	58.2616	61.5497	65.418	59.6963	50.077	56.9571
		48.6585	67.7937	49.3638	68.4216	60.2549	53.3914	69.4887	47.4207	97.8334	55.7124	96.6953	54.8245	50.8002	66.4453	62.3444	46.5656	54.6138	67.4583	54.0374	40.2969	54.6972
		49.3645	72.9187	38.0318	54.721	57.0531	40.6578	61.2295	40.4806	84.9558	65.7989	81.9803	61.3685	56.8586	66.2216	50.775	54.4149	55.531	54.8595	63.9717	45.6759	52.0673
		46.4303	56.3941	41.4795	65.3355	55.2548	51.8656	61.5513	32.7078	86.3487	58.3576	79.7942	49.6812	57.3456	50.2131	53.6329	49.9614	58.3183	56.4025	61.6175	37.9915	56.7311
		51.2944	74.5576	41.0488	59.6772	49.0686	45.5607	56.1537	41.9493	82.8637	60.8546	90.1748	59.7771	57.0396	59.5257	57.0912	43.0144	62.4432	54.6194	61.7503	37.2649	39.9822
		40.4515	54.2306	39.0763	49.2718	49.2846	42.5973	50.4852	29.3648	76.0858	51.9896	76.0206	49.8119	39.692	49.0796	47.8393	47.4224	47.2506	47.493	52.5943	38.7613	42.7554
		39.8339	57.5201	42.3653	49.4081	49.3982	35.9106	50.8489	30.8594	70.1837	55.4045	65.6461	48.2206	40.3854	44.1332	40.3116	47.0814	49.1258	39.4664	47.0692	37.6135	41.6012
		44.5704	50.1683	40.2582	61.8898	45.7159	38.0245	47.9501	39.0864	77.6498	48.0703	73.8611	44.054	45.9609	47.931	50.9338	43.3004	46.363	45.2673	49.6575	48.6994	41.1566
		42.6261	52.8307	35.1704	50.0013	52.1319	39.608	49.0349	29.9788	74.7878	49.9094	66.5396	49.2067	46.406	49.8075	40.6326	47.2659	49.9126	53.4407	49.7935	38.64	43.2938
		39.6558	55.5104	38.9813	45.7608	46.1289	41.081	49.8355	31.9936	70.7405	52.0384	80.197	44.3872	45.9158	49.3006	41.8029	52.0082	47.3611	40.0699	46.0781	38.2854	38.4324
		44.9127	53.4998	36.0381	49.0438	48.3757	39.995	49.71	30.471	80.7327	55.1077	67.0285	44.7114	40.5694	51.1544	48.3852	46.792	54.6673	47.4702	45.5282	40.541	49.1818
		41.45	56.8704	35.7144	48.7925	49.3767	36.5614	45.5953	29.9914	72.1103	48.2372	63.0629	51.0862	47.2633	45.916	39.9607	48.8779	49.7782	48.0015	53.5613	42.5288	41.7292
		45.5053	52.7345	41.8498	53.5663	53.922	39.4324	54.1262	36.0655	81.1583	52.2978	77.5314	48.4181	48.8038	52.7109	44.4555	49.2313	50.6656	44.2218	48.1193	40.7366	37.9308
		45.6299	53.4764	36.9924	50.7923	53.0541	38.2104	50.2795	30.7852	76.8719	57.9215	82.1036	53.3093	42.4379	43.7334	45.2467	50.0051	59.8596	49.1076	47.5878	41.6236	42.8417
		44.4972	64.0864	41.643	52.5231	49.1097	38.6023	48.7668	35.4928	76.382	48.6131	68.6118	51.9578	46.9785	54.2157	45.3068	49.8107	53.7789	45.781	49.2021	42.7544	45.7371
figure 5c	GTT	HFD							HFD+ORM2							HFD+ORM2-mut
	0	10	6.4	4.9	6.4	4.1	4.7	12.7	5	8.3	6.3	5.4	5.7	7.6	7.8	10.4	12.1	9.8	4.8	6.9	10.7	4.5
	15	23.3	18.3	22.4	17.7	24.4	28	26.1	17.2	24.9	27	25	28.7	27	29.6	23.2	21.5	19.1	15.4	20.4	20.3	21.4
	30	24.6	22.2	27.9	20.5	25.8	28.6	30.9	12.8	17.9	22.1	19.4	26	23.7	23.6	21.1	27.5	30.4	22.3	23.7	20.9	23.2
	60	18.3	15.4	18.5	17.7	13.8	17.8	22.5	7.2	9.8	12.5	10.3	11.8	13.4	12.8	18.3	18.6	22.4	17.5	11.7	13.4	12.3
	90	11.1	12.2	9.3	15.9	9.4	11.7	18.2	6.7	7.7	8.6	8.1	8.5	12.2	9.8	15.2	17.4	18.8	13.5	10.8	11.2	11.2
	120	9.4	9.7	8.1	8.9	7.8	7.5	14.3	5.2	7.8	6.7	8.2	6.8	8.9	7.7	10.9	8.1	7.5	7.8	6.8	6.5	10.5
		Sidak's multiple comparisons test	Mean Diff.	95.00% CI of diff.	Significant?	Summary	Adjusted P Value		Sidak's multiple comparisons test	Mean Diff.	95.00% CI of diff.	Significant?	Summary	Adjusted P Value
		HFD - HFD+ORM2							HFD+ORM2 - HFD+ORM2-mut
		0	0.4429	-3.928 to 4.814	No	ns	>0.9999		0	-1.871	-6.137 to 2.394	No	ns	0.806
		15	-2.743	-7.114 to 1.628	No	ns	0.4465		15	5.443	1.177 to 9.708	Yes	**	0.0056
		30	5	0.6292 to 9.371	Yes	*	0.0167		30	-3.371	-7.637 to 0.8940	No	ns	0.1969
		60	6.6	2.229 to 10.97	Yes	***	0.0007		60	-5.2	-9.465 to -0.9346	Yes	**	0.0091
		90	3.743	-0.6279 to 8.114	No	ns	0.1323		90	-5.214	-9.480 to -0.9489	Yes	**	0.0088
		120	2.057	-2.314 to 6.428	No	ns	0.7513		120	-0.9714	-5.237 to 3.294	No	ns	0.9905
	AUC	HFD							HFD+ORM2							HFD+ORM2-mut							HFD vs. HFD+ORM2	HFD+ORM2 vs. HFD+ORM2-mut
		2001	1796	1956	1916	1790	2096	2618	1079	1481	1683	1527	1769	1897	1827	2069	2234	2393	1816	1668	1691	1739	0.017	0.0472
figure 5d	scWAT	HFD							HFD+ORM2							HFD+ORM2-mut							HFD vs HFD+ORM2	HFD+ORM2 vs HFD+ORM2-mut
	Ucp1	0.495447	0.602882	1.1301	0.970998	0.947573	1.02837	1.08204	1.34103	1.9436	1.80909	1.45067	1.24449	1.89671	1.18635	1.19057	1.17097	1.17215	0.647675	0.859955	1.09972	1.06801	p=0.001015	p=0.003396
	Pgc1a	0.777518	0.777944	1.06678	0.915969	0.954033	0.491988	0.750843	1.33376	1.71123	1.74473	1.48774	1.23047	1.21919	0.956213	1.04895	0.866883	0.912017	0.611649	0.426488	1.09994	0.604851	p=0.000856	p=0.001496
	Prdm16	1.01104	0.803704	0.404645	0.506913	1.14557	0.793924	0.569136	0.938229	0.949303	0.840199	0.989013	0.897227	0.867326	0.838703	0.33429	0.383311	0.61597	0.860535	0.598355	0.543598	0.840917	p=0.164608	p=0.002354
	Cox8b	0.861141	1.03286	1.17698	0.743344	0.634653	0.611954	0.406199	1.65557	2.24839	2.19979	1.95496	2.08375	2.20572	2.10326	0.788707	0.797392	1.00263	0.800987	0.902681	1.18835	1.09139	p<0.000001	p<0.000001
	Elovl3	1.11397	0.834909	0.594493	0.967351	0.643207	0.423951	0.622009	2.04473	1.51109	1.57381	2.09387	1.88413	1.78476	1.91455	0.583676	0.636612	0.802528	0.775559	0.576622	0.717556	0.918692	p=0.000001	p<0.000001
figure 5e		Con			Orm2			Orm2-6mut
	p-p38	4708.86	5772.47	5655.83	21096.2	21885.6	23645.2	9468.3	8787.78	4684.28
	p38	24206.2	28906.8	32084.1	34424.7	32023.7	32355	34379.4	34384.6	33309.2
	UCP1	3282.93	12011.1	4164.31	47493.7	29401.1	45652.9	15084.4	15108.8	10181.6
	Actin	9909.69	11040.8	14988.8	19960.7	14837.3	16862.8	13861.6	10127.3	8330.3	Con vs. Orm2	Orm2 vs. Orm2-6mut
	p-p38	1.02294	1.05008	0.926975	3.22253	3.59375	3.84295	1.44822	1.34393	0.739502	p=0.0002	p=0.0011
	UCP1	0.585655	1.92319	0.491151	4.20629	3.50306	4.78607	1.92377	2.63738	2.1607	p=0.0059	p=0.0107
figure 5f	cell diameters	HFD	Orm2	Orm-6mut
		113.542	82.6343	127.119
		138.644	41.0849	133.235
		151.2	80.4472	94.1476
		115.463	45.3001	92.6282
		129.672	69.2419	118.665
		156.617	85.5996	122.226
		137.522	66.7476	99.0861
		158.013	60.7117	119.532
		153.725	67.0348	115.637		H&E		HFD						Orm2						Orm2-6mut
		126.711	40.1222	129.259
		128.432	78.5142	123.584
		159.691	43.52	132.396
		143.451	76.1164	95.5726
		111.004	89.2629	96.2776
		150.256	72.4658	128.232
		131.41	69.7746	115.418
		141.004	80.5766	128.326
		152.508	42.6534	128.659
		125.211	64.5149	102.682		UCP1		HFD						Orm2						Orm2-6mut
		157.478	80.1033	138.035
		133.422	48.0981	129.912
		128.61	62.9585	104.46
		139.361	62.0852	122.993
		119.859	65.3261	125.448
		152.78	51.1844	127.23
		111.082	67.1788	135.474
		124.54	48.6042	112.9
		155.497	60.3267	98.2327
		112.271	58.071	118.016
		135.482	46.7258	109.694
		138.906	43.291	120.733
		142.77	49.246	124.174
		142.712	58.2592	94.5872
		114.916	74.7545	115.221
		118.782	43.9312	94.8077
		129.427	83.0791	97.0182
		118.386	58.7461	96.5636
		126.399	71.5028	136.162
		135.839	48.9162	126.751
		130.486	68.565	99.2503
		159.881	86.8566	100.076
		158.887	74.5623	93.9541
		131.721	46.3237	109.531
		127.717	53.5837	121.567
		147.768	54.4182	90.7933
		149.891	58.1026	110.239
		151.065	40.1297	114.794
		134.606	83.1071	113.03
		157.846	44.8724	110.463
		131.392	77.9825	125.032
		141.694	47.949	138.818
		147.66	43.0351	91.0488
		111.946	70.5743	127.843
		125.305	65.7019	126.15
		147.643	89.8211	117.453
		133.752	40.5548	125.558
		119.522	64.4739	109.141
			83.4058
			51.8838
			51.5565
			62.1812
			55.4065
			74.2849
			84.4265
			52.3884
			53.4813		Con vs. Orm2	Orm2 vs. Orm2-6mut
			45.6134		p<0.0001	p<0.0001
figure 5h		Con			Orm2			Orm2-D178E
	Orm2	2604.82	2367.13	2581.26	47028.7	44684.6	45687.3	12236.1	10041.5	11956.4
	Actin	32327.2	37946.9	37612.1	56661.9	56335.8	52963.2	36748	37924.1	39824.5	Con vs. Orm2	Orm2 vs. Orm2-D178E
	Orm2	1.14247	0.884467	0.973062	11.7681	11.2463	12.2308	4.72112	3.7542	4.25681	p<0.0001	p<0.0001
figure 5i		Con			Orm2			Orm2-D178E
	p-p38	15751.4	24307	26416.7	51605.9	53733.4	45072.9	19830.8	22168.6	15241
	p38	35696.1	38017.2	38237.3	35836.3	33763.1	28361	29354.7	26226.6	27793.1
	UCP1	16903.4	27094	27343.7	52632	43216.2	52898.9	27702.7	25185.2	16924
	Actin	22750.2	21261.9	23257.6	36339.3	24733.1	32307.2	30724.6	44018.4	22058	Con vs. Orm2	Orm2 vs. Orm2-D178E
	p-p38	0.747276	1.08276	1.16996	2.4387	2.69515	2.69139	1.14405	1.43146	0.928664	p=0.0005	p=0.001
	UCP1	0.698091	1.19728	1.10463	1.36081	1.64169	1.53841	0.847149	0.537571	0.720877	p=0.0418	p=0.0026
figure 5j	BAC	con			ORM2			ORM2-D178E			con vs. ORM2	ORM2 vs. ORM2-SNP mut
	Ucp1	0.637276	1.19665	1.16607	2.44112	2.27787	1.66108	1.13312	1.03239	1.18971	p=0.0196	p=0.0141
	Pgc1a	1.3483	0.88049	0.771214	3.01749	3.25594	3.12837	2.14295	2.01153	1.66236	p=0.0004	p=0.0017
	Prdm16	1.14525	0.892701	0.962044	2.46186	1.67052	1.58082	0.793694	1.32731	1.65148	p=0.0355	p=0.1599
	Cox8b	0.936239	0.964621	1.09914	1.63653	1.88961	2.03946	1.0434	0.904714	1.18856	p=0.0026	p=0.0048
	Elovl3	1.23368	0.645656	1.12067	2.08595	2.19291	3.11486	1.50904	1.85884	1.60923	p=0.0172	p=0.0785
figure 5k		HFD						HFD+ORM2						HFD+ORM2-D178E
	day 0	40.5	38.6	40.4	38.6	40.6	39	39.3	38.8	40.8	39.4	38.9	38.8	40.7	39.6	39.9	39.9	38.4	38.7
	day 3	39.2	39.2	40.7	39.7	39.8	41.5	39.2	39.3	39	40.9	40.6	39.8	39.4	41.9	41.6	41.2	39.1	40
	day 6	40.4	41.5	43	40.7	42.3	41.9	41.5	42.5	40.7	42.2	40.9	42	42.3	40.9	41.8	42.4	40.3	40.4
	day 9	42.7	41.7	43.3	44	42.8	43.6	43.3	41.1	41.6	42.4	43.6	43.2	42.6	42.6	41.8	42.6	43.9	43.2
	day 12	43.4	42.2	44.5	43.1	44.4	44	44.2	43.3	44.7	43.8	44	43.7	44.8	44.8	43.7	43.5	44.1	43.9
	day 15	43.9	44.1	44.9	45.1	43.6	44.2	42.5	42.8	43.3	44.4	43.8	43.9	43.9	44.1	45.9	44.3	43.4	43.4
	day 18	45	46	45.6	45.5	44.7	47	44.6	45.3	43.2	44	43	43	44.9	45.5	44.4	45.3	45.6	46.3
	day 21	46.7	45.8	45	45.6	46.9	45.6	43.4	45.4	45	43.4	44	43.1	46.9	44.9	46.5	46.2	44.9	44.6
		Sidak's multiple comparisons test	Mean Diff.	95.00% CI of diff.	Significant?	Summary	Adjusted P Value			Sidak's multiple comparisons test	Mean Diff.	95.00% CI of diff.	Significant?	Summary	Adjusted P Value
		HFD - HFD+ORM2								HFD+ORM2 - HFD+ORM2-mut
		day 0	0.2833	-1.057 to 1.624	No	ns	0.9985			day 0	-0.2	-1.563 to 1.163	No	ns	0.9999
		day 3	0.2167	-1.124 to 1.557	No	ns	0.9998			day 3	-0.7333	-2.096 to 0.6292	No	ns	0.6885
		day 6	0	-1.341 to 1.341	No	ns	>0.9999			day 6	0.2833	-1.079 to 1.646	No	ns	0.9986
		day 9	0.4833	-0.8575 to 1.824	No	ns	0.9519			day 9	-0.25	-1.613 to 1.113	No	ns	0.9995
		day 12	-0.35	-1.691 to 0.9908	No	ns	0.9935			day 12	-0.1833	-1.546 to 1.179	No	ns	>0.9999
		day 15	0.85	-0.4908 to 2.191	No	ns	0.4851			day 15	-0.7167	-2.079 to 0.6459	No	ns	0.7135
		day 18	1.783	0.4425 to 3.124	Yes	**	0.0029			day 18	-1.483	-2.846 to -0.1208	Yes	*	0.0246
		day 21	1.883	0.5425 to 3.224	Yes	**	0.0014			day 21	-1.617	-2.979 to -0.2541	Yes	*	0.0107
figure 5l	VO2	HFD						HFD+ORM2						HFD+ORM2-D178E
		68.5507	58.4056	68.9267	60.9514	58.0272	57.5052	67.1842	68.8411	64.7277	63.7022	69.5795	73.0115	63.0846	63.9693	59.0603	58.1923	61.6643	65.7831
		65.4441	65.9182	66.5084	68.4833	80.666	64.142	76.9165	87.4388	85.5267	73.8848	78.1602	74.7735	70.6426	74.9574	73.2281	69.4553	74.9862	65.5824
		65.6606	76.6461	69.9799	76.9476	82.7235	66.7659	72.4183	78.7896	72.8653	76.2861	89.3288	92.5615	69.3953	76.295	68.6177	74.6048	76.4266	71.9975
		58.2451	60.5023	60.9694	59.3215	66.0342	63.1179	80.6165	82.8756	71.6961	81.2299	70.248	78.1956	72.5994	61.0352	66.5192	67.6656	64.9076	68.2862
		69.3075	73.1226	60.4693	72.1553	60.4608	70.9181	79.8987	75.8083	74.5746	76.2874	67.0964	67.8032	66.508	59.4938	62.0626	61.9611	67.9584	66.861
		53.627	65.4079	70.6712	57.7997	63.121	57.2078	73.0827	58.377	57.2133	59.3185	61.6248	59.0713	59.993	56.207	64.5933	58.8443	66.8528	58.8163
		60.3286	66.4343	73.9472	69.5672	69.268	73.8245	72.9733	64.961	77.9175	60.1996	68.7998	68.125	56.5871	62.1767	61.6974	61.8167	65.5476	67.1913
		66.7442	58.0725	70.0161	57.7805	52.8412	60.7379	59.8626	51.8875	56.4724	62.9417	61.7296	55.9113	55.3064	61.3842	55.4342	60.6677	54.4016	64.1148
		57.2457	53.3611	53.6369	66.7256	55.3376	60.8919	67.0807	76.4806	73.9259	70.4985	79.6945	59.2964	55.5739	61.0124	64.1364	55.3339	62.4036	56.5565
		66.6011	58.4703	68.4765	58.4157	62.5244	71.5831	73.7522	58.0667	71.4119	62.2904	63.173	72.1678	64.0392	59.3956	57.3597	65.0498	62.9106	60.7056
		68.8318	68.8096	63.2764	66.9927	66.7368	56.4797	77.8744	60.1692	71.6859	75.3716	68.5369	67.7254	61.0883	59.32	63.742	63.3567	58.1938	60.157
		59.7336	55.2907	58.9945	61.3021	61.0784	59.8129	63.1506	68.8809	66.3241	76.776	67.2908	78.1523	53.3913	60.3193	58.8128	55.6912	53.3903	63.9947
		56.89	52.555	50.1079	57.8935	52.739	53.7507	69.4667	61.1667	50.8789	57.7445	69.5719	64.4036	58.2954	58.7276	57.5531	55.7157	49.9411	49.106
		65.138	68.5742	61.7636	60.0435	66.0099	55.4872	65.7988	60.4371	78.6736	78.1827	70.0061	61.8945	67.7952	63.8914	60.029	59.7112	55.7717	57.0775
		49.8724	43.1248	42.3544	52.5765	55.7942	45.7463	51.3149	54.6863	61.0234	60.9228	52.8991	42.0684	47.084	54.1704	45.6183	51.5053	45.3993	50.8841
		40.7468	44.8786	46.6989	51.5961	43.9758	50.6152	43.4451	61.6142	55.5873	62.36	46.0459	52.9924	50.2752	48.3636	52.1291	45.5946	49.4421	47.9317
		56.4521	46.4121	58.1979	58.0268	58.6915	41.1073	52.7768	59.0406	50.3678	47.2005	46.5264	57.4465	54.1965	54.6522	54.0817	52.0848	54.7502	43.5342
		37.5667	55.4241	55.7263	38.9262	54.9548	49.6203	45.8119	57.3565	63.0909	48.0965	47.4156	61.3083	46.0523	43.9092	40.2696	45.5708	43.8009	44.7553
		48.4975	49.8267	53.7564	50.4152	43.466	49.7367	60.2486	55.0994	45.4331	45.8558	46.045	45.6472	47.831	49.5815	42.7885	49.8535	44.0422	50.1652
		52.0352	46.4855	56.3455	39.6606	54.0425	50.4527	46.8729	55.2743	60.53	58.4918	52.609	47.3673	39.4141	50.3826	39.8595	45.4036	50.0801	46.5709
		51.8529	49.2932	58.8573	51.149	45.3832	49.1159	55.2142	66.5355	50.3783	51.5563	65.5657	54.0797	44.3271	54.0842	52.0743	52.0966	54.4212	56.9489
		51.011	53.8785	49.3571	54.6086	56.9475	54.3471	58.4591	46.6841	47.1557	51.4281	48.1603	49.6721	44.0534	53.9261	48.3884	54.0681	53.5445	51.8442
		42.8596	56.4628	44.4218	49.246	43.421	54.2771	63.5613	54.3276	57.5858	59.5695	62.8889	64.7001	53.422	47.8098	53.0688	54.9215	44.2175	52.904
		51.764	55.0312	50.7719	53.3295	56.4557	54.6732	65.6497	57.6067	49.8619	64.9511	64.2956	66.608	55.4989	44.8563	46.403	50.1588	49.3674	45.2656
		48.6178	57.0156	65.0276	48.8343	52.2168	51.1878	68.0144	70.4847	52.7339	65.3682	55.3185	65.0468	57.0368	53.4237	59.328	63.7889	62.7509	60.474
		60.9013	74.2837	66.3949	75.6982	60.9841	61.0706	72.0817	67.0632	73.2754	82.4003	75.2909	78.9425	64.0111	70.9933	72.1891	60.8236	72.2278	61.992
		69.9605	69.7037	60.939	56.2904	71.8496	61.7954	89.4803	90.0087	80.1512	72.7341	86.6702	77.0842	63.7526	66.2857	57.5411	57.8492	69.8123	69.3022
		65.9416	72.7049	56.2198	66.8244	68.6124	62.8535	62.0691	72.4932	70.5743	61.5419	62.0367	76.6259	60.6673	63.8958	61.7509	60.2829	70.648	64.1396
		59.0719	67.6628	66.7208	55.4437	61.5273	60.1053	63.5091	70.0497	60.9151	70.8393	74.4921	68.343	59.5683	56.1335	53.3547	55.249	66.8632	63.3043
		59.0113	49.5549	64.7124	60.0646	65.3787	51.038	59.9156	64.5456	74.7348	69.3145	64.9057	72.8068	60.8485	57.3335	57.6514	50.5513	51.0575	59.6602
		60.3256	61.957	64.364	57.5881	69.675	68.4756	55.0258	64.1687	73.9319	72.5989	73.5631	59.8875	61.1687	57.6629	54.4406	59.4162	62.5615	56.7541
		63.9234	47.0611	59.2167	61.9043	52.0905	58.6387	69.6037	61.1524	72.8132	74.5182	68.9462	72.9577	52.0427	52.2888	59.2579	55.1943	48.1891	58.9609
		62.6331	51.5884	58.4392	53.3183	46.5094	61.4886	78.3951	61.6497	65.5178	75.4325	75.5593	61.9671	59.4531	61.2527	54.4901	60.2391	50.4244	53.7643
		54.5821	55.4522	50.9451	57.4737	58.971	60.1229	68.7541	56.492	57.5958	64.2879	60.1948	71.8256	52.0871	56.4262	62.5286	60.3405	57.5265	53.5312
		54.7807	66.4115	58.6628	61.4171	67.4196	59.5103	65.519	66.5345	75.2976	62.3361	63.4095	61.2748	58.605	54.9399	55.5397	60.4638	61.8185	58.8177
		60.223	54.7949	54.9078	53.0469	54.3584	57.1655	77.4562	77.4844	69.4274	61.5353	70.2409	62.0456	59.4734	56.0179	51.6965	57.2225	58.7339	54.5088
		55.869	62.6597	48.9865	49.7387	46.316	63.5956	67.2643	64.8973	70.0357	53.7866	60.3658	66.7361	59.2618	48.3227	55.5434	55.888	51.7941	48.2298
		62.3025	55.4838	55.2012	50.2376	60.7006	53.7751	66.0377	76.4137	68.8914	57.3774	73.2475	72.4373	54.5936	55.1027	50.2652	56.5121	54.3209	51.459
		41.5444	44.1465	54.4257	49.2416	39.6277	38.0892	46.1857	55.3872	46.9823	46.3084	52.8979	62.09	45.5133	48.4201	53.1302	50.9774	47.69	43.2157
		41.2496	52.4784	43.4309	44.1284	53.8859	47.1872	44.5244	62.0748	62.9856	43.0639	47.9264	53.7141	44.3373	45.908	52.2854	49.6389	43.0014	43.2448
		50.7599	59.0642	50.9192	53.9229	48.6035	52.6989	64.4826	56.037	47.7772	50.1006	58.6615	55.9768	45.175	48.5541	42.6684	45.0312	45.2703	52.4514
		47.8184	48.1797	49.7683	41.8826	35.5851	41.5105	52.7983	51.285	51.4294	53.6728	60.4056	47.7331	50.5164	46.3949	40.6544	43.4445	46.6735	49.8169
		36.8976	35.5951	42.0884	46.7864	50.3566	41.0335	64.5674	52.6651	65.0149	47.371	65.2172	50.6148	48.7254	44.8566	39.051	39.773	41.6402	44.8076
		50.2067	56.1744	53.6558	40.1957	44.1862	39.2704	63.039	60.124	46.5248	44.1519	45.9322	49.179	52.6104	41.0875	41.4653	42.3513	44.6183	45.9082
		48.1679	50.1603	53.5097	53.3493	42.0835	51.0505	44.6161	63.505	59.2831	63.1192	43.2751	56.1169	38.1279	46.6304	38.993	47.624	50.6837	39.4943
		44.7857	51.3729	59.251	49.331	59.5495	56.2214	61.9813	68.6462	64.2765	56.2924	60.0249	58.0461	49.6145	43.878	46.788	55.1458	44.286	44.5
		51.622	46.403	42.3852	55.7082	44.3664	49.2112	64.3202	65.2712	51.7522	53.8801	56.0746	58.9162	53.9372	46.3847	40.1561	48.3062	53.6081	43.0666
		51.095	39.5659	54.9244	40.5523	54.8191	41.4971	57.2906	52.5391	55.4492	48.1908	56.1465	63.4721	51.7603	53.126	55.8436	49.2317	54.2822	44.9287
		55.3499	56.4971	52.8443	58.5574	60.5605	52.7662	50.0088	53.0111	57.6514	63.8891	60.9594	54.2382	62.5914	50.3905	57.9435	54.7584	61.1027	63.7197
figure 5m	GTT	HFD							HFD+ORM2							HFD+ORM2-D178E
	0	12.9	11.3	12	9.3	9.9	12.4	10.5	10.7	9.7	10.1	9.2	9.8	12.3	12.1	11.5	11.5	12	9.4	11.3	12	12.2
	15	21.2	17.1	16.3	17.1	22.3	15.5	15.3	16.3	18.9	17.6	15.7	16.4	17.3	18.3	21	16.8	16	16.2	17.8	19.1	22.3
	30	24	22.5	21.3	23.2	20.2	24.6	23.8	19.3	19.5	19.5	18.5	17.1	21.6	17.5	24.7	20.9	20.3	22.7	23.1	25	23.7
	60	15	16.8	14.5	14.6	15.4	14.1	18.2	16.3	16.6	14.7	16.7	15	15.6	16.7	13.9	15.8	14.6	18.4	15.5	15.5	13.8
	90	12.3	10.5	9.1	12.5	10.8	11.5	11.7	12.8	9.4	9.3	11.6	10	12.3	11	10.6	10.7	12	11.5	10.2	12.1	9.4
	120	11.9	7.9	10.1	8.3	6.4	11.2	7.6	7.3	10.2	7.9	9.8	7.3	8.3	9.1	8.5	9.5	7	9	6.1	7.5	11.1
		Sidak's multiple comparisons test	Mean Diff.	95.00% CI of diff.	Significant?	Summary	Adjusted P Value			Sidak's multiple comparisons test	Mean Diff.	95.00% CI of diff.	Significant?	Summary	Adjusted P Value
		HFD - HFD+ORM2								HFD+ORM2 - HFD+ORM2-snp mut
		0	0.6286	-1.652 to 2.909	No	ns	0.9748			0	-0.8571	-3.115 to 1.401	No	ns	0.89
		15	0.6143	-1.667 to 2.895	No	ns	0.9775			15	-1.243	-3.501 to 1.015	No	ns	0.5977
		30	3.371	1.091 to 5.652	Yes	***	0.0009			30	-2.629	-4.886 to -0.3708	Yes	*	0.0142
		60	-0.4286	-2.709 to 1.852	No	ns	0.9966			60	0.5857	-1.672 to 2.843	No	ns	0.9814
		90	0.2857	-1.995 to 2.567	No	ns	0.9997			90	0.7	-1.558 to 2.958	No	ns	0.9554
		120	0.5	-1.781 to 2.781	No	ns	0.9922			120	0.1714	-2.086 to 2.429	No	ns	>0.9999
	AUC	HFD							HFD+ORM2							HFD+ORM2-snp mut							HFD vs. HFD+ORM2	HFD+ORM2 vs. HFD+ORM2-D178E
		1952	1785	1673	1786	1745	1815	1855	1742	1728	1617	1717	1564	1799	1727	1820	1716	1690	1856	1704	1880	1822	0.0416	0.0388
figure 5n	scWAT	HFD						HFD+ORM2						HFD+ORM2-D178E						HFD vs HFD+ORM2	HFD+ORM2 vs HFD+ORM2-D178E
	Ucp1	1.16961	0.659866	1.30277	1.55818	0.735713	0.573854	2.1891	2.01994	2.59079	2.1092	2.0518	2.18845	0.955785	1.31815	1.91196	1.1764	0.941392	1.54276	p<0.0001	p=0.0005
	Pgc1a	0.740259	1.44056	0.994383	0.8968	0.925402	1.00259	1.89007	2.48939	2.53166	2.43993	2.81323	2.0932	1.8202	1.46367	1.38864	1.31233	1.18881	1.90992	p<0.0001	p=0.0007
	Prdm16	0.941901	0.763764	0.868461	1.07254	1.14989	1.20344	1.73273	1.87216	1.8917	2.00175	1.87996	2.13741	0.772588	1.55609	1.36111	1.4759	1.19903	1.46454	p<0.0001	p=0.0008
	Cox8b	0.747618	0.726503	0.955855	1.23215	0.602375	1.15168	1.28448	1.69293	1.05396	1.37422	1.36953	1.02843	0.860499	0.85243	1.59718	0.693014	1.18461	0.628751	p=0.0197	p=0.0935
	Elovl3	1.28976	0.943132	0.670744	0.903269	0.778321	1.41477	2.18801	2.25148	2.06823	2.2089	2.54328	1.85992	1.22915	1.48208	1.10877	1.27344	1.49988	1.50666	p<0.0001	<0.0001
figure 5o	scWAT	Con			Orm2			Orm2-D178E
	p-p38	8588.17	9049.68	9915.44	30157	40156.9	45892.7	10316.1	6101.76	1535.62
	p38	15029	22493.4	27352.7	38416.3	41927.7	40168.7	40800	39672.7	28861.8
	UCP1	7118.32	12692.4	17337.6	35368.5	26040	43668.8	20429.5	14149.1	9846.12
	Actin	33710.6	34424.3	40834.2	42783	23576.6	39410	35105.3	38002.7	44557.9	Con vs. Orm2	Orm2 vs. Orm2-D178E
	p-p38	1.28292	0.903243	0.813841	1.76238	2.15024	2.56498	0.567652	0.345296	0.11945	p=0.0132	p=0.0024
	UCP1	0.630673	1.10121	1.26812	2.4691	3.29878	3.30947	1.73812	1.11201	0.659985	p=0.0039	p=0.0114
figure 5p	cell diameters	HFD	Orm2	Orm2-D178E
		151.321	75.3319	138.374
		137.945	46.0272	115.754
		127.784	46.2751	132.385
		123.508	41.9513	124.667
		132.834	44.8839	127.975
		156.301	42.5989	92.2847
		110.778	78.8071	96.8705
		127.594	72.2386	93.5866
		125.921	50.4941	131.896			H&E		HFD						Orm2						Orm2-D178E
		127.792	88.2426	109.228
		132.15	63.0658	100.514
		137.005	55.5938	120.794
		111.359	84.469	104.185
		117.529	82.6162	125.687
		137.076	79.6514	132.739
		134.061	41.3306	135.491
		149.009	48.2734	93.1746
		134.293	42.152	101.095
		155.891	83.1926	103.973
		129.565	85.1201	112.103
		156.764	71.2517	139.487			UCP1		HFD						Orm2						Orm2-D178E
		154.28	47.0572	127.505
		110.387	70.7921	95.5884
		136.528	56.0936	114.461
		158.794	54.7414	117.279
		137.782	77.6472	125.439
		132.315	66.0281	124.949
		148.4	79.3633	105.008
		128.13	44.5466	125.133
		156.921	43.0841	111.462
		115.797	55.8627	91.4545
		130.661	81.7706	128.678
		150.759	42.5188	94.1715
		145.339	60.9851	127.314
		117.529	73.9583	117.945
		154.472	61.5167	90.2155
		142.587	53.2928	135.157
		122.075	41.7642	104.84
		142.396	78.7913	90.959
		123.898	53.4503	99.6915
		138.605	46.6733	114.174
		157.324	79.5601	125.517
		153.68	84.0303	117.826
		149.343	55.9505	134.761
		150.568	74.6092	136.369
		138.136	57.6037	105.477
		150.514	59.9772	110.869
		124.739	44.9644	122.047
		157.757	80.9943	130.37
		154.685	63.1851	94.094
		157.838	81.6787	94.8884
		134.955	52.982	136.637
		111.279	85.647	93.5965
		150.77	78.7762	107.689
		123.553	50.9861	109.266
		110.084	55.7419
		112.186	84.4858
			59.834
			88.2291
			43.2488
			55.8383
			57.4201
			80.9603
			86.4865
			73.1439
			44.9474		HFD vs. Orm2	Orm2 vs. Orm2-D178E
			81.301		p<0.0001	p<0.0001
