# Supplementary material for: Intermittent Fasting‐Induced Orm2 Promotes Adipose Browning via the GP130/IL23R‐p38 Cascade
Source: Adv Sci (Weinh). 2024 Sep 9;11(42):2407789. doi: 10.1002/advs.202407789 (PMC11558143; doi:10.1002/advs.202407789)
Supplement: Supplementary file 2 — Supplemental Tables [file ADVS-11-2407789-s001.zip › Table S7-Source Data for Figure S1-S6.xlsx]

## Sheet: Figure S1
Figure s1a	orm2 expression levels	N=3
	heart	1.53148	1.38985	1.07917
	liver	194.675	572.022	808.962	p=0.04286
	spleen	1.12111	0.749982	1.12891
	lung	0.560555	0.359715	0.523016
	kidney	0.388215	0.580323	0.171934
	stomach	0.189455	0.291169	1.85308
	intestine	0.248261	0.267003	0.113042
	muscle	13.2225	2.77008	3.49412
	brain	0.369828	0.349879	0.588424
	pituitary	1.14071	1.47931	0.972606
	bat	18.3783	16.8529	3.94473
	sc	2.72249	4.25727	4.16965
	epi	5.54016	4.12653	4.8063
	pancreas	15.4007	6.25464	13.2225
Figure s1b		heart			liver			spleen
	ORM2	6009.68	7779.23	2477.89	65238.5	51346.5	49548.3	2591.43	3882.03	9751.13
	GAPDH	41621.8	48510.8	45229.2	40318.4	42226.2	27390.2	23440.2	45875.6	42123.8	heart vs. liver	liver vs. spleen
	ORM2	1.20479	1.33807	0.457135	13.5015	10.1464	15.0944	0.922483	0.706088	1.93157	p=0.0013	p=0.0015
Figure s1c
Figure s1d	VO2	ND (N=6)						IF (N=6)
		60.7531	69.9436	51.5463	60.8888	55.396	54.3	58.8801	66.8184	67.1551	68.4811	64.1177	64.7332
		62.0567	63.4442	69.3314	67.8503	53.247	69.5371	71.1928	63.2415	72.1041	74.8175	72.6596	75.1855
		62.2865	49.1837	70.3943	67.8109	63.7534	66.4346	75.1449	69.4159	71.2903	73.9467	65.4339	68.7308
		63.4342	68.0493	66.9099	69.8328	67.4594	65.642	73.8257	73.058	73.4641	60.8163	80.0925	67.7827
		58.6722	69.9178	60.3618	66.3061	62.6134	63.7349	72.3722	73.8197	66.4659	74.7095	61.0271	74.1334
		57.8263	60.7852	52.3084	65.2556	55.93	55.6394	69.3284	69.3075	60.6408	60.1202	65.6095	66.9197
		51.6011	70.8249	53.139	59.257	58.8288	66.6522	68.7312	64.6543	66.8515	64.4243	65.0887	75.0304
		60.8476	46.5491	60.2152	64.5954	56.4654	60.4721	62.969	67.2667	58.0345	59.5166	67.8971	66.0529
		58.5702	70.9937	59.3565	58.7552	58.678	60.0685	66.0367	75.7012	60.7383	61.3518	75.8743	61.97
		66.9057	58.8366	60.1503	68.5258	55.5669	50.2549	62.094	63.5375	64.7861	69.7014	67.7659	70.4068
		51.4753	70.9091	52.514	62.9743	60.0958	44.1196	63.7919	65.4166	60.4174	70.9969	62.4262	70.6052
		63.5847	64.5944	50.0152	55.792	66.8262	55.1935	59.9095	61.9613	55.2489	70.3673	64.9314	65.7966
		68.6386	46.2878	60.7773	59.4123	52.6165	66.5575	65.5745	62.6089	71.6335	61.9119	61.4641	63.8272
		65.0292	49.9723	46.9302	45.7426	64.2577	54.5351	60.1181	69.1976	48.8325	69.7184	58.0437	50.8783
		61.8833	48.7735	58.3951	49.8932	51.2288	49.1852	63.8519	49.458	62.3949	48.5189	48.1199	48.834
		52.4462	61.5785	50.7078	48.0793	58.4629	44.8287	58.8024	73.5626	58.499	52.301	57.896	67.8258
		50.7352	57.9467	49.2124	45.5067	48.6417	60.3647	62.8985	66.3717	49.2961	69.5707	54.1557	57.7666
		55.6718	52.5072	66.1336	53.9683	57.8275	50.8858	53.1007	60.2073	69.3093	56.6693	53.1245	61.1903
		53.3907	54.5526	56.7432	54.34	50.2919	64.0105	63.8019	59.7498	60.8163	62.1519	60.9272	57.3961
		50.8311	61.2676	48.7203	63.2678	50.5074	48.4868	62.8593	48.835	63.8879	61.8054	62.1742	74.1156
		51.9916	54.4352	46.526	59.5346	62.423	41.5126	62.3413	64.8283	61.3459	53.8303	48.4002	64.2805
		63.1713	50.569	51.0151	55.5955	46.8863	52.437	52.8873	69.8059	51.5922	51.2357	70.7122	55.0787
		53.3773	57.2713	65.2051	52.9715	56.8439	58.7085	61.3052	58.8775	63.925	62.3362	68.1794	64.0962
		67.5338	60.6066	49.4751	56.6232	54.8153	50.7562	65.1722	59.3077	70.8228	68.0579	51.7713	62.062
		61.349	61.5967	65.1159	66.2193	59.575	63.7624	68.6013	68.1574	72.1258	67.5647	66.1033	68.725
		68.5432	61.8314	64.8841	68.4875	70.3884	66.3767	75.5469	71.0759	72.1823	75.4015	75.6228	73.1639
		68.0328	59.1508	69.6106	68.9522	66.9449	66.1027	75.4986	68.4155	74.2601	72.1084	70.3239	68.4174
		66.1774	58.5723	61.4981	68.8369	61.8636	69.483	80.6153	66.5183	61.633	74.178	78.9733	68.0284
		56.2216	65.7441	73.8127	67.2213	62.3127	74.2875	73.2246	76.2331	67.8886	64.4758	79.0135	78.8994
		53.3698	69.367	60.4534	65.9648	68.5342	51.319	65.6244	70.8895	67.749	64.3828	70.7992	69.6472
		55.0515	59.6263	62.6388	53.2309	66.4294	69.8587	72.3221	69.0742	64.1088	69.3645	66.2299	67.1238
		70.1301	63.2796	64.2071	65.0381	63.0237	60.2614	78.688	79.0765	69.8396	70.3591	60.9048	70.114
		58.1916	65.2689	58.6485	63.33	64.8911	63.1749	73.948	66.4061	71.3147	64.7749	71.6611	64.8713
		65.8255	64.1349	66.7468	69.3781	70.0613	70.1246	65.1875	65.7587	67.5162	75.9961	70.3837	66.6287
		60.086	67.4248	54.8327	58.4642	57.3634	68.1617	71.9444	71.8709	75.6521	68.6768	61.4325	62.9477
		68.2096	50.0588	75.4744	58.9059	57.528	50.1251	67.3412	74.8782	61.9669	63.8998	70.5379	70.8294
		66.1744	53.0063	62.2424	53.0308	49.0654	56.6509	58.1517	67.8508	61.0897	70.4166	60.5801	66.8002
		50.6399	42.4137	58.5252	43.4261	62.0195	51.7309	53.4721	70.9894	48.7566	69.1597	64.6276	51.7498
		49.1491	60.2972	44.0295	44.4925	41.6187	51.816	54.1519	61.8857	63.7848	53.4727	57.8697	49.3226
		61.7993	45.7809	62.6974	48.3802	45.3959	41.9519	59.6579	60.8345	59.7127	60.2616	67.3944	65.9049
		45.1572	60.7793	60.4014	43.023	60.0457	62.4599	61.6984	63.033	70.783	64.8683	54.9732	46.1131
		48.2005	61.7491	67.8201	48.326	54.0342	56.0315	60.8845	57.4138	52.7863	56.7017	58.3657	69.4889
		69.1603	66.5951	49.9555	53.6185	62.4997	65.9297	63.407	54.7852	68.1658	53.154	63.6538	49.4288
		54.4903	70.2821	68.4727	49.9042	51.8584	63.5442	59.9111	56.5005	56.6684	51.2659	69.624	50.645
		53.8946	62.5369	45.9515	56.7335	44.4774	70.9465	64.0332	53.1864	69.087	52.5817	62.4924	69.1161
		69.4864	53.1712	54.5356	50.5083	58.7368	51.4829	59.826	58.5429	62.5744	69.1967	63.3944	60.0818
		53.5543	50.3477	52.4375	51.9197	63.2066	68.7313	54.9458	65.7346	60.6517	67.8473	60.622	68.8652
		50.541	60.9651	64.2626	58.2761	49.4028	64.8089	69.7344	64.5368	70.6468	61.0579	60.8798	65.3938
		58.5098	70.4304	67.3917	50.8084	71.7216	56.2374	74.2195	69.8534	69.9016	63.6339	63.4802	69.2057
	weight	24.8	23.6	26.5	25.9	23.8	25.3	25.4	26	23.5	23.5	24.2	24.8
Figure s1e	RER	ND						IF							Table Analyzed	IF RER
		0.806624	0.833517	0.82917	0.887873	0.861514	0.8159	0.783199	0.727462	0.812638	0.796549	0.802454	0.757165
		0.947997	0.907604	0.868726	0.861715	0.91901	0.931106	0.80765	0.807341	0.789691	0.820237	0.835119	0.857869		Two-way ANOVA	Ordinary
		0.937891	0.875841	0.865137	0.872577	0.876707	0.866912	0.80891	0.880759	0.879045	0.850359	0.806144	0.844935		Alpha	0.05
		0.888469	0.881515	0.937352	0.870476	0.941842	0.880068	0.827035	0.826046	0.83881	0.831662	0.789106	0.785368
		0.875275	0.925133	0.869616	0.907798	0.884216	0.925125	0.818689	0.805297	0.780788	0.861557	0.857946	0.825161		Source of Variation	% of total variation	P value	P value summary	Significant?
		0.929459	0.883615	0.921075	0.946283	0.944075	0.888045	0.877873	0.790783	0.78939	0.855199	0.884687	0.84422		Interaction	13.9	<0.0001	****	Yes
		0.90989	0.859768	0.905896	0.852025	0.88999	0.904996	0.820198	0.900606	0.895393	0.868434	0.887629	0.839938		Row Factor	40.9	<0.0001	****	Yes
		0.931473	0.930583	0.927466	0.885025	0.931271	0.888269	0.835884	0.772981	0.796786	0.788479	0.846501	0.796587		Column Factor	15.8	<0.0001	****	Yes
		0.815486	0.868431	0.853935	0.853596	0.841358	0.839325	0.78781	0.768396	0.822193	0.821212	0.835942	0.765964
		0.835859	0.849891	0.88348	0.885383	0.837045	0.905396	0.744982	0.763504	0.735243	0.829326	0.757968	0.832302		ANOVA table	SS	DF	MS	F (DFn, DFd)	P value
		0.918266	0.850937	0.911073	0.919372	0.91228	0.864552	0.793163	0.855912	0.841254	0.887095	0.877601	0.860332		Interaction	0.197	48	0.00411	F (48, 490) = 4.85	P<0.0001
		0.913785	0.847072	0.87581	0.839034	0.828172	0.843175	0.822895	0.847267	0.847475	0.831032	0.854822	0.830022		Row Factor	0.578	48	0.012	F (48, 490) = 14.2	P<0.0001
		0.883887	0.8367	0.798078	0.838157	0.824106	0.868577	0.823529	0.818592	0.75114	0.787619	0.839625	0.787345		Column Factor	0.224	1	0.224	F (1, 490) = 265	P<0.0001
		0.846928	0.84316	0.840235	0.858358	0.853881	0.842308	0.765782	0.798816	0.753267	0.742403	0.806547	0.741323		Residual	0.415	490	0.000847
		0.804887	0.84656	0.858398	0.852082	0.844158	0.852196	0.784977	0.856421	0.829933	0.856755	0.837169	0.802746
		0.86824	0.839702	0.873004	0.816615	0.841043	0.814409	0.793051	0.839315	0.760288	0.843716	0.786234	0.787915
		0.849339	0.858925	0.864173	0.86298	0.874148	0.848634	0.755647	0.759643	0.75192	0.835607	0.791756	0.818347
		0.839625	0.809723	0.80261	0.831096	0.77766	0.814552	0.801245	0.807262	0.813101	0.847966	0.813602	0.819948
		0.839037	0.824978	0.838258	0.836542	0.846479	0.851572	0.829315	0.840951	0.840785	0.812899	0.850981	0.86599
		0.885047	0.79679	0.894956	0.842559	0.822008	0.861266	0.812678	0.823518	0.808506	0.793322	0.85121	0.847151
		0.873586	0.841644	0.901469	0.823118	0.885435	0.832653	0.834216	0.841729	0.868464	0.791517	0.85071	0.869769
		0.811934	0.859384	0.807156	0.850275	0.891727	0.869524	0.856612	0.808723	0.778213	0.771346	0.839705	0.765057
		0.849738	0.857033	0.849029	0.902309	0.838606	0.885689	0.787178	0.850311	0.865006	0.832353	0.821269	0.828635
		0.870315	0.858565	0.842932	0.919375	0.927589	0.91574	0.874017	0.87894	0.874419	0.849712	0.842334	0.897266
		0.906498	0.93225	0.88785	0.95582	0.933131	0.866837	0.909745	0.86894	0.919982	0.896953	0.932432	0.8694
		0.916078	0.908714	0.910516	0.944303	0.883836	0.938926	0.930454	0.941195	0.954863	0.89372	0.908585	0.894355
		0.866055	0.90794	0.950758	0.909144	0.924981	0.874674	0.875936	0.868169	0.862174	0.897035	0.844105	0.881172
		0.914453	0.92976	0.894868	0.95206	0.924622	0.958119	0.846636	0.848864	0.870543	0.823092	0.854975	0.826294
		0.916733	0.913546	0.976866	0.906994	0.89895	0.921944	0.85081	0.867929	0.821628	0.814236	0.910498	0.844088
		0.936262	0.936594	0.988133	0.92788	0.999624	0.927041	0.821862	0.891271	0.842334	0.899824	0.866616	0.832516
		0.902976	0.976101	0.968626	0.907689	0.952499	0.936359	0.868131	0.906555	0.868253	0.85539	0.932857	0.837268
		0.968121	0.880118	0.889758	0.896372	0.945905	0.87885	0.898171	0.869603	0.900866	0.830576	0.904255	0.857089
		0.90357	0.895452	0.934218	0.965457	0.917707	0.972376	0.845362	0.891758	0.814868	0.864213	0.808461	0.874707
		0.975129	0.893215	0.894123	0.900446	0.964348	0.964269	0.890036	0.911912	0.864103	0.849203	0.88434	0.934942
		0.991811	0.97058	0.991438	0.910276	0.937109	0.975064	0.840266	0.843933	0.842292	0.87587	0.808866	0.862613
		0.922762	0.876226	0.903165	0.96846	0.957257	0.950853	0.881863	0.872533	0.860542	0.923009	0.849307	0.843182
		0.839892	0.804867	0.850973	0.837128	0.80301	0.882249	0.80054	0.839135	0.82755	0.774051	0.838493	0.808822
		0.866447	0.802492	0.869355	0.871303	0.806235	0.802726	0.817675	0.804466	0.813922	0.881105	0.817277	0.810598
		0.862764	0.826278	0.870511	0.841672	0.822846	0.874982	0.809723	0.850483	0.843093	0.844059	0.894772	0.873058
		0.872975	0.839856	0.875818	0.80695	0.816067	0.835603	0.80139	0.789081	0.777179	0.8487	0.797136	0.833026
		0.869998	0.791556	0.86721	0.871513	0.811316	0.88075	0.844476	0.856959	0.880307	0.843125	0.859705	0.858882
		0.803355	0.833626	0.832269	0.809961	0.802235	0.873089	0.868915	0.85869	0.923092	0.860186	0.846253	0.884129
		0.853208	0.817534	0.86197	0.832362	0.868229	0.854804	0.884292	0.882793	0.818549	0.808686	0.857611	0.893619
		0.824134	0.771595	0.868176	0.798978	0.855744	0.830243	0.882442	0.852616	0.841344	0.871563	0.89033	0.860144
		0.809176	0.833795	0.84274	0.827729	0.899126	0.861221	0.823324	0.896746	0.80628	0.885947	0.90016	0.820475
		0.856394	0.881069	0.880121	0.89155	0.830208	0.89262	0.850249	0.776676	0.77236	0.816291	0.81571	0.834228
		0.870468	0.822572	0.896073	0.908385	0.842528	0.877512	0.905498	0.842289	0.88247	0.813523	0.842505	0.819496
		0.901079	0.875722	0.907328	0.945085	0.871464	0.864102	0.826982	0.881383	0.839835	0.880783	0.862754	0.853712
		0.916265	0.938959	0.956462	0.975517	0.950576	0.905493	0.939	0.866774	0.9123	0.910946	0.91236	0.905006
Figure s1f	EE	ND						IF						p value
	day	0.117039	0.10915	0.112813	0.114699	0.136791	0.108381	0.144462	0.137315	0.14738	0.128822	0.115418	0.12433	p=0.0317
	night	0.151159	0.14917	0.156317	0.154269	0.14756	0.161624	0.171788	0.161389	0.176916	0.159173	0.158589	0.15301	p=0.0381
Figure s1g	scWAT thermogenesis	ND N=8								IF N=8
	Ucp1	1.08391	0.997403	0.827166	0.700399	1.39112	1.12192	1.2535	0.624583	2.73444	2.49018	3.08709	6.17418	2.2835	4.48766	3.67047	2.30691	p=0.000217
	Pgc1α	2.24848	0.227502	1.18423	0.811662	0.528125	0.56081	1.58621	0.85298	1.98474	2.62797	2.43505	3.19087	3.28058	2.55901	1.75392	1.98699	p=0.000258
	Prdm16	0.875889	1.22588	1.10866	0.955163	0.834405	1.04728	1.3915	0.561222	4.98924	1.97085	2.82611	4.54355	1.85166	1.67208	1.46068	2.20632	p=0.003669
	Cidea	1.2272	0.832415	1.40969	0.574499	0.956194	0.391423	1.24556	1.36301	2.54978	2.38729	4.42407	3.19402	2.42902	4.17507	2.36493	2.06594	p=0.000057
Figure s1h		ND					IF
	scWAT-UCP1	2746.28	3151.18	8092.64	8927.52	10057.7	11076.3	77180.8	27286.8	16295	33772.7
	scWAT-Actin	22692.4	51220.9	41374.9	46620.2	48516.3	61566.9	56203.6	39297.1	34059	35311.8
	scWAT	0.960143	0.488089	1.55177	1.51925	1.64468	1.42731	10.8948	5.5089	3.79572	7.58786	p=0.0224
Figure s1i
									scWAT
	H&E	ND				IF
	UCP1	ND				IF
Figure s1j	bat thermogenesis	ND N=8								IF N=8
	Ucp1	0.807008	0.714821	1.14922	1.38574	0.943213	0.672618	1.05911	1.26827	1.70014	1.5164	1.70604	1.50593	1.31554	1.48747	1.28152	1.34058	p=0.000574
	Pgc1α	0.750266	0.766031	1.19373	1.21039	1.07958	0.519771	1.36221	1.11802	1.10609	1.10227	1.31082	0.907818	0.806907	1.26221	1.56477	1.36694	p=0.205662
	Prdm16	1.36221	1.13756	0.865104	0.847301	0.787825	0.93537	0.928909	1.13572	0.727463	1.40537	0.904973	0.943403	1.04677	0.808662	1.11621	0.636666	p=0.64825
	Cidea	0.863297	0.68204	1.10798	1.27273	1.07395	0.399163	0.959297	1.64154	1.69106	1.52936	1.57236	1.2905	1.25521	1.46414	1.87261	1.61334	p=0.003179
Figure s1k		ND					IF
	BAT-UCP1	52683.8	38003.2	50682.4	48863.2	68982.2	47220.4	47582.9	39376.3	34311.9	34225
	BAT-Actin	19793.5	17809.6	18104.4	16487.7	16048.4	22103.4	20761.1	18594.1	19075.8	17499.2
	BAT	1.05135	0.842869	1.10578	1.17062	1.69785	0.843847	0.905302	0.936477	0.710485	0.972538	p=0.0794
Figure s1l
									BAT
	H&E	ND				IF
	UCP1	ND				IF
Figure s1m	body weight	ND N=10										IF N=10
	day 1	20.8	23.6	21.5	21.5	21.6	23.3	21.6	21.5	21.6	21.2	19.1	20.9	22.1	22.7	23.2	19.2	20	22.1	22.8	23.4
		23.5	25.7	23.2	24	22.9	23.1	21.1	21.8	21.1	21.3	21	22.5	23.3	24.2	24.5	19.7	20.9	22.6	22.4	23.1
		23.2	25.7	23.2	24	22.9	23.3	21.1	21.8	21.7	21.5	17.5	18.1	19.5	20.3	20.7	17.3	16	18.8	16.6	19.9
		23.8	26.4	23.4	24.5	23.9	23.6	21.5	22.1	22	21.7	21.1	22.3	22.9	24.3	24.5	21.2	21.2	22.5	22.1	23.5
		24	26.4	23.7	24.3	23.7	23.9	22.2	22.8	22.5	22.2	18	17.2	18.8	20	20	18.7	16.4	18.2	18.3	20.1
		23.9	26.3	23.6	23.7	23.8	24.2	23.6	23.4	23.2	23.4	22.2	22.7	23.4	24.2	24.9	22.4	22.2	23.1	23.7	22.5
		23.8	26.4	23.8	23.8	23.4	24.4	23.7	24.5	24.2	23.8	18.9	18.9	20.2	20.8	20.5	18.6	18.7	19.1	19.7	18.2
		25.1	27	24.7	25.2	25.1	24.8	24.4	25.9	24.4	24.2	22.8	24.9	24.1	25.1	25.6	23.9	23.1	25.2	24.4	25.9
		24.9	27.2	24.4	25.3	25.4	25.8	24.8	25.6	25.2	25.7	19.8	21	21.4	22.1	21.9	19.9	19.4	21.2	20.1	21.8
	day 12	26.1	25.2	26.2	26.1	26.5	25.6	27.3	24.9	25.6	24.9	26.4	26.7	26	23.5	26.2	23.8	25.2	24.3	24.8	25.4
	Sidak's multiple comparisons test	Mean Diff.	95.00% CI of diff.	Significant?	Summary	Adjusted P Value
	ND - IF
	1	0.27	-1.220 to 1.760	No	ns	>0.9999
	Row 2	0.35	-1.140 to 1.840	No	ns	0.9991
	Row 3	4.37	2.880 to 5.860	Yes	****	<0.0001
	Row 4	0.73	-0.7604 to 2.220	No	ns	0.8387
	Row 5	5	3.510 to 6.490	Yes	****	<0.0001
	Row 6	0.78	-0.7104 to 2.270	No	ns	0.778
	Row 7	4.82	3.330 to 6.310	Yes	****	<0.0001
	Row 8	0.58	-0.9104 to 2.070	No	ns	0.9579
	Row 9	4.57	3.080 to 6.060	Yes	****	<0.0001
	12	0.61	-0.8804 to 2.100	No	ns	0.9418
Figure s1n	Tissue mass / BW(%)	ND N=10										IF N=10
	liver	0.052091	0.053873	0.053441	0.051351	0.055172	0.045482	0.045359	0.048645	0.049758	0.050599	0.038462	0.03373	0.039149	0.0396	0.038521	0.038696	0.035745	0.033624	0.036034	0.032905	p<0.000001
	sc	0.012167	0.014437	0.017004	0.012355	0.017241	0.022412	0.01558	0.015654	0.016618	0.015207	0.019231	0.012302	0.019574	0.0164	0.014397	0.022319	0.01734	0.016284	0.016257	0.021844	p=0.218845
	epi	0.011787	0.011972	0.020243	0.0139	0.01341	0.013553	0.012265	0.009907	0.010435	0.009908	0.013675	0.009127	0.010213	0.0176	0.009728	0.016039	0.007926	0.012798	0.013464	0.009553	p=0.608382
	Bat	0.002662	0.004465	0.002239	0.002703	0.003465	0.003588	0.002099	0.002729	0.002415	0.002396	0.003419	0.003381	0.00383	0.0036	0.003113	0.003623	0.004628	0.002385	0.00257	0.003911	p=0.084
Figure s1o	Cumultive Food	ND							IF
	day 0	0	0	0	0	0	0	0	0	0	0	0	0	0	0
	day 3	12.9	9.6	12.5	10.1	8.3	11.9	12.9	12.1	11.2	9.6	12.7	10	12	9.2
	day 6	17.2	15.8	14.1	19.1	15.8	16.3	18.7	14.2	19.4	14.1	14.6	15.9	18.7	17.8
	day 9	23.9	21.1	20.1	21.2	21.5	25.6	24.4	25.2	25.7	20.4	25.8	24.3	24.1	25.5
	day 12	28.1	31.3	29.5	32.8	32.7	27.4	27	27.1	27.4	32.1	31.2	26.1	32.3	27.4
	Sidak's multiple comparisons test	Mean Diff.	95.00% CI of diff.	Significant?	Summary	Adjusted P Value
	ND - IF
	day 0	0	-2.625 to 2.625	No	ns	>0.9999
	day 3	0.2	-2.425 to 2.825	No	ns	0.9999
	day 6	0.3286	-2.297 to 2.954	No	ns	0.9988
	day 9	-1.886	-4.511 to 0.7397	No	ns	0.2721
	day 12	0.7429	-1.883 to 3.368	No	ns	0.9523
Figure s1p
	Motor activity	ND N=8								IF N=8
	day	1209	1362	1142	1358	1087	1292	1351	1107	1069	1087	1360	1378	1270	1037	1181	1460	p=1460
	night	2426	2165	2101	2279	2058	2645	2748	2610	2209	2677	2934	2199	2804	2966	2387	2035	p=2035
Figure s1q		ND			IF			p value
	heart	0.002916	0.002646	0.002055	0.000761	0.002649	0.000874	p=0.169
	liver	0.370655	1.08911	1.54024	80.4248	50.3726	51.0758	p=0.004
	spleen	0.002135	0.001428	0.002149	0.001559	0.001297	0.000799	p=0.103
	lung	0.001067	0.000685	0.000996	0.001481	0.003265	0.001592	p=0.112
	kidney	0.000739	0.001105	0.000327	0.003022	0.002743	0.002299	p=0.003
	stomach	0.000361	0.000554	0.003528	0.0004	0.000574	0.000286	p=0.361
	intestine	0.000473	0.000508	0.000215	0.002043	0.00256	0.001348	p=0.012
	muscle	0.025175	0.005274	0.006653	0.000924	0.002094	0.000446	p=0.156
	brain	0.000704	0.000666	0.00112	0.001383	0.001819	0.002528	p=0.041
	pituitary	0.002172	0.002817	0.001852	0.007975	0.000927	0.001141	p=0.671
	bat	0.034992	0.032087	0.007511	0.001822	0.000926	0.00177	p=0.055
	sc	0.005184	0.008106	0.007939	0.002143	0.00323	0.002911	p=0.013
	epi	0.010548	0.007857	0.009151	0.00466	0.004994	0.001919	p=0.013
	pancreas	0.029322	0.011909	0.025175	0.000589	0.003157	0.002697	p=0.02
Figure s1r		ND						IF						p value
	Orm2	0.923263	1.20565	0.724378	1.21825	0.714408	1.21404	27.1818	54.7417	80.4248	62.2315	19.4888	30.2649	p<0.0001
	Orm1	0.196537	0.161946	0.188433	0.092502	0.120174	0.156646	0.157835	0.11196	0.178669	0.117907	0.156257	0.128199	p=0.5892
	Orm3	0.015971	0.013459	0.02207	0.022204	0.019265	0.016788	0.022531	0.012043	0.012231	0.019492	0.009184	0.022186	p=0.484
Figure s1s	Liver	ND N=8								IF N=8
	Pparα	1.0253	0.927264	1.15353	0.966641	0.927264	0.775497	1.4272	0.797299	3.08667	4.15847	3.97527	3.41303	3.16247	3.34775	2.85441	2.32655	p=2.326550144
Figure s1t		ND						IF						p value
	Abcd1	0.472371	0.394471	2.13316	1.32038	1.0963	0.583319	1.31767	0.857371	0.602065	1.16091	0.988427	0.850661	p=0.9008
	Acox1	0.719676	1.29722	0.983107	1.28819	0.605043	1.10677	1.89924	2.07832	2.25859	1.56326	2.16521	1.96995	p<0.0001
	CD36	0.582795	1.11038	1.30682	0.649632	1.25736	1.09301	2.87998	3.36606	4.29025	2.66665	2.68711	2.60669	p<0.0001
	Cpt2	1.42149	0.915357	0.66315	0.942345	1.33897	0.718688	1.82438	1.94856	2.49218	1.94793	1.86415	1.99083	p<0.0001
	Cpt1a	0.580726	1.25782	1.16145	1.25757	1.06846	0.673968	2.35533	2.84008	2.54194	2.47161	2.35829	2.66036	p<0.0001
	Ech1	1.17959	1.03404	0.786373	1.3254	0.791687	0.882914	1.34098	1.65094	1.90301	1.53672	1.56615	1.99127	p=0.0006
	Fabp4	0.874808	1.09205	1.03314	1.0228	0.890879	1.08632	0.793905	2.2455	1.08827	1.2581	1.24459	1.74838	p=0.0953
	Hmgcs2	1.03147	1.20556	0.762972	0.617885	0.926115	1.456	1.90488	3.18149	3.31659	2.67789	2.98946	2.70367	p<0.0001
Figure s1u	Primary hepatocyte	Ad-GFP			Ad-PPARa
	PPARa	0.770213	0.74888	1.48091	146.325	135.545	141.756	p=141.7559
	Orm2	1.13084	0.829917	1.03924	2.11757	2.09946	2.70065	p=2.700654
Figure s1v		con			WY			WY+Ad-shPPARa			Feno			Feno+Ad-shPPARa			WY vs. WY+Ad-shPPARa	Feno vs. Feno+Ad-shPPARa
	PPARa	0.77829	1.39306	0.828653	2.48197	2.06563	1.85339	0.224367	0.263499	0.25206	1.63454	1.74713	1.6295	0.296501	0.168285	0.286838	p<0.001	p<0.001
	Orm2	1.08733	0.538013	1.37466	1.68571	2.23784	2.42703	1.29803	1.38845	0.901395	2.57184	2.18458	2.80703	1.68199	1.46289	1.29914	p=0.026	p=0.008

## Sheet: Figure S2
Figure s2a
Figure s2b		con				Wy 80uM+IgG				Wy+ORM2 Ab				con vs. Wy 80uM+IgG	Wy 80uM+IgG vs. Wy+ORM2 Ab
	Ucp1	0.866082	1.13491	1.15075	0.848258	3.80415	2.52726	3.66186	3.62398	2.06705	1.00876	1.27684	1.06997	p=0.0002	p=0.0017
	Pgc1a	0.915158	0.994534	1.28529	0.805018	1.53911	1.62123	1.80512	1.78645	0.940887	1.00842	1.1306	0.937632	p=0.0013	p=0.0001
	Prdm16	1.08846	1.13075	0.761695	1.01909	1.49204	1.16658	2.2073	1.64979	0.57526	1.01909	1.19938	1.26338	p=0.0354	p=0.061
	Cidea	1.15553	0.817081	1.43749	0.589903	3.5029	1.60609	2.89498	1.62287	2.22461	1.12783	1.99108	0.869677	p=0.0328	p=0.1892
	Cox8b	1.2196	0.937186	1.19865	0.644569	1.90054	1.48083	1.35793	1.73677	1.24523	0.953567	1.29811	0.868385	p=0.0145	p=0.0174
	Elovl3	1.04034	0.984221	1.3032	0.672243	1.11888	1.35854	0.799436	1.53906	0.924698	0.947406	1.5714	0.777575	p=0.3599	p=0.555
Figure s2c		con				Feno+IgG				Feno+ORM2 Ab				con vs. Feno+IgG	Feno+IgG vs. Feno+ORM2 Ab
	Ucp1	0.737798	0.89583	1.52763	0.838741	3.72256	2.27568	2.00875	2.20579	1.38156	0.930641	0.88044	1.62597	p=0.0115	p=0.0207
	Pgc1a	1.15377	1.36259	0.818671	0.664967	1.30709	1.25819	2.16048	1.54902	0.77183	1.13395	1.22804	0.997477	p=0.0719	p=0.0584
	Prdm16	0.895651	1.33886	1.02527	0.740211	1.16959	1.35755	2.66846	1.59219	1.88036	1.12975	0.973336	0.793339	p=0.0998	p=0.2677
	Cidea	0.961877	0.919501	1.25173	0.866892	1.80116	2.51215	3.12515	1.76409	1.28692	0.677796	1.03449	0.995797	p=0.0082	p=0.0096
	Cox8b	0.925113	0.854233	1.07378	1.14687	1.49765	1.76872	1.20389	1.60514	0.608236	0.502677	0.944552	0.502677	p=0.0089	p=0.0014
	Elovl3	0.795148	0.962124	0.90081	1.34192	1.69854	2.48681	1.2828	1.62371	0.948879	0.795148	0.786924	1.09376	p=0.0333	p=0.017
Figure s2d		con			Wy 80uM+IgG			Wy+ORM2 Ab			Con vs. Wy 80uM+IgG	Wy 80uM+IgG vs. Wy+ORM2 Ab
	WY-UCP1	34380.1	37899.1	33748.1	57119.7	52930.1	56024.1	42852.7	44739.1	43452.1
	WY-Actin	36353.5	33849.1	35902.2	42564.4	32838.2	38929.1	50914.8	48283.1	49304.1
	WY-UCP1	0.944028	1.11765	0.938323	1.33957	1.60897	1.43656	0.840153	0.924945	0.879735	p=0.0093	p=0.0022
		con			Feno+IgG			Feno+ORM2 Ab			Con vs. Feno 60uM+IgG	Feno 60uM+IgG vs. Feno+ORM2 Ab
	Feno-UCP1	15691.5	31793.2	46381.8	55983.9	59939.3	56840.6	49500.8	44971.7	28515
	Feno-Actin	41522.6	42910.1	41039.4	38973.2	38044.2	39812.1	41090.7	42345.1	42105
	Feno-UCP1	0.504095	0.988337	1.50757	1.91614	2.10162	1.90447	1.60694	1.41666	0.903381	p=0.0304	p=0.0388
Figure s2e		con				Ad-PPARa+IgG				Ad-PPARa+orm2 Antibody				con vs PPARa	PPARa vs PPARa+Ab
	UCP1	1.3545	1.00192	0.783369	0.860211	2.51013	2.33393	1.90232	1.98311	1.56132	1.01239	1.4771	1.53982	p=0.000833	p=0.006718
	Pgc1a	1.49562	0.779565	0.8893	0.835517	2.76205	3.377	3.79932	2.64954	1.50602	1.40031	1.84771	1.42478	p=0.000508	p=0.001455
	Prdm16	1.09983	0.881037	1.05502	0.964114	4.30877	2.5709	3.26543	2.31703	1.5771	0.912107	1.61583	1.4766	p=0.003252	p=0.011033
	Cidea	0.804597	0.720134	1.28908	1.18619	3.19616	3.39012	2.02278	2.90057	1.81044	1.42044	2.116	1.77933	p=0.001332	p=0.016797
	cox8b	1.16249	0.893304	1.27653	0.667677	2.44058	2.07372	2.15431	1.91484	1.38245	1.12289	1.73775	1.71383	p=0.000619	p=0.011619
	Elovl3	1.01345	0.989155	0.888392	1.10901	2.15736	1.99207	1.82042	1.96464	1.20103	1.6578	2.5834	1.45324	p=0.000021	p=0.432999
Figure s2f		con				Ad-ORM2+IgG				Ad-ORM2+orm2 Antibody				con vs orm2	orm2 vs orm2+ab
	UCP1	0.907974	0.986727	1.24033	0.86497	3.79927	3.10743	2.9912	3.17273	1.63662	1.2275	1.63096	1.75409	p=0.000028	p=0.000211
	Pgc1a	0.884678	1.29076	1.18364	0.640924	2.95514	2.51965	1.62814	2.01143	1.71502	1.58912	1.1082	1.51385	p=0.007721	p=0.046339
	Prdm16	0.882	0.828659	1.48334	0.805999	3.02902	2.47744	2.59161	2.88556	1.64587	1.32303	1.9846	1.54098	p=0.000148	p=0.000987
	Cidea	1.11734	0.420469	1.02816	1.43403	1.21425	1.60222	3.37543	1.41919	2.07063	1.28794	0.305675	0.178015	p=0.145909	p=0.207814
	cox8b	1.06884	0.821337	1.49593	0.613888	2.24396	1.90666	0.247594	0.440144	1.27107	0.657949	1.96707	0.761041	p=0.711544	p=0.941082
	Elovl3	0.966228	1.06469	1.26176	0.707321	3.29536	2.81949	2.48878	2.15164	0.917281	1.24439	0.876871	0.923662	p=0.00077	p=0.000594
Figure s2g		con			Ad-PPARa+IgG			Ad-PPARa+orm2 Antibody			Con vs. Ad-PPARa+IgG	Ad-PPARa+IgG vs. Ad-PPARa+orm2 Antibody
	Ad-PPARa-UCP1	4787.84	14516	23720.7	50095.1	58174.6	53990.5	36261.9	18993.4	12184.1
	Ad-PPARa-Actin	52359.2	38069.3	57846.8	45329	29531.3	36042.3	46781.2	49336.2	27976.7
	Ad-PPARa-UCP1	0.310743	1.29577	1.39349	3.75555	6.69429	5.09049	2.63411	1.30825	1.47996	p=0.0104	p=0.0235
		con			Ad-ORM2+IgG			Ad-ORM2+orm2 Antibody			con vs. Ad-ORM2+IgG	Ad-ORM2+IgG vs. Ad-ORM2+orm2 Antibody
	Ad-Orm2-UCP1	24041	20748.4	23684.2	66646.1	56034.7	56720.9	42807.4	22268.5	22163.9
	Ad-Orm2-Actin	53892.1	45447	54137.3	55298.1	45644.1	47763.4	52076.4	43475.7	37389.7
	Ad-Orm2-UCP1	0.998632	1.02201	0.979354	2.698	2.74821	2.65843	1.84016	1.14663	1.327	p<0.0001	p=0.0038
Figure s2h	OXPHOS
			0 ng/ml-1			5 ng/ml			10 ng/ml			50 ng/ml
		SDHB	10236.9	9075.88	8738	23205.4	20989.4	21954.1	35209.4	33740.3	32110.3	25917.3	23918.2	22539.3
		ATP5A1	19777.4	18912	18145.6	31997.9	29549.7	29425.4	34874.2	33146.7	32020.4	47234.5	46796	46621.5
		UQCRC1	8727.3	6635.32	6405.2	13938.1	12204.3	11065.8	11713.1	12283.5	12904.3	32490.1	31798.4	30467.9
		NDUFB8	7617.97	5228.53	6363.74	13076.9	11765.1	11842.8	25375.8	23633.7	22109.9	35244.6	31473.6	31071.3
		COX5B	6423.56	5877.8	4556.85	9606.05	8413.72	8984.69	17436.4	15973.4	16350.9	41827.2	39605.1	39375.2
		Actin	45121.9	47829.8	67267	43634.9	42213.3	66508.7	42854.7	41713.7	71365.8	42234.6	36405.6	50715.4	5ng/ml	10ng/ml	50ng/ml
		SDHB	1.24535	1.0416	0.71305	2.91921	2.72935	1.81195	4.50994	4.43997	2.46981	3.36846	3.60637	2.43955	p=0.017	p=0.015	p=0.005
		ATP5A1	1.19164	1.07498	0.733381	1.99365	1.90312	1.20283	2.21242	2.16035	1.21983	3.04055	3.49463	2.49924	p=0.07	p=0.069	p=0.003
		UQCRC1	1.35774	0.973838	0.668426	2.2423	2.02949	1.16795	1.91866	2.06712	1.26931	5.40016	6.1314	4.21721	p=0.102	p=0.076	p=0.002
		NDUFB8	1.3588	0.879801	0.7614	2.41199	2.2431	1.4331	4.76568	4.55991	2.49345	6.71626	6.95796	4.93086	p=0.043	p=0.017	p=0.001
		COX5B	1.28255	1.10714	0.610307	1.98334	1.79566	1.21706	3.66559	3.44989	2.06413	8.9223	9.80099	6.99471	p=0.095	p=0.019	p<0.001
Figure s2i		con			Feno 60uM+IgG			Feno 60uM+FGF21 Ab			Feno 60uM+FGF21 Ab+orm2 Ab			con vs. Feno 60uM+IgG	Feno 60uM+IgG vs. Feno 60uM+FGF21 Ab	Feno 60uM+IgG vs. Feno 60uM+FGF21 Ab+orm2 Ab
	Ucp1	1.35687	0.853817	0.789313	4.25274	3.69217	4.08802	3.34829	3.13634	3.04388	1.60491	2.7763	1.84851	p=3.136342	p=3.043877	p=1.60491
	Pgc1a	1.38061	0.651199	0.968194	2.60253	2.41712	2.54646	1.80617	1.39783	2.0623	1.55829	1.59987	1.08817	p=1.397834	p=2.062304	p=1.558289
	Prdm16	1.19857	1.03743	0.764004	3.65381	3.92652	3.17191	1.73909	1.82915	1.76303	2.29605	1.97165	2.36688	p=1.829151	p=1.763029	p=2.296054
	Cox8b	1.44497	0.610824	0.944206	2.95675	1.05629	2.17585	1.33705	1.598	0.667665	1.24517	0.7073	1.34659	p=1.598003	p=0.667665	p=1.245173
Figure s2j		con			WY 80uM+IgG			WY 80uM+FGF21 Ab			WY 80uM+FGF21 Ab+orm2 Ab			con vs. WY 80uM+IgG	WY 80uM+IgG vs. WY 80uM+FGF21 Ab	WY 80uM+IgG vs. WY 80uM+FGF21 Ab+orm2 Ab
	Ucp1	1.12506	1.33776	0.537185	3.22696	3.20445	2.58442	1.40548	2.04698	1.82734	1.83181	1.19695	1.0594	p=2.046978	p=1.827342	p=1.831807
	Pgc1a	0.799701	0.723313	1.47699	3.0252	2.89003	2.34771	2.2024	2.62721	1.66399	1.55184	1.02677	1.3415	p=2.627207	p=1.663987	p=1.551842
	Prdm16	0.884691	1.06609	1.04922	2.1497	2.24798	1.8722	1.72589	1.52981	1.45035	0.914688	0.888609	1.18031	p=1.529808	p=1.450354	p=0.914688
	Cidea	0.990105	1.5576	0.45229	1.87197	2.44688	2.18828	1.74335	1.37045	1.34314	0.731011	0.995306	0.979048	p=1.370448	p=1.343142	p=0.731011
Figure s2k		con			WY 80uM+IgG			WY 80uM+FGF21 Ab			WY 80uM+FGF21 Ab+orm2 Ab			con vs.WY 80uM+IgG	WY 80uM+IgG vs.WY 80uM+FGF21 Ab	WY 80uM+FGF21 Ab vs.WY 80uM+FGF21 Ab+orm2 Ab
	UCP1	17570.8	16148.2	26733.4	38338	36832.8	46347.4	27676.2	17741.4	9508.28	7560.11	7885.8	7301.2
	Actin	32855.4	40110.1	52663.3	42738.8	45534.1	32801.4	39812.3	36773.6	20958.7	20880.6	14654	16729.6
	UCP1	1.11028	0.835831	1.05389	1.86232	1.67937	2.93346	1.44323	1.00161	0.941858	0.524716	0.625495	0.906061	p=0.0443	p=0.0712	p=0.022
		con			Feno 60uM+IgG			Feno 60uM+FGF21 Ab			Feno 60uM+FGF21 Ab+orm2 Ab			con vs.Feno 60uM+IgG	Feno 60uM+IgG vs.Feno 60uM+FGF21 Ab	Feno 60uM+FGF21 Ab vs.Feno 60uM+FGF21 Ab+orm2 Ab
	UCP1	15987.2	24779.3	27155.2	44164.4	42164.5	56057.4	37319	38204.9	37689.1	15024.5	19205.9	21472.2
	Actin	15599.1	25599.1	25493.8	32419.5	33860.1	35750.1	40446.1	31742.5	34248.6	34854.8	37988.6	31579.9
	UCP1	1.00543	0.949608	1.04496	1.33643	1.22163	1.53828	0.905177	1.18075	1.07958	0.422881	0.495978	0.667033	p=0.0194	p=0.0647	p=0.0021
Figure s2l		Con			ORM2			FGF21			ORM2+FGF21			p-value
	Ucp1	1.05412	1.03369	0.912184	2.16789	1.70504	2.4151	2.628	2.4085	2.61311	2.87295	3.04928	3.13717	p<0.001
	Pgc1α	0.637253	1.21367	1.14908	1.73469	2.20642	1.45433	1.94624	2.29888	2.31482	3.10959	2.91951	2.45695	p=0.002
	Prdm16	0.915379	0.969601	1.11502	3.44848	2.87565	3.23788	3.75326	4.71564	4.76486	5.04426	3.96967	4.23097	p<0.001
	Cox8b	0.950213	1.01714	1.03265	1.71664	1.6021	1.58804	2.0341	2.51053	1.96599	3.00821	2.60851	3.12308	p<0.001
	Elovl3	1.35122	1.10577	0.543009	1.86442	2.38545	2.48856	2.51491	2.71731	2.23488	2.51259	3.03328	2.69866	p=0.004
Figure s2m		Con						ORM2						FGF21						ORM2+FGF21						p-value
	Ucp1	0.980624	1.35969	1.30052	0.811869	0.693325	0.853978	1.04789	1.85966	1.12185	1.6518	1.28066	1.7521	1.90607	1.86139	1.88476	1.52054	1.46998	2.18591	3.17071	3.08362	2.92953	3.06191	2.53357	2.91307	p<0.001
	Pgc1α	1.49895	0.680616	0.572604	0.884592	1.00803	1.35521	0.769438	2.45255	0.785897	2.91697	0.827662	2.24048	2.57376	1.85932	2.26567	2.40935	1.87178	1.88636	2.19738	2.25972	2.7767	2.45642	2.15624	2.70853	p<0.001
	Prdm16	0.783953	0.767701	1.03447	1.18639	1.12539	1.10209	1.09182	2.26627	0.955797	2.33862	0.997949	2.06625	1.81767	2.05523	2.04133	1.73759	1.55454	1.77648	1.69483	2.08054	2.05339	2.28001	1.96384	1.93164	p<0.001
	Cox8b	0.843093	1.30926	1.21538	1.18744	0.881398	0.563439	0.79803	2.61515	0.791752	2.45797	0.781748	2.43465	2.23389	2.65727	2.33043	2.41541	2.21653	2.57949	2.63722	2.64249	3.06278	3.29866	2.70821	3.11103	p<0.001
	Elovl3	0.905987	0.670205	0.986323	1.02197	1.35325	1.06227	1.23728	1.25532	1.7678	1.84096	1.23825	1.41403	1.73153	1.79696	1.20944	1.74334	1.87782	1.21629	1.74075	2.18883	1.61278	2.14418	1.55231	1.74789	p<0.001

## Sheet: Figure S3
Figure s3a	RER	WT								Ad-orm2
		0.986968	0.975193	0.919326	0.966049	0.986481	0.989043			0.988308	0.928653	0.981819	0.969829	0.966852	0.942969				Two-way ANOVA	Ordinary
		0.971386	0.923971	0.967531	0.910249	0.926125	0.956131			0.910684	0.959853	0.984246	0.941715	0.915656	0.945067				Alpha	0.05
		0.986376	1.0184	0.954996	0.987488	0.998662	1.00281			1.00794	0.999729	1.01778	0.932078	0.938843	0.961148
		0.970997	0.951024	0.970702	1.00171	0.992245	1.04268			0.998877	0.963152	0.939883	0.936196	0.992378	1.01702				Source of Variation	% of total variation	P value	P value summary	Significant?
		1.02214	1.03252	1.03855	0.99062	0.998882	0.99921			1.04221	0.981544	0.994146	0.975901	1.03221	1.01452				Interaction	3.69	0.0013	**	Yes
		1.05191	0.986543	0.994847	1.01947	0.970495	0.969303			1.02763	0.961367	1.0184	1.01422	0.992749	1.03172				Row Factor	64.8	<0.0001	****	Yes
		0.965005	0.974257	0.99993	1.01012	0.975823	0.949759			0.971521	0.981047	1.02401	0.996929	0.932612	0.99774				Column Factor	5.77	<0.0001	****	Yes
		0.974976	1.02435	0.929867	1.02012	0.981183	0.929961			0.877389	0.967888	0.965427	0.87039	0.900474	0.963694
		0.9619	0.949949	0.999203	1.00765	1.02983	1.00416			0.928157	0.980277	0.907173	0.94434	0.96162	0.990602				ANOVA table	SS (Type III)	DF	MS	F (DFn, DFd)	P value
		0.978934	0.975828	0.953589	0.930403	0.902175	0.885784			0.972103	0.951344	0.895733	0.97534	0.914207	0.952493				Interaction	0.116	47	0.00247	F (47, 576) = 1.79	P=0.0013
		0.970645	1.01179	1.00609	0.992275	0.974156	1.01242			0.96651	0.948452	0.950285	0.983041	0.911367	0.941811				Row Factor	2.04	47	0.0434	F (47, 576) = 31.4	P<0.0001
		0.9743	0.93636	0.987885	0.976846	0.968135	0.988158			0.939341	0.887487	0.946499	0.885569	0.926765	0.92118				Column Factor	0.182	1	0.182	F (1, 576) = 131	P<0.0001
		0.905179	0.899748	0.886136	0.934595	0.924232	0.913792			0.880424	0.883601	0.89421	0.890587	0.853652	0.891685				Residual	0.796	576	0.00138
		0.928889	0.907422	0.851671	0.885939	0.861435	0.926822			0.832659	0.794612	0.853585	0.8749	0.877655	0.874932
		0.919251	0.89784	0.851562	0.929962	0.919096	0.828828			0.857514	0.824069	0.800204	0.824438	0.809124	0.777909
		0.885634	0.816066	0.869774	0.847454	0.910253	0.895985			0.761349	0.855485	0.795167	0.856224	0.837518	0.804644
		0.888761	0.876009	0.835388	0.861664	0.83167	0.883538			0.790452	0.831027	0.857743	0.852672	0.835474	0.872863
		0.868472	0.806139	0.810779	0.879623	0.831748	0.808252			0.872749	0.812927	0.821921	0.8538	0.838514	0.80571
		0.829486	0.822181	0.840629	0.835492	0.911776	0.860585			0.877936	0.882602	0.791838	0.791572	0.806673	0.845477
		0.846455	0.84187	0.802593	0.777754	0.860247	0.825274			0.833465	0.853991	0.884821	0.807787	0.842475	0.84021
		0.9285	0.882564	0.84558	0.918547	0.87276	0.929531			0.822427	0.870704	0.810362	0.874049	0.803003	0.861676
		0.903084	0.923996	0.915947	0.885712	0.919869	0.917615			0.840445	0.851056	0.835032	0.83898	0.858542	0.874166
		0.883152	0.897905	0.955079	0.884711	0.915863	0.8826			0.9174	0.874108	0.912372	0.88284	0.917623	0.922007
		0.963087	0.924436	0.890921	0.9536	0.898	0.814319			0.853722	0.837432	0.880986	0.827259	0.871273	0.832535
		0.950338	0.864705	0.988025	0.97372	1.02656	0.968978			0.925688	0.876759	0.986158	0.974056	0.957391	0.960745
		0.988097	0.863004	1.00649	0.948096	0.994162	0.887839			0.949075	0.91235	1.03447	1.03764	0.979039	0.962012
		1.00713	0.987836	1.08136	0.976615	1.02696	0.87815			1.02062	0.948261	1.01055	1.07723	0.942997	0.975037
		0.984898	0.970243	1.09576	0.964297	1.03704	0.907204			1.03186	0.954811	1.0423	1.07988	0.963423	0.971017
		1.00701	1.03886	1.11837	0.997989	1.01331	0.936857			1.08226	1.00865	1.03173	1.08419	0.978932	0.992387
		0.92186	1.01843	1.10437	0.959979	1.04928	0.967741			1.06157	1.00016	1.03704	1.04559	0.931685	0.997444
		0.926875	0.998902	1.11931	1.01639	1.04157	0.858514			1.05789	0.961493	1.03461	1.0428	0.862434	1.01538
		0.91941	1.00512	1.04883	1.00798	0.972942	0.912133			1.08277	0.877153	0.919747	0.947332	0.83054	0.976592
		0.854346	1.01138	1.07136	0.940738	1.03955	0.972058			1.04761	0.917767	0.938448	1.00206	0.951526	0.910182
		0.901021	1.06166	0.982664	0.964701	1.05414	0.880048			1.08883	0.91182	0.952461	0.991515	0.883878	0.929527
		0.965485	0.971382	1.00685	0.98466	1.00603	0.935146			1.05483	0.950642	0.970538	1.00019	0.911107	0.99782
		0.990805	0.977248	0.883888	0.992985	1.01271	0.952203			0.956515	0.917409	0.898617	0.970503	0.964908	0.973876
		0.881523	0.920335	0.937832	0.903321	0.852805	0.842351			0.908948	0.90699	0.879077	0.860385	0.918606	0.855953
		0.9037	0.930423	0.823878	0.960735	0.971434	0.811743			0.856357	0.835545	0.819439	0.885355	0.788056	0.897421
		0.795437	0.890826	0.806542	0.891276	0.820633	0.878355			0.789362	0.851809	0.796603	0.880321	0.818903	0.835702
		0.856018	0.830936	0.803485	0.974353	0.909515	0.80034			0.825911	0.773812	0.814927	0.808519	0.765603	0.867298
		0.811917	0.936752	0.86696	0.922888	0.865925	0.819981			0.800742	0.815726	0.835691	0.85461	0.855807	0.845737
		0.795613	0.910548	0.762396	0.966418	0.841879	0.823271			0.78799	0.757954	0.822863	0.800964	0.855727	0.90544
		0.807049	0.864581	0.821887	0.87104	0.784918	0.777136			0.836456	0.764886	0.826368	0.85134	0.835169	0.925452
		0.79165	0.9037	0.813511	0.971439	0.871479	0.845352			0.866096	0.745885	0.876859	0.809904	0.851977	0.911152
		0.85764	0.876333	0.789936	0.922853	0.958261	0.90234			0.858732	0.74908	0.910777	0.882233	0.750988	0.947572
		0.854983	0.969615	0.756996	0.974672	0.915055	0.806433			0.90897	0.797885	0.85889	0.783452	0.868276	0.889851
		0.812191	0.898782	0.800235	1.02148	0.999257	0.982916			0.89222	0.748735	0.844478	0.821798	0.910861	1.0234
		0.866489	0.850874	0.814765	0.855087	0.947341	0.783224			0.865552	0.780638	0.865319	1.01056	0.754958	0.80483
Figure s3b	EE	WT (n=6)						Ad-orm2 (n=6)
	day	0.101663	0.100363	0.100394	0.102465	0.101167	0.109998	0.115596	0.119395	0.11046	0.125481	0.134218	0.122668	p=0.0005
	night	0.155213	0.137772	0.146648	0.157593	0.140763	0.132816	0.144719	0.151824	0.16792	0.167701	0.153849	0.169549	p=0.0368
Figure s3c	Tissue mass	WT						Ad-orm2
	liver	0.050562	0.063975	0.064926	0.063042	0.06502	0.063433	0.053017	0.059025	0.064326	0.0526	0.052231	0.060743	p=0.148
	bat	0.01023	0.008896	0.009731	0.011845	0.012456	0.012984	0.011769	0.009285	0.008543	0.010323	0.012314	0.009809	p=0.462
	sc	0.013713	0.016132	0.012136	0.013769	0.015523	0.016682	0.013176	0.013573	0.011405	0.016452	0.012237	0.011592	p=0.158
	epi	0.002651	0.002624	0.003224	0.002671	0.003586	0.003542	0.002839	0.002238	0.002992	0.002391	0.003263	0.0024	p=0.176
Figure s3d	Foof intake	IF-WT (n=6)						Ad-ORM2 (n=6)
	Day 0	0	0	0	0	0	0	0	0	0	0	0	0
	Day 3	10.4	9.8	8.6	10.9	12	11.3	10.8	9.6	11	8.6	10.8	8.8
	Day 6	19.9	17.4	15.8	17.2	19.6	16.8	15.5	14.1	17.8	19.5	17.5	16.6
		Sidak's multiple comparisons test	Mean Diff.	95.00% CI of diff.	Significant?	Summary	Adjusted P Value
		IF-WT (n=6) - Ad-ORM2 (n=6)
		Day 0	0	-1.767 to 1.767	No	ns	>0.9999
		Day 3	0.5667	-1.200 to 2.333	No	ns	0.8086
		Day 6	0.95	-0.8166 to 2.717	No	ns	0.4568
Figure s3e	Activity	WT (n=6)							Ad-orm2 (n=6)
	day	1093	1056	1059	1416	1152	1304		1429	1089	1351	1038	1144	1022		p=0.9902
	night	2598	2480	2373	2845	2723	2074		2509	2508	2348	2451	2098	2685		p=0.5634
Figure s3f	adipose tissue	IF-WT						IF-KO						p value
	Lvier	1.561	0.927945	0.696709	1.29926	0.560068	0.955017	0.040418	0.063992	0.052521	0.126016	0.11522	0.155612	p=0.0001
	Bat	0.0727	0.077691	0.079936	0.022473	0.08241	0.085525	0.075987	0.054003	0.063013	0.016327	0.048068	0.048807	p=0.1627
	scWAT	0.038007	0.013957	0.024892	0.027611	0.046912	0.047514	0.01884	0.012797	0.028083	0.033739	0.0334587	0.0252852	p=0.2522
	Epi	0.04183	0.019132	0.038659	0.028324	0.014068	0.0129	0.024423	0.020386	0.019017	0.013582	0.035431	0.01471	p=0.4679
Figure s3g	Body weight	IF-WT						IF-ORM2 KO
		21.5	22.1	22.4	20.2	21.3	20.1	21.9	22.1	20.8	20.2	21.4	22.2
	Day 0	21.2	21.3	21	23.2	23.6	22.8	23.3	23.1	23.1	22.7	21.1	22.2
		18.1	17.9	17.5	18	19.8	17.3	18.6	18.2	17.3	17.6	20	18.4
	Day 3	23.5	22.8	23.6	22.9	22.2	21.6	23	21.2	24	23.5	23.4	22.3
		18	18.4	18.6	18.3	19.2	19.8	17.8	18.2	17.1	17	19.7	18.6
	Day 6	23	21.2	21.6	23.3	22.7	23	22.5	23.7	22.7	21.7	22.4	22.2
		20	19.2	17.4	18.1	18.3	17	19.1	18	19.3	18.1	18.3	19.5
	Day 9	22.8	22.3	22.2	23.4	24.8	24.5	22.5	23.1	23.5	24.4	23.2	22.7
		19.9	19.7	18.3	17.3	18.8	17.2	19.5	18.3	17.2	18.6	18.7	18.8
	Day 12	24.9	22.1	24.5	22.5	24.5	22.6	24.1	23.4	22.8	24.6	22.2	22.8
		Sidak's multiple comparisons test	Mean Diff.	95.00% CI of diff.	Significant?	Summary	Adjusted P Value
		IF-WT - IF-ORM2 KO
		1	-0.1667	-1.694 to 1.361	No	ns	>0.9999
		Row 2	-0.4	-1.928 to 1.128	No	ns	0.9977
		Row 3	-0.25	-1.778 to 1.278	No	ns	>0.9999
		Row 4	-0.1333	-1.661 to 1.394	No	ns	>0.9999
		Row 5	0.65	-0.8778 to 2.178	No	ns	0.9229
		Row 6	-0.06667	-1.594 to 1.461	No	ns	>0.9999
		Row 7	-0.3833	-1.911 to 1.144	No	ns	0.9984
		Row 8	0.1	-1.428 to 1.628	No	ns	>0.9999
		Row 9	0.01667	-1.511 to 1.544	No	ns	>0.9999
		12	0.2	-1.328 to 1.728	No	ns	>0.9999
Figure s3h	RER	IF-WT						IF-ORM2 KO								Two-way ANOVA	Ordinary
		0.824691	0.684093	0.832455	0.753857	0.876693	0.852601	0.927854	0.839379	0.705447	0.876611	0.794631	0.852161			Alpha	0.05
		0.704352	0.808076	0.773318	0.72638	0.934395	0.803631	0.927324	0.732523	0.630324	0.798673	0.806314	0.822454
		0.733355	0.8897	0.826777	0.717993	0.987176	0.858306	0.815601	0.698222	0.595532	0.680218	0.733915	0.824493			Source of Variation	% of total variation	P value	P value summary	Significant?
		0.803661	0.736821	0.827726	0.750814	0.95547	0.884308	0.804554	0.785046	0.782704	0.875509	0.841122	0.832407			Interaction	2.8	0.9973	ns	No
		0.791943	0.871154	0.842987	0.724526	0.977458	0.834809	0.8047	0.765128	0.823104	0.873917	0.902171	0.860916			Row Factor	41.3	<0.0001	****	Yes
		0.706792	0.953215	0.728216	0.723602	0.978413	0.898734	0.888513	0.789365	0.763412	0.863423	0.814659	0.826614			Column Factor	0.00889	0.7824	ns	No
		0.735071	0.821862	0.821678	0.718121	0.972004	0.854783	0.898124	0.896525	0.733826	0.784569	0.852899	0.8897
		0.713893	0.857057	0.819244	0.751794	0.932658	0.786589	0.832951	0.762283	0.628941	0.733641	0.773084	0.743799			ANOVA table	SS	DF	MS	F (DFn, DFd)	P value
		0.723577	0.826066	0.813333	0.745389	0.958342	0.83879	0.925319	0.801072	0.724888	0.813087	0.784024	0.775367			Interaction	0.152	47	0.00323	F (47, 480) = 0.510	P=0.9973
		0.701472	0.832227	0.819705	0.737821	0.973096	0.835593	0.959665	0.682176	0.740981	0.831281	0.82743	0.847951			Row Factor	2.24	47	0.0476	F (47, 480) = 7.54	P<0.0001
		0.779622	0.793097	0.83086	0.684148	0.926311	0.841624	0.942853	0.812051	0.727376	0.795147	0.777166	0.776323			Column Factor	0.000483	1	0.000483	F (1, 480) = 0.0763	P=0.7824
		0.660738	0.777361	0.760383	0.620048	0.948824	0.841492	0.827311	0.784214	0.637169	0.715732	0.804442	0.803258
		0.659185	0.830988	0.649054	0.710464	0.863854	0.750759	0.856783	0.776512	0.600527	0.718109	0.705075	0.703055
		0.72318	0.706498	0.711451	0.552861	0.869537	0.706942	0.910573	0.624797	0.567091	0.690755	0.612894	0.710841
		0.611341	0.673562	0.625854	0.576591	0.768346	0.717262	0.759804	0.683929	0.592183	0.72069	0.717101	0.727121
		0.6078	0.74834	0.701983	0.652593	0.806547	0.731948	0.726284	0.667831	0.536123	0.720784	0.673821	0.69109
		0.618734	0.699548	0.666659	0.640757	0.800384	0.734022	0.826991	0.689149	0.594279	0.671868	0.672016	0.744141
		0.567768	0.716865	0.669388	0.589612	0.815518	0.662646	0.749543	0.693176	0.577283	0.709064	0.631856	0.728994
		0.596933	0.658264	0.741656	0.600022	0.848605	0.653523	0.779533	0.629602	0.55316	0.652681	0.641452	0.651881
		0.528696	0.687174	0.657334	0.531382	0.776007	0.628677	0.826993	0.739994	0.559482	0.715597	0.718093	0.736257
		0.61306	0.737466	0.761507	0.599863	0.885193	0.71588	0.724478	0.712969	0.598498	0.700015	0.709189	0.632998
		0.639254	0.728016	0.794198	0.639379	0.858189	0.728875	0.787448	0.74624	0.645501	0.67265	0.710114	0.698114
		0.665896	0.795097	0.751693	0.615311	0.864559	0.778657	0.885907	0.786643	0.708764	0.810874	0.770073	0.724031
		0.57999	0.663847	0.696967	0.590388	0.791356	0.66777	0.798926	0.700883	0.602397	0.694978	0.696872	0.732263
		0.676532	0.782984	0.846667	0.749135	0.867575	0.78229	0.895673	0.796037	0.669216	0.773232	0.79378	0.768748
		0.723212	0.780701	0.801263	0.709075	0.900879	0.831387	0.873259	0.815672	0.747585	0.786954	0.858427	0.790295
		0.741741	0.87963	0.829654	0.707313	0.974151	0.844207	0.893729	0.779385	0.726371	0.787827	0.805084	0.79583
		0.723051	0.849598	0.823687	0.74398	0.957669	0.870167	0.998291	0.853138	0.749431	0.861008	0.831951	0.896676
		0.736849	0.85205	0.916297	0.747269	0.981777	0.843489	1.01362	0.852711	0.747395	0.88675	0.876453	0.89818
		0.753459	0.859144	0.840387	0.730621	0.927224	0.841838	0.995549	0.850609	0.71026	0.814938	0.865228	0.830342
		0.698422	0.794027	0.820681	0.793303	0.926778	0.88512	0.907736	0.858631	0.739545	0.813745	0.830829	0.815456
		0.767953	0.81086	0.834032	0.689375	0.903427	0.849454	0.866831	0.821351	0.671795	0.826334	0.74382	0.820791
		0.701143	0.877672	0.869776	0.7524	0.967526	0.847303	0.974419	0.785743	0.685363	0.78334	0.778709	0.83621
		0.733657	0.836656	0.823968	0.740243	0.900445	0.795298	0.981161	0.844087	0.702629	0.809692	0.837748	0.845256
		0.743155	0.790044	0.875918	0.685438	0.920207	0.869315	0.895845	0.796134	0.727678	0.834144	0.82733	0.777939
		0.720152	0.816298	0.850863	0.742886	0.931408	0.791788	0.932625	0.757829	0.717436	0.782421	0.844208	0.832256
		0.676554	0.785158	0.705565	0.648459	0.815447	0.767669	0.880773	0.790024	0.680133	0.787818	0.776634	0.711755
		0.68297	0.756006	0.717971	0.616006	0.824374	0.772917	0.804309	0.700707	0.578564	0.752507	0.695695	0.747314
		0.620438	0.728771	0.733845	0.57872	0.828434	0.741226	0.761822	0.663097	0.605479	0.675921	0.678935	0.633282
		0.577058	0.732832	0.74514	0.652483	0.779945	0.680661	0.803556	0.633603	0.553236	0.665645	0.669098	0.645701
		0.662369	0.753908	0.740727	0.571015	0.808083	0.674982	0.830245	0.690456	0.572433	0.735393	0.722991	0.700514
		0.634587	0.650601	0.702947	0.57355	0.843862	0.665924	0.785407	0.665847	0.529262	0.662066	0.673154	0.648821
		0.662365	0.71673	0.719599	0.622095	0.812482	0.723808	0.773782	0.615958	0.584432	0.667804	0.638854	0.658732
		0.592194	0.671577	0.625941	0.61304	0.765801	0.660187	0.786901	0.708296	0.574344	0.662341	0.72042	0.68486
		0.674408	0.737168	0.694371	0.645253	0.848669	0.74515	0.847259	0.691295	0.642137	0.771511	0.706157	0.737067
		0.597015	0.702037	0.699248	0.603185	0.853362	0.72849	0.836364	0.699219	0.595999	0.678014	0.693149	0.675098
		0.674619	0.771949	0.735962	0.64768	0.841123	0.774913	0.861369	0.703966	0.688044	0.729103	0.749515	0.782939
		0.592099	0.697486	0.681004	0.495325	0.776851	0.616168	0.774857	0.667648	0.599449	0.647855	0.682515	0.680573
Figure s3i	EE	IF-WT (n=6)						IF-Orm2-KO n=6
	day	0.113907	0.13256	0.128208	0.132534	0.118254	0.114361	0.095015	0.094134	0.105931	0.108162	0.102051	0.128459	p=0.018
	night	0.163014	0.164285	0.146306	0.15865	0.15609	0.172609	0.140714	0.13531	0.126439	0.139056	0.143555	0.124974	p=0.0004
Figure s3j	tissue mass	IF-WT						IF-ORM2 KO
	liver	0.054841	0.070622	0.05949	0.061729	0.066248	0.05381	0.049851	0.059388	0.041103	0.062784	0.064786	0.059607	p=0.309
	bat	0.00948	0.010773	0.005215	0.009517	0.00891	0.00955	0.012101	0.009813	0.011072	0.006369	0.008939	0.007942	p=0.696
	sc	0.013933	0.014627	0.014665	0.011887	0.015374	0.01611	0.020896	0.010727	0.013886	0.014953	0.017397	0.012281	p=0.722
	epi	0.003726	0.005378	0.005125	0.004074	0.004203	0.00374	0.006451	0.004953	0.001764	0.003653	0.003755	0.00258	p=0.503
Figure s3k	Food intake	IF-WT						IF-ORM2 KO
	Day 0	0	0	0	0	0	0	0	0	0	0	0	0
	Day 3	3.2	4	3.7	4.8	2.9	3.6	3.4	2.2	2.7	3.6	2.2	3.6
	Day 6	6.2	5.6	5.4	5.1	7.6	6.9	5.4	6.5	8	7.8	8	6.5
	Day 9	9.4	8.3	10.7	8.8	9	11	8	10.9	9.8	8.3	10.4	11
	Day 12	11.7	11.6	11.1	11.9	13	11.6	13.2	12.7	13.6	13.8	13.6	11.5
		Sidak's multiple comparisons test	Mean Diff.	95.00% CI of diff.	Significant?	Summary	Adjusted P Value
		IF-WT - IF-ORM2 KO
		Day 0	0	-1.287 to 1.287	No	ns	>0.9999
		Day 3	0.75	-0.5369 to 2.037	No	ns	0.4901
		Day 6	-0.9	-2.187 to 0.3869	No	ns	0.2958
		Day 9	-0.2	-1.487 to 1.087	No	ns	0.9966
		Day 12	-1.25	-2.537 to 0.03694	No	ns	0.0606
Figure s3l	activity	IF-WT						IF-ORM2 KO
	day	1985	1937	1826	1856	2141	1960	1992	2045	2034	1922	1932	1975	p=0.5306
	night	3047	3143	3229	3003	3174	3202	3197	3132	3100	3048	3218	3209	p=0.7092
Figure s3m
	IF-WT						IF-Orm2 KO
Figure s3n	Core temperature	IF-WT						IF-ORM2 KO							Two-way ANOVA	Ordinary
	-4	37.0068	37.001	37.2865	37.3559	36.9292	37.4175	36.87	37.4078	37.3134	37.0661	36.9597	37.3513		Alpha	0.05
		37.4445	36.8307	36.8723	36.9304	36.9952	36.8943	37.2901	36.8544	36.5349	36.5838	36.996	37.3157
	-3	36.5508	37.4301	36.8253	36.8041	37.1418	37.0362	36.7964	36.6135	37.3927	37.0315	36.8444	37.2784		Source of Variation	% of total variation	P value	P value summary	Significant?
		37.3863	37.1199	37.3715	37.3039	37.0664	36.7043	36.5029	36.6062	36.6773	37.0015	36.676	37.4252		Interaction	5.79	0.7758	ns	No
	-2	37.2951	37.1266	36.7611	37.426	37.2244	37.3119	37.0328	37.0549	37.3041	36.6463	37.2133	37.2368		Row Factor	16.7	0.0007	***	Yes
		36.8208	36.7712	37.0106	36.5458	36.8404	36.8072	37.1788	37.2218	37.2739	36.6356	36.6949	37.2367		Column Factor	2.37e-05	0.9928	ns	No
	-1	36.5932	37.0618	37.0542	36.9619	36.8338	37.0049	37.2298	37.1605	36.867	36.9494	36.6276	37.2119
		37.1169	36.9779	37.1437	36.6129	36.5026	36.7572	37.2884	36.8256	37.0515	36.9868	36.7334	36.809		ANOVA table	SS	DF	MS	F (DFn, DFd)	P value
	0	37.2549	37.1086	37.4255	36.6166	36.6305	36.8344	36.7881	36.6609	37.4079	36.7753	36.6963	36.6038		Interaction	1.57	26	0.0604	F (26, 270) = 0.777	P=0.7758
		37.3377	36.7591	36.9279	37.1249	37.6874	37.6357	37.567	37.2584	37.1328	37.3161	37.3581	37.6323		Row Factor	4.54	26	0.174	F (26, 270) = 2.24	P=0.0007
	1	37.6181	37.4219	36.9427	37.2778	37.5922	36.9195	36.7623	37.0909	37.6386	37.2724	37.1982	37.6914		Column Factor	6.41e-06	1	6.41e-06	F (1, 270) = 8.25e-005	P=0.9928
		37.3933	37.0959	37.2364	37.4132	37.065	36.9229	37.573	37.2352	37.4414	36.8032	37.1227	37.6668		Residual	21	270	0.0778
	2	37.1344	36.8787	37.2674	36.7465	37.3037	37.6656	36.8374	37.204	36.8961	37.5114	37.0083	36.9179
		37.35	36.8899	37.2007	37.4091	37.517	37.1425	36.8026	37.6442	37.4176	36.859	37.499	36.7703
	3	36.9976	36.7251	37.1431	37.6656	37.1783	36.7454	37.0133	37.2408	37.3275	36.7535	37.6109	36.9899
		36.9365	37.6377	37.2249	37.6238	37.1684	37.313	37.4066	37.1786	36.8025	36.8301	36.8872	37.4483
	4	37.618	37.1717	37.547	36.9632	37.4323	36.8741	37.4355	36.8021	36.9761	37.28	37.2028	37.5681
		37.3756	37.4582	36.8421	37.1462	37.4932	37.0092	36.8865	36.7753	37.2308	37.3374	37.3951	36.9961
	5	37.5659	37.3605	36.8667	37.6231	37.5709	37.0645	37.1302	36.7125	36.9701	37.2564	37.002	37.6735
		36.9815	37.33	37.3309	37.2348	36.7408	37.3017	37.0902	37.34	37.5699	36.8805	37.5556	36.8723
	6	37.2086	37.6587	37.1268	37.439	36.8408	36.8132	37.289	36.8332	37.4904	37.2461	37.5683	37.3103
		37.0812	37.0009	37.1339	37.1336	37.3677	37.0654	37.3404	36.8952	37.459	37.0992	37.4187	36.9515
	7	37.0338	37.1328	37.4376	37.3056	36.8231	36.9613	37.5132	36.8125	37.2259	36.7692	37.3936	37.1851
		37.0161	36.7608	36.7957	37.4615	37.4571	37.465	36.8488	37.4175	37.0485	36.8924	36.9318	37.6036
	8	36.9475	36.8304	36.995	37.1901	36.8771	36.911	37.3956	37.1056	37.5017	37.0686	36.8001	37.0506
		37.1693	37.6248	37.1376	36.7232	37.1026	37.0602	36.8688	37.3919	36.859	37.3649	37.1161	37.6381
	9	36.7729	36.865	36.818	37.1524	37.1524	37.4849	37.3736	37.342	37.3531	36.8372	37.4404	37.2565
Figure s3o	Cold Orm2 expression	con						4° 6h						4° 12h						4° 24h
	Orm2	1.16363	0.96658	0.881771	1.21782	0.893198	0.876999	4.09704	5.19085	5.46223	5.78375	5.09044	4.48809	16.1395	16.9162	15.3908	15.5161	16.2988	15.0698	17.716	21.1406	19.2974	16.6807	19.536	19.0836
								p<0.0001						p<0.0001						p<0.0001
Figure s3p	Glycerol	WT-RT			WT-4°			Orm2-KO RT			Orm2-KO 4°			WT-4° vs. Orm2-KO 4°
		1.01022	0.883212	1.10657	1.83153	1.65956	1.72117	1.47737	1.11971	1.21402	1.24876	1.32	1.21547	p=0.0013
Figure s3q	NEFA	WT-RT			WT-4°			Orm2-KO RT			Orm2-KO 4°			WT-4° vs. Orm2-KO 4°
		0.577749	1.44242	0.979831	3.40403	5.61939	3.06558	0.912687	1.34288	0.912687	2.21145	2.18803	2.02212	p=0.0266
Figure s3r	Ketone body	WT-RT			WT-4°			Orm2-KO RT			Orm2-KO 4°			WT-4° vs. Orm2-KO 4°
		0.548233	1.44427	1.00749	4.58028	2.15476	3.61148	1.03369	1.36947	0.799557	0.820197	0.633885	0.247352	p=0.0165
Figure s3s		WT						ORM2-KO
	CL 316243	-			+			-			+			WT+CL vs. ORM2-KO+CL
	UCP1	8489.69	10389.5	13540.1	29051.6	32835	43881.5	17835.2	16313.1	16219.8	38986.7	24615.5	11667.3
	Actin	32113.1	38693.1	43950.4	44554	46861.3	43776.4	43786.7	42305.8	38124.4	33714	23127	12586.1
	UCP1	0.9431	0.957876	1.09902	2.32612	2.4996	3.57593	1.45306	1.37558	1.51771	4.12529	3.79698	3.30696	p=0.1085

## Sheet: Figure S4
figure s4a		Con			ORM2			Orm2+LepR			Orm2+CCR5-inh			Orm2+TLR4-inh
	p-p38	13458.2	13228.3	13206.8	30064	28535.2	30883.2	30673.7	29877.6	29274.1	32458.2	28436.4	27338.1	26364.8	28192.2	27941.9
	p38	24085.3	25673.1	23401.8	29579	26855.3	29331.2	27271.5	26154.4	28434.3	23106.6	29502.3	29841.4	20446.4	26420.2	27860.1
	UCP1	8756.78	8463.13	8861.5	30609.9	29353.4	29435.8	27841	28321.8	29381.9	32339.7	28421.1	30820.3	32362.4	28061.2	28903.9
	Actin	38008.7	34737.2	34374.2	39016.6	35208	34699.4	60474.4	35858.5	36402.5	49884.6	34005.7	35614	49109.1	35451.6	37809.7	Con vs. ORM2	ORM2 vs. Orm2+LepR	ORM2 vs. Orm2+CCR5-inh	ORM2 vs. Orm2+TLR4-inh
	p-p38	1.02316	0.943478	1.03337	1.86109	1.94561	1.92796	2.0595	2.09174	1.88515	2.57214	1.76491	1.67747	2.36109	1.95388	1.83645	p<0.0001	p=0.2194	p=0.7606	p=0.437
	UCP1	0.944453	0.998747	1.0568	3.21612	3.41771	3.47755	1.88726	3.23778	3.30877	2.65759	3.42617	3.54759	2.70145	3.24481	3.1338	p<0.0001	p=0.2992	p=0.6101	p=0.1345
figure s4b		con			ORM2			JAKi+ORM2			con vs. ORM2	ORM2 vs. JAKi+ORM2
	Ucp1	0.926614	1.09054	0.982848	3.69363	3.50652	2.90803	0.809465	0.690178	1.13291	p=0.0006	p=0.0008
	pgc1a	0.774367	1.14559	1.08004	2.63187	3.53348	2.65018	1.02533	1.41528	1.4202	p=0.0037	p=0.0071
	prdm16	0.927102	1.12959	0.943307	3.87931	2.91966	3.27342	1.46998	1.68273	1.33404	p=0.0012	p=0.0033
	Cidea	0.794818	1.23003	0.97515	3.10307	2.14905	4.51178	1.44763	1.39348	1.52488	p=0.0319	p=0.0589
	Cox8b	0.297362	1.4145	1.28814	3.11728	2.79005	2.42888	1.18945	1.27041	2.23502	p=0.0118	p=0.0359
	Dio2	0.989336	1.14039	0.870269	5.95678	4.15409	3.8625	1.61836	2.24161	2.3368	p=0.0052	p=0.0201
figure s4c		con				ORM2				gp130i+ORM2				con vs. ORM2	ORM2 vs. gp130i+ORM2
	Ucp1	1.17286	0.917025	1.11731	0.792802	3.01056	2.44534	2.96911	3.34043	1.69353	1.06439	2.60274	1.44396	p<0.0001	p=0.0164
	pgc1a	1.10068	1.0893	0.915987	0.894032	2.47667	1.85755	3.02807	2.02567	1.43237	1.24695	1.2999	1.47263	p=0.0024	p=0.0103
	prdm16	0.664602	1.16923	1.16923	0.99693	2.12957	1.95961	2.1668	3.07495	1.3292	0.867878	1.11386	1.3109	p=0.003	p=0.0051
	Cidea	0.76692	1.16243	1.3169	0.753745	5.26761	6.0091	3.8695	4.41419	1.00149	0.974104	2.19946	1.67847	p=0.0002	p=0.0008
	Cox8b	0.165237	1.0887	1.00181	1.74425	3.9384	3.72595	3.18791	2.46674	0.984599	1.29021	1.69069	1.82464	p=0.0023	p=0.0026
	Dio2	0.748579	1.19518	0.921609	1.13463	3.99232	7.27137	2.7745	3.38048	1.63266	0.998079	1.52862	1.58802	p=0.0159	p=0.0282
figure s4d		con			ORM2			shGP130+ORM2			con vs. ORM2	ORM2 vs. shGP130+ORM2
	Ucp1	0.970483	0.976305	1.05321	1.63814	2.143	1.39901	0.967886	1.35008	1.06786	p=0.0302	p=0.07292
	pgc1a	1.24631	0.475116	1.27858	2.16521	1.82566	1.82249	1.43638	1.3213	0.916957	p=0.0306	p=0.021396
	prdm16	0.945079	0.929179	1.12574	3.30277	2.95275	3.40581	1.67266	2.25916	1.74253	p=0.0001	p=0.004472
	Cidea	0.838683	0.899431	1.26188	3.17502	2.54279	2.79472	1.68283	1.47014	1.94756	p=0.0013	p=0.007773
	Cox8b	0.656076	0.968602	1.37532	1.75833	2.57083	2.25275	1.83162	1.32814	1.21969	p=0.0193	p=0.072126
	Dio2	1.10567	0.571308	1.32302	2.37005	2.51142	2.36827	1.2049	1.20009	1.77275	p=0.0034	p=0.006398
figure s4e		Con			ORM2			Orm2+OSMR Ab			Orm2+IL6Ra Ab			Orm2+IL27Ra Ab			Orm2+LIFR Ab			Orm2+CNTFR Ab			Orm2+IL11R Ab
	p-p38	28000.8	27191.9	24275	57527.1	57088.8	57650	58442.7	55331.8	58251.1	55915.1	55416.5	52944.3	52039.2	57964.3	57870	57157.7	58792.3	57359.8	60602.5	55162.9	58093.4	60236.2	55320.8	55949.4
	p38	47850.1	46683.1	44318.5	51112.6	51021	50671.5	52220.3	49591.2	49680.6	52058.6	49065.1	50698.6	29316.5	48423.8	50040.3	32861.9	48717.5	50792.5	38401.6	51923.8	48032	49260.2	49895.8	48597
	UCP1	14335	11625.5	12169.3	46411	46297.3	45506.8	47712.8	44583.6	47133.8	39482.7	47760.8	47903.6	47967.4	44190.6	45261.4	44934.1	44221.7	44575.5	52349.9	44216.3	45292.3	57317.1	44498.5	45782.4
	Actin	62825.6	60142.1	58194.2	43362.8	42477.3	42061.1	44478.1	42431.4	44965.5	50603.7	44180.6	43875.4	50879.8	42209.5	42080.4	46686.8	41296	41604	39167.8	44901.8	42916	46768.1	42950.2	44914.8	Con vs. ORM2	ORM2 vs. Orm2+OSMR Ab	ORM2 vs. Orm2+IL6Ra Ab	ORM2 vs. Orm2+IL27Ra Ab	ORM2 vs. Orm2+LIFR Ab	ORM2 vs. Orm2+CNTFR Ab	ORM2 vs. Orm2+IL11R Ab
	p-p38	1.0234	1.01868	0.957924	1.96834	1.95686	1.98972	1.95726	1.95131	2.05057	1.87842	1.97526	1.82633	3.10438	2.09343	2.02251	3.04186	2.11053	1.97499	2.75993	1.85797	2.11521	2.13854	1.93901	2.01346	p<0.0001	p=0.6831	p=0.1546	p=0.2811	p=0.2947	p=0.3671	p=0.3761
	UCP1	1.08552	0.919619	0.994859	5.09191	5.18531	5.14721	5.10347	4.99879	4.98689	3.71194	5.14299	5.19426	4.48515	4.98077	5.11711	4.57887	5.09452	5.09727	6.35863	4.68484	5.0209	5.83057	4.92897	4.84937	p<0.0001	p=0.0716	p=0.3994	p=0.2216	p=0.2797	p=0.6983	p=0.8551

## Sheet: Figure S5
figure s5a	EE	AAV-NC+Ad-GFP						AAV-NC+Ad-ORM2						AAV-shIL23R+Ad-GFP						AAV-shIL23R+Ad-ORM2						AAV-NC+Ad-ORM2 vs. AAV-shIL23R+Ad-ORM2
	day	0.116166	0.116189	0.108646	0.127137	0.128186	0.121439	0.126857	0.125893	0.13565	0.12148	0.148016	0.12519	0.091343	0.119341	0.127792	0.095324	0.123653	0.10867	0.130058	0.102265	0.103306	0.127245	0.105736	0.115232	p=0.066
	night	0.161178	0.134053	0.146423	0.154555	0.150539	0.149098	0.171076	0.172994	0.156623	0.16811	0.152334	0.15599	0.148443	0.144166	0.15917	0.144447	0.169154	0.138816	0.153921	0.137986	0.139728	0.162128	0.167798	0.1561	p=0.019
figure s5b	RER	AAV-NC+Ad-GFP						AAV-NC+Ad-ORM2						AAV-shIL23R+Ad-GFP						AAV-shIL23R+Ad-ORM2							Two-way ANOVA	Ordinary
		0.8498	0.84829	0.862452	0.83203	0.925002	0.880286	0.820065	0.847087	0.858764	0.853058	0.883291	0.900233	0.880691	0.875516	0.930557	0.861218	0.929364	0.891254	0.909267	0.923903	0.888349	0.852069	0.862486	0.927396		Alpha	0.05
		0.938723	0.963523	0.947981	0.961505	0.912364	0.926713	0.869344	0.892969	0.85013	0.893376	0.907411	0.855849	0.934663	0.90096	0.945398	0.900455	0.889442	0.909684	0.869612	0.856419	0.918563	0.852955	0.929887	0.923373
		0.850651	0.927939	0.865381	0.847516	0.855846	0.87171	0.769779	0.837306	0.821854	0.79608	0.808408	0.760659	0.817074	0.851573	0.861394	0.831089	0.830992	0.835612	0.904141	0.862941	0.903873	0.870395	0.876682	0.908016		Source of Variation	% of total variation	P value	P value summary	Significant?
		0.880409	0.919555	0.890467	0.872543	0.889436	0.902354	0.839761	0.861665	0.848018	0.889697	0.835439	0.910927	0.866986	0.924655	0.911174	0.899739	0.874087	0.896671	0.836538	0.855796	0.902914	0.920966	0.840486	0.876437		Interaction	6.17	0.0018	**	Yes
		0.850989	0.90322	0.886879	0.926943	0.866103	0.925767	0.840488	0.831617	0.821083	0.861528	0.861147	0.843755	0.915298	0.906927	0.838827	0.868375	0.893641	0.905783	0.924265	0.922946	0.915126	0.89543	0.879414	0.842961		Row Factor	40.8	<0.0001	****	Yes
		0.933296	0.861982	0.915265	0.911241	0.879342	0.937295	0.800778	0.858119	0.835071	0.828047	0.800118	0.794133	0.897897	0.840846	0.861562	0.92228	0.858196	0.85067	0.930135	0.923551	0.91977	0.888589	0.891328	0.883295		Column Factor	17.4	<0.0001	****	Yes
		0.929671	0.852756	0.837861	0.86136	0.888318	0.87325	0.882093	0.850489	0.861119	0.889507	0.825262	0.900271	0.85236	0.905537	0.837188	0.915071	0.917264	0.874311	0.918355	0.915033	0.899663	0.892937	0.860877	0.891024
		0.838509	0.925404	0.860277	0.865149	0.887197	0.844889	0.906692	0.856711	0.869847	0.851239	0.857583	0.892184	0.897462	0.883272	0.906628	0.922832	0.931489	0.886749	0.934615	0.848616	0.915412	0.840411	0.860187	0.87467		ANOVA table	SS	DF	MS	F (DFn, DFd)	P value
		0.908052	0.900071	0.909971	0.883493	0.917336	0.890784	0.816033	0.796503	0.850936	0.852499	0.804049	0.806622	0.843448	0.915928	0.875765	0.844424	0.881466	0.884184	0.891242	0.901182	0.85022	0.838078	0.902117	0.932879		Interaction	0.0711	47	0.00151	F (47, 480) = 1.77	P=0.0018
		0.931928	0.934146	0.869753	0.952138	0.960202	0.911079	0.853146	0.862852	0.878988	0.897894	0.848563	0.869077	0.935387	0.94709	0.904119	0.926498	0.886733	0.935254	0.932668	0.930631	0.966552	0.911688	0.873279	0.875889		Row Factor	0.47	47	0.01	F (47, 480) = 11.7	P<0.0001
		0.850028	0.90981	0.872111	0.8854	0.878268	0.858356	0.782965	0.837016	0.837018	0.847553	0.834991	0.798623	0.905372	0.838172	0.868211	0.83237	0.846466	0.833906	0.902158	0.844871	0.917913	0.841587	0.921919	0.906046		Column Factor	0.2	1	0.2	F (1, 480) = 234	P<0.0001
		0.909466	0.866774	0.912501	0.875147	0.900521	0.860508	0.857467	0.862682	0.856243	0.83759	0.837949	0.878214	0.936392	0.918623	0.931014	0.893503	0.929058	0.851218	0.901	0.908967	0.890586	0.943322	0.882065	0.939809		Residual	0.41	480	0.000855
		0.809479	0.776776	0.845171	0.781138	0.789293	0.816973	0.771013	0.821402	0.775036	0.762075	0.782738	0.783792	0.807321	0.781744	0.865755	0.799197	0.861355	0.799286	0.818782	0.792336	0.857227	0.778105	0.809698	0.790109
		0.826228	0.856949	0.799811	0.837159	0.863372	0.865221	0.767172	0.85953	0.846353	0.799314	0.791391	0.835024	0.881321	0.819693	0.818746	0.877271	0.81347	0.827737	0.890623	0.887887	0.858545	0.879468	0.857959	0.878759
		0.788004	0.786063	0.874611	0.866256	0.869657	0.780384	0.786922	0.783482	0.780347	0.780693	0.797618	0.849112	0.831265	0.813345	0.881731	0.827708	0.849117	0.838936	0.806598	0.786478	0.88289	0.807131	0.859648	0.790559
		0.755619	0.786109	0.836076	0.8526	0.852837	0.775677	0.745188	0.766707	0.791209	0.820389	0.728848	0.770787	0.830277	0.818711	0.816858	0.836576	0.777706	0.772654	0.821715	0.761367	0.773931	0.8	0.804521	0.804915
		0.889422	0.881071	0.875666	0.821276	0.875775	0.878493	0.874888	0.811938	0.805747	0.806561	0.803727	0.830657	0.892633	0.865736	0.838925	0.893639	0.862035	0.897558	0.825012	0.85595	0.903392	0.816795	0.900492	0.809456
		0.878009	0.865051	0.828359	0.860678	0.824893	0.911687	0.840695	0.814237	0.79502	0.829607	0.863747	0.846503	0.870684	0.847686	0.874802	0.855286	0.864803	0.868014	0.878703	0.85083	0.877256	0.88475	0.856251	0.882254
		0.889491	0.854149	0.836408	0.839946	0.888861	0.830999	0.843161	0.846695	0.85347	0.897018	0.889785	0.797938	0.838329	0.906885	0.886204	0.896254	0.885889	0.850746	0.870164	0.868859	0.862807	0.896127	0.884289	0.864461
		0.8615	0.84816	0.840509	0.890037	0.838863	0.834806	0.769586	0.78463	0.851536	0.836486	0.813665	0.779287	0.846853	0.877686	0.796959	0.826187	0.824301	0.878687	0.798118	0.884867	0.880731	0.862868	0.849049	0.857615
		0.789978	0.830413	0.865811	0.845062	0.855043	0.825101	0.82043	0.841316	0.792415	0.820167	0.787329	0.852603	0.880333	0.797037	0.816999	0.794336	0.881627	0.866638	0.865884	0.8719	0.857879	0.87075	0.869595	0.818671
		0.82274	0.818697	0.850458	0.858446	0.842447	0.844007	0.783785	0.741361	0.784401	0.805533	0.829147	0.833198	0.786532	0.839969	0.77964	0.846591	0.839694	0.830837	0.795503	0.803449	0.856001	0.813338	0.850342	0.816998
		0.834499	0.864942	0.812773	0.835308	0.886684	0.810045	0.792747	0.829009	0.798543	0.889835	0.835998	0.855305	0.879418	0.908806	0.864737	0.826317	0.846626	0.900189	0.910443	0.825609	0.864078	0.900488	0.884768	0.89941
		0.808044	0.814695	0.81862	0.811576	0.813859	0.879444	0.814867	0.837975	0.782598	0.773541	0.866607	0.867328	0.832975	0.8639	0.865289	0.843978	0.843879	0.845502	0.862731	0.90621	0.862757	0.84824	0.843094	0.851062
		0.944367	0.939174	0.850518	0.914423	0.942453	0.892167	0.856409	0.818289	0.834352	0.869423	0.860534	0.821306	0.870495	0.839565	0.923155	0.908615	0.933243	0.907599	0.932767	0.914547	0.842885	0.852783	0.851987	0.846176
		0.861758	0.854123	0.863709	0.887313	0.906265	0.889338	0.8196	0.844613	0.835887	0.900716	0.837427	0.883862	0.890011	0.850644	0.910077	0.94677	0.86849	0.858566	0.85373	0.892138	0.923711	0.912347	0.898462	0.870705
		0.903568	0.855589	0.827591	0.818081	0.855454	0.822758	0.799324	0.85539	0.844054	0.869642	0.868088	0.853843	0.896754	0.899473	0.903926	0.827334	0.835721	0.817794	0.854234	0.880174	0.81665	0.830837	0.876209	0.82957
		0.851089	0.856712	0.911284	0.864298	0.89991	0.831092	0.87607	0.845686	0.890928	0.888174	0.845786	0.817988	0.866707	0.914416	0.852385	0.922916	0.911078	0.858427	0.851702	0.878632	0.829767	0.839539	0.894337	0.926809
		0.916561	0.849025	0.920986	0.824447	0.839531	0.905118	0.899407	0.892939	0.815461	0.824462	0.852206	0.883296	0.921525	0.861777	0.92823	0.871003	0.888233	0.836911	0.897615	0.913323	0.910696	0.876239	0.863213	0.893993
		0.862122	0.854451	0.92996	0.909992	0.871478	0.879322	0.887915	0.899672	0.828692	0.911536	0.882682	0.866078	0.843276	0.920384	0.91887	0.906029	0.855119	0.912807	0.864282	0.91115	0.932677	0.844127	0.911427	0.907202
		0.930813	0.890303	0.940854	0.859112	0.86539	0.9471	0.836793	0.833454	0.891795	0.843916	0.829638	0.863042	0.909643	0.868054	0.881416	0.90896	0.844331	0.864812	0.861566	0.900929	0.924596	0.870072	0.93362	0.853225
		0.900038	0.908415	0.894846	0.855704	0.871475	0.899199	0.844487	0.842197	0.831122	0.879612	0.88577	0.815387	0.916919	0.902441	0.881919	0.849394	0.935017	0.858865	0.890133	0.898145	0.863543	0.898899	0.846646	0.875313
		0.940058	0.893474	0.848292	0.906385	0.860628	0.867603	0.873941	0.884455	0.812776	0.823712	0.873573	0.81333	0.883206	0.886672	0.872692	0.88719	0.856398	0.885284	0.878183	0.842788	0.932711	0.901835	0.931504	0.927942
		0.907877	0.86281	0.906064	0.87322	0.901332	0.917944	0.826488	0.859256	0.874968	0.880169	0.820303	0.862499	0.879177	0.927253	0.8986	0.92308	0.879281	0.870634	0.846823	0.8542	0.869274	0.927502	0.890248	0.857997
		0.827705	0.911271	0.842675	0.902421	0.914981	0.830716	0.83349	0.861306	0.799347	0.803391	0.874676	0.87068	0.853699	0.915335	0.862369	0.835506	0.905592	0.850241	0.892273	0.891585	0.89745	0.851184	0.861967	0.888491
		0.869911	0.93282	0.91366	0.965225	0.893181	0.913288	0.913047	0.834293	0.875774	0.901308	0.901105	0.864146	0.879728	0.936619	0.883304	0.894001	0.900325	0.872911	0.86344	0.907673	0.861226	0.943298	0.92935	0.915963
		0.811358	0.818059	0.845406	0.842867	0.81768	0.78482	0.774751	0.844803	0.794095	0.806105	0.752288	0.746422	0.850161	0.784824	0.809523	0.860621	0.838413	0.812006	0.813007	0.811775	0.820624	0.773663	0.81503	0.860928
		0.852872	0.852463	0.828382	0.818986	0.850209	0.853816	0.852682	0.821661	0.831262	0.879242	0.800321	0.799466	0.883673	0.836484	0.898949	0.890841	0.883437	0.803266	0.878198	0.887449	0.838553	0.805161	0.826728	0.898911
		0.797386	0.840925	0.85257	0.864292	0.84019	0.830196	0.786546	0.801929	0.789498	0.847505	0.81423	0.782419	0.804094	0.853506	0.8552	0.810538	0.881997	0.822098	0.807196	0.856326	0.847422	0.871795	0.881414	0.825964
		0.76374	0.838327	0.829415	0.792446	0.780016	0.797531	0.731363	0.750362	0.810255	0.736864	0.823743	0.748079	0.855783	0.791632	0.842517	0.832599	0.766347	0.77839	0.783682	0.800424	0.81613	0.846507	0.858258	0.845722
		0.904071	0.840492	0.844963	0.861025	0.905362	0.861856	0.841766	0.789267	0.776785	0.827695	0.847089	0.779196	0.871046	0.828662	0.862053	0.888657	0.843528	0.818936	0.84493	0.897575	0.887892	0.86009	0.85905	0.856391
		0.888116	0.824171	0.829664	0.875741	0.857875	0.85712	0.891929	0.837595	0.892009	0.88409	0.8829	0.84043	0.865204	0.814961	0.889889	0.894302	0.911395	0.911447	0.897938	0.882611	0.822314	0.888491	0.876326	0.866705
		0.769763	0.857867	0.853243	0.765098	0.809845	0.766459	0.756652	0.80352	0.76675	0.757666	0.827931	0.816673	0.774355	0.818566	0.781084	0.768742	0.804096	0.775853	0.848962	0.797154	0.804849	0.785035	0.81051	0.847264
		0.776633	0.831712	0.805437	0.793489	0.77167	0.777771	0.798477	0.715596	0.723596	0.756479	0.804804	0.727209	0.885654	0.819532	0.879483	0.887044	0.868134	0.856258	0.897561	0.859684	0.839627	0.825429	0.859021	0.899662
		0.793849	0.794195	0.886196	0.801716	0.787958	0.835073	0.798941	0.826909	0.771199	0.797839	0.835124	0.810845	0.791877	0.82756	0.850809	0.82026	0.809186	0.840379	0.827734	0.881726	0.861412	0.850247	0.834025	0.870738
		0.827042	0.819171	0.780952	0.818897	0.798323	0.803705	0.848994	0.796218	0.764422	0.781453	0.811715	0.763981	0.848267	0.835555	0.815883	0.872256	0.875325	0.802288	0.81859	0.788263	0.827379	0.797101	0.817774	0.788905
		0.884735	0.843828	0.844326	0.86139	0.86102	0.815034	0.809996	0.844911	0.859032	0.871472	0.810866	0.860611	0.849008	0.882902	0.846372	0.875549	0.907429	0.902148	0.857743	0.914027	0.837966	0.843055	0.902324	0.903704
		0.89215	0.84384	0.907561	0.853775	0.882262	0.833594	0.846896	0.855498	0.8737	0.818764	0.805056	0.861711	0.823293	0.886172	0.912101	0.895016	0.830402	0.915708	0.905272	0.916713	0.842889	0.889215	0.866904	0.842378
figure s5c	tissue mass	AAV-NC+Ad-GFP						AAV-NC+Ad-ORM2						AAV-shIL23R+Ad-GFP						AAV-shIL23R+Ad-ORM2						AAV-NC+Ad-ORM2 vs. AAV-shIL23R+Ad-ORM2
	liver	0.05899	0.061002	0.055613	0.052691	0.059676	0.069995	0.066038	0.05321	0.05326	0.062462	0.059752	0.060265	0.060191	0.051778	0.065161	0.061085	0.067465	0.06295	0.053998	0.05949	0.068208	0.060579	0.051559	0.062122	p=0.961
	bat	0.008726	0.010449	0.008503	0.008709	0.008808	0.008039	0.012418	0.009032	0.011077	0.010292	0.009382	0.010906	0.011087	0.00979	0.011312	0.010617	0.008653	0.010384	0.008151	0.012714	0.010981	0.010449	0.012981	0.012161	p=0.438
	sc	0.013447	0.014808	0.015534	0.015877	0.016544	0.01237	0.017901	0.010909	0.011575	0.012796	0.012195	0.014009	0.014076	0.014096	0.013233	0.012123	0.011675	0.012533	0.010929	0.015296	0.011586	0.017222	0.014176	0.012727	p=0.77
	epi	0.002249	0.003743	0.003512	0.003976	0.003474	0.002329	0.003251	0.003221	0.003479	0.002364	0.002542	0.002443	0.002094	0.00328	0.003944	0.002568	0.002788	0.003033	0.002878	0.003943	0.003604	0.00374	0.003816	0.002484	p=0.122
figure s5d	food intake	AAV-NC+Ad-GFP						AAV-NC+Ad-ORM2						AAV-shIL23R+Ad-GFP						AAV-shIL23R+Ad-ORM2
	day 0	0	0	0	0	0	0	0	0	0	0	0	0	0	0	0	0	0	0	0	0	0	0	0	0
	day 3	12.1	9.5	13	11	9.2	9.8	12.8	9.3	11.6	10.1	8.2	9.2	8.9	12.5	9.2	11.3	12.8	9.9	10.6	10.2	11.2	11.9	8.5	9.3
	day 6	17.5	18.1	15.9	16.8	17.3	18.1	15.7	14.8	14.1	16.6	14.9	18.8	15.9	14	19	19	14.9	18.1	16.9	19.3	14.3	16.9	18.7	16.8
	day 9	20.4	25.9	20.7	23.3	24.9	21.5	25.4	22.1	23.2	21.9	22.3	20.6	25.9	23.9	25.1	23.3	21.3	25.3	20.4	24.4	24	21.1	20.1	24.5
	day 12	31.1	31.4	30.5	30.1	29.6	27.8	28.6	32.9	31.6	32.9	31.2	28.9	29.9	30.1	28.8	28.9	26.6	31.2	28.2	26.9	31.3	30.5	28.2	31.5
		Two-way ANOVA	Ordinary
		Alpha	0.05
		Source of Variation	% of total variation	P value	P value summary	Significant?
		Interaction	0.2262	0.4257	ns	No
		Row Factor	97.93	<0.0001	****	Yes
		Column Factor	0.02108	0.7642	ns	No
		ANOVA table	SS	DF	MS	F (DFn, DFd)	P value
		Interaction	29.39	12	2.449	F (12, 100) = 1.032	P=0.4257
		Row Factor	12720	4	3180	F (4, 100) = 1341	P<0.0001
		Column Factor	2.738	3	0.9127	F (3, 100) = 0.3848	P=0.7642
		Residual	237.2	100	2.372
figure s5e	Activity	AAV-NC+Ad-GFP						AAV-NC+Ad-ORM2						AAV-shIL23R+Ad-GFP						AAV-shIL23R+Ad-ORM2
	day	1256	1355	1460	1004	1323	1498	1389	1314	1393	1257	1046	1207	1465	1423	1140	1203	1439	1280	1253	1412	1323	1236	1090	1333	p=0.602
	night	2397	2071	2969	2491	2442	2148	2969	2779	2181	2549	2568	2776	2795	2856	2501	2570	2661	2904	2508	2341	2611	2778	2403	2366	p=0.232
figure s5f		Day 0			Day 2			Day 4			Day 6
	UCP1	12084.6	11060.4	10439.9	7722.92	10761.5	11579.9	25412	23960.5	23960.8	43358.6	41859.2	41394.5
	IL23R	18257.5	17983.5	17104	24176.3	23501.2	23614.1	24730.1	22841.4	22746.6	35063.7	31176.6	31259
	Actin	26299.3	25704	25206.2	37186.1	35643.5	36748.9	29133.2	27537.3	27826.4	15046.3	12662.8	13654.8	Day 0 vs. Day 2	Day 0 vs. Day 4	Day 0 vs. Day 6
	UCP1	1.05715	0.989965	0.952883	0.477804	0.694608	0.72495	2.00678	2.00181	1.98104	6.62969	7.60517	6.97438	p=0.0117	p<0.0001	p<0.0001
	IL23R	1.00494	1.01278	0.982278	0.941135	0.954448	0.930187	1.2288	1.20073	1.18332	3.37341	3.56404	3.31385	p=0.0073	p=0.0002	p<0.0001
figure s5g		Day 0			Day 2			Day 4			Day 6			Day 0 vs. Day 2	Day 0 vs. Day 4	Day 0 vs. Day 6
	IL23R	1.04124	0.89796	1.0608	5.63037	6.02219	4.91088	6.89171	8.49182	8.88579	7.7649	6.67597	7.67799	p=0.0002	p=0.0003	p<0.0001
	UCP1	0.823579	1.00611	1.17031	2.34092	2.01772	1.47189	11.0274	10.5126	10.2919	12.7655	13.1016	11.2541	p=0.0258	p<0.0001	p<0.0001
figure s5h	EE	IL23R f/f+Ad-GFP						IL23R f/f+Ad-ORM2						IL23R f/f; Adipoq-cre+Ad-GFP						IL23R f/f; Adipoq-cre+Ad-ORM2						IL23R f/f+Ad-ORM2 v.s. IL23R f/f; Adipoq-cre+Ad-ORM2
	day	0.117616	0.112068	0.100907	0.104097	0.096585	0.108153	0.126669	0.111035	0.118194	0.112939	0.12674	0.125574	0.0953	0.09979	0.104261	0.112431	0.128534	0.116609	0.126639	0.124731	0.114245	0.094293	0.127746	0.09463	p=0.323
	night	0.138517	0.137199	0.155693	0.140947	0.137607	0.13703	0.159395	0.174714	0.171531	0.153411	0.149125	0.149652	0.151924	0.148768	0.133491	0.129829	0.13731	0.126598	0.137893	0.150917	0.142226	0.129445	0.131133	0.130989	p=0.002
figure s5i	RER	IL23R f/f+Ad-GFP						IL23R f/f+Ad-ORM2						IL23R f/f; Adipoq-cre+Ad-GFP						IL23R f/f; Adipoq-cre+Ad-ORM2							Two-way ANOVA	Ordinary
		0.912565	0.873889	0.875732	0.858158	0.869013	0.88901	0.82515	0.828715	0.89994	0.829238	0.862416	0.849178	0.91618	0.868592	0.841008	0.834186	0.877917	0.855684	0.820932	0.936213	0.999333	0.886225	0.846757	0.851286		Alpha	0.05
		0.857853	0.861671	0.889384	0.921468	0.950387	0.911792	0.837097	0.896075	0.843526	0.88912	0.834908	0.930727	0.879161	0.92973	0.886366	0.877268	0.872399	0.930025	0.877955	0.897865	0.913716	0.935912	0.924214	0.872967
		0.936307	0.940852	0.858455	0.851282	0.932933	0.844177	0.771412	0.769081	0.776093	0.836476	0.810434	0.840824	0.89847	0.870488	0.861739	0.900348	0.856893	0.850707	0.775504	0.903326	0.954865	0.84703	0.85972	0.887876		Source of Variation	% of total variation	P value	P value summary	Significant?
		0.919944	0.918339	0.87584	0.875807	0.828921	0.884753	0.817441	0.886691	0.825374	0.898441	0.873587	0.835865	0.848359	0.901315	0.910202	0.890825	0.867382	0.921557	0.896348	0.857716	0.87707	0.898429	0.915689	0.893281		Interaction	7.01	0.0017	**	Yes
		0.847208	0.896267	0.859301	0.923296	0.866386	0.890179	0.826802	0.902759	0.83538	0.852964	0.810858	0.882874	0.920862	0.897648	0.923769	0.857311	0.930359	0.890462	0.933135	0.87936	0.881077	0.853915	0.940692	0.920641		Row Factor	38.3	<0.0001	****	Yes
		0.917108	0.886775	0.931865	0.929746	0.892059	0.846694	0.827227	0.865731	0.804152	0.857288	0.876239	0.860645	0.885668	0.865284	0.862001	0.922304	0.933542	0.941483	0.891301	0.921645	0.879419	0.895442	0.86022	0.894925		Column Factor	14.4	<0.0001	****	Yes
		0.915238	0.887633	0.836521	0.89491	0.905591	0.896079	0.874404	0.832575	0.888506	0.803967	0.845726	0.894893	0.880575	0.914901	0.900854	0.888739	0.868526	0.869056	0.861196	0.879589	0.873873	0.929902	0.769856	0.922838
		0.930886	0.926292	0.933507	0.843963	0.849581	0.926438	0.863239	0.870662	0.879215	0.896537	0.888964	0.903314	0.882372	0.919734	0.917504	0.905202	0.856531	0.942521	0.863235	0.893987	0.870186	0.870666	0.845517	0.926674		ANOVA table	SS	DF	MS	F (DFn, DFd)	P value
		0.918839	0.888325	0.915476	0.854647	0.908006	0.8542	0.824689	0.817346	0.891507	0.799236	0.837585	0.890595	0.843772	0.910616	0.913406	0.849238	0.902889	0.911525	0.874546	0.857088	0.88609	0.843924	0.907571	0.921155		Interaction	0.0854	47	0.00182	F (47, 480) = 1.78	P=0.0017
		0.885604	0.850277	0.909729	0.872364	0.941533	0.869052	0.893972	0.846454	0.877405	0.913706	0.912149	0.933184	0.855695	0.927272	0.92301	0.933235	0.899061	0.931383	0.940963	0.932612	0.868627	0.963913	0.897967	0.920523		Row Factor	0.466	47	0.00992	F (47, 480) = 9.69	P<0.0001
		0.910642	0.86636	0.885714	0.884375	0.893698	0.835138	0.799926	0.860511	0.806205	0.815236	0.824535	0.780753	0.832929	0.889761	0.891636	0.864421	0.893061	0.885889	0.87474	0.921287	0.874001	0.776876	0.917816	0.965895		Column Factor	0.175	1	0.175	F (1, 480) = 171	P<0.0001
		0.933987	0.919223	0.938787	0.941005	0.890968	0.873426	0.88162	0.846637	0.840681	0.855211	0.833458	0.846911	0.871922	0.951426	0.866664	0.909959	0.938669	0.932587	0.930815	0.930649	0.914338	0.921998	0.896759	0.927845		Residual	0.491	480	0.00102
		0.803225	0.794517	0.857007	0.855158	0.874428	0.843714	0.806495	0.815696	0.787803	0.765794	0.748673	0.770234	0.858574	0.885239	0.79814	0.797318	0.868539	0.848779	0.800599	0.770179	0.840925	0.826779	0.830085	0.78954
		0.8576	0.870511	0.887487	0.800198	0.813792	0.864991	0.800485	0.849072	0.838233	0.762048	0.850296	0.789562	0.839616	0.836336	0.875719	0.87298	0.815632	0.864057	0.860881	0.909134	0.834393	0.891037	0.842562	0.892529
		0.833222	0.879743	0.824189	0.864151	0.805713	0.820463	0.798894	0.812316	0.811444	0.831832	0.795541	0.846811	0.84742	0.792898	0.865682	0.877797	0.834787	0.850547	0.782678	0.828207	0.855167	0.831166	0.825908	0.837375
		0.805836	0.807377	0.836294	0.841595	0.858635	0.787641	0.777921	0.827325	0.802735	0.776578	0.748114	0.755195	0.869384	0.78757	0.821249	0.793314	0.857008	0.775306	0.809669	0.785391	0.807069	0.770725	0.823891	0.809772
		0.8927	0.903176	0.811927	0.896706	0.84302	0.905185	0.813344	0.840131	0.890263	0.873653	0.888354	0.821646	0.846357	0.904112	0.841144	0.898469	0.880442	0.826728	0.882916	0.810833	0.817574	0.804948	0.823817	0.819857
		0.909736	0.854523	0.831595	0.917663	0.829611	0.916509	0.855571	0.795661	0.85832	0.83716	0.869349	0.874378	0.880925	0.879968	0.85815	0.885385	0.925877	0.906355	0.859367	0.91516	0.891524	0.921649	0.919953	0.851862
		0.883434	0.91234	0.871604	0.909713	0.899251	0.838355	0.806018	0.851282	0.861821	0.838088	0.878466	0.826398	0.917249	0.912105	0.890229	0.898117	0.844644	0.872132	0.990306	0.854588	0.783069	0.851699	0.851095	0.887372
		0.854064	0.896672	0.821143	0.850986	0.908412	0.825848	0.799917	0.776689	0.851367	0.765066	0.820199	0.820383	0.877141	0.817947	0.887696	0.903395	0.909369	0.884226	0.895846	0.862167	0.86005	0.81559	0.814064	0.839251
		0.826714	0.835966	0.862291	0.817576	0.877256	0.874344	0.810706	0.764094	0.831493	0.760759	0.846612	0.796818	0.863622	0.880777	0.852992	0.8876	0.831872	0.845343	0.896841	0.906649	0.870476	0.876527	0.899713	0.900992
		0.852203	0.881116	0.836884	0.887764	0.889953	0.884485	0.758656	0.812582	0.761644	0.832746	0.792986	0.771981	0.904361	0.8795	0.861244	0.876844	0.904118	0.881817	0.865352	0.791412	0.776726	0.823941	0.816015	0.794923
		0.8839	0.880197	0.876914	0.825845	0.894577	0.795782	0.819955	0.818372	0.88701	0.888161	0.849274	0.855568	0.869294	0.884304	0.8561	0.833715	0.847777	0.815617	0.921052	0.892404	0.901836	0.901265	0.882061	0.834598
		0.817701	0.830788	0.833586	0.849248	0.893741	0.837922	0.85824	0.780023	0.796915	0.835509	0.82501	0.819064	0.817631	0.795445	0.893367	0.833428	0.838141	0.814166	0.852583	0.884981	0.84532	0.844924	0.890135	0.873377
		0.869629	0.887265	0.870112	0.838117	0.873218	0.925146	0.91692	0.89231	0.873024	0.826858	0.830545	0.881718	0.832614	0.833279	0.872208	0.848527	0.856021	0.863712	0.869942	0.834275	0.877234	0.875593	0.915198	0.846967
		0.897522	0.855807	0.901327	0.908094	0.901096	0.899065	0.826048	0.878162	0.816208	0.876261	0.876305	0.817803	0.864461	0.91672	0.893195	0.920536	0.913593	0.85482	0.904302	0.906117	0.908063	0.91542	0.902648	0.876661
		0.89921	0.891557	0.906237	0.87244	0.878282	0.808794	0.78743	0.821736	0.877904	0.809886	0.81138	0.874865	0.853552	0.914294	0.878132	0.876349	0.900727	0.851218	0.856435	0.890907	0.841212	0.836054	0.851861	0.876027
		0.860606	0.882625	0.851035	0.875749	0.849839	0.839394	0.865152	0.864415	0.897909	0.839231	0.896505	0.899527	0.867179	0.854069	0.830811	0.860938	0.863345	0.860692	0.83105	0.839903	0.825215	0.834079	0.828028	0.910797
		0.847428	0.872485	0.892236	0.872163	0.838645	0.886726	0.831618	0.809571	0.84013	0.880779	0.831143	0.843173	0.871455	0.843516	0.907637	0.902671	0.850265	0.918213	0.892595	0.854957	0.85265	0.893935	0.917876	0.934039
		0.883117	0.907689	0.907788	0.919846	0.918913	0.901837	0.870959	0.8208	0.828999	0.832296	0.868278	0.856837	0.901481	0.922478	0.877626	0.913347	0.895265	0.909574	0.877041	0.91181	0.928631	0.886986	0.900599	0.909821
		0.884761	0.914415	0.858148	0.889968	0.886556	0.881561	0.894524	0.892185	0.806909	0.805425	0.867294	0.810549	0.900502	0.836913	0.922002	0.865691	0.923079	0.916966	0.924903	0.933122	0.869221	0.893253	0.878763	0.881618
		0.876569	0.857006	0.860191	0.866141	0.843416	0.894405	0.848815	0.838634	0.896879	0.820888	0.8357	0.862237	0.833003	0.903354	0.904422	0.852247	0.850325	0.872035	0.887244	0.834726	0.848798	0.829503	0.850694	0.91515
		0.901215	0.862789	0.840013	0.837576	0.885166	0.876433	0.817239	0.79868	0.841828	0.835818	0.875094	0.80381	0.817374	0.887332	0.856874	0.851285	0.869449	0.819727	0.8578	0.920281	0.886052	0.852585	0.889945	0.920984
		0.904156	0.920514	0.847606	0.901458	0.87433	0.87777	0.825842	0.823762	0.884483	0.855443	0.886455	0.841517	0.932553	0.920698	0.871018	0.928134	0.898101	0.897418	0.857641	0.928286	0.882608	0.849199	0.88955	0.884719
		0.817877	0.882238	0.833877	0.869805	0.883248	0.894839	0.796201	0.877791	0.868841	0.821005	0.859604	0.845216	0.871117	0.877742	0.85102	0.838785	0.885792	0.8258	0.894338	0.853348	0.841054	0.852881	0.832056	0.870569
		0.863787	0.927534	0.941201	0.929945	0.93723	0.922106	0.896967	0.876489	0.880102	0.845422	0.841303	0.905849	0.904497	0.874337	0.876615	0.896856	0.908853	0.906143	0.881223	0.912157	0.871368	0.925283	0.915077	0.936011
		0.818453	0.830745	0.815076	0.812256	0.880669	0.86338	0.783393	0.842656	0.771478	0.819651	0.766785	0.835783	0.869437	0.860873	0.799962	0.866013	0.840965	0.812469	0.857514	0.807853	0.851797	0.861474	0.77279	0.839624
		0.884913	0.823244	0.868516	0.834723	0.839163	0.896832	0.806663	0.839279	0.884129	0.836135	0.803233	0.831402	0.831348	0.819256	0.860002	0.832298	0.850013	0.86776	0.838697	0.837521	0.814809	0.826128	0.831433	0.904681
		0.831875	0.831144	0.843839	0.806231	0.784868	0.854849	0.822283	0.808052	0.792888	0.833127	0.803473	0.810442	0.851227	0.803767	0.820224	0.80234	0.828431	0.779524	0.875067	0.849038	0.811719	0.878808	0.868102	0.821474
		0.795893	0.813349	0.786773	0.779496	0.834593	0.832502	0.738089	0.7419	0.788815	0.739862	0.80749	0.787918	0.779889	0.795199	0.776132	0.845528	0.817327	0.757233	0.801204	0.872395	0.821493	0.797596	0.812657	0.82096
		0.874726	0.82047	0.844755	0.89593	0.825922	0.811555	0.805536	0.800951	0.784468	0.821829	0.772712	0.783189	0.879316	0.821279	0.800125	0.89059	0.833653	0.895124	0.832071	0.894201	0.890224	0.84834	0.880257	0.858087
		0.80759	0.803346	0.876928	0.887488	0.805337	0.871722	0.819415	0.893992	0.805791	0.900192	0.831599	0.867473	0.794118	0.809189	0.825281	0.855284	0.884431	0.843857	0.868492	0.916547	0.867929	0.829635	0.892007	0.908524
		0.815926	0.837322	0.823014	0.800324	0.811252	0.814468	0.829249	0.743227	0.783984	0.819597	0.807997	0.790199	0.809932	0.824368	0.791909	0.768923	0.810295	0.79825	0.839055	0.854809	0.800025	0.873063	0.781739	0.809414
		0.749333	0.795209	0.756356	0.777843	0.805972	0.758102	0.752913	0.80432	0.736747	0.76301	0.709052	0.724702	0.85287	0.790699	0.853646	0.859758	0.830154	0.807192	0.785916	0.842043	0.831343	0.815878	0.806311	0.78001
		0.832358	0.805048	0.872145	0.831646	0.826473	0.868051	0.813611	0.793025	0.757834	0.82772	0.804724	0.832153	0.802833	0.825397	0.80717	0.809777	0.803952	0.809826	0.854163	0.870343	0.891259	0.82578	0.835518	0.88691
		0.804487	0.821064	0.843385	0.794724	0.827269	0.770349	0.795665	0.789943	0.819842	0.801298	0.860742	0.833222	0.803484	0.783774	0.835872	0.773836	0.823983	0.816067	0.839309	0.846548	0.779037	0.855414	0.850882	0.830089
		0.880363	0.858204	0.868319	0.88712	0.833625	0.879567	0.880854	0.894085	0.851226	0.801428	0.88947	0.835232	0.837208	0.874304	0.841173	0.904486	0.82468	0.901657	0.915402	0.835994	0.920089	0.857082	0.854971	0.911067
		0.897142	0.90675	0.893679	0.921605	0.870038	0.894545	0.816475	0.870173	0.886697	0.829834	0.816389	0.885038	0.865161	0.880753	0.873175	0.872406	0.864149	0.855548	0.880163	0.926192	0.827287	0.868552	0.829822	0.904728
figure s5j	tissue mass	IL23R f/f+Ad-GFP						IL23R f/f+Ad-ORM2						IL23R f/f; Adipoq-cre+Ad-GFP						IL23R f/f; Adipoq-cre+Ad-ORM2
	liver	0.0634687	0.0505929	0.0511796	0.0524751	0.0506597	0.0645451	0.060118	0.0522392	0.0625964	0.0592267	0.0533942	0.0564337	0.0683619	0.0573472	0.0649503	0.0597184	0.0628325	0.0577599	0.0635188	0.0535794	0.0588417	0.0654464	0.0636095	0.062207	p=0.141
	bat	0.0119442	0.010816	0.010834	0.0121242	0.0107266	0.012857	0.0107522	0.00810548	0.00864462	0.0104993	0.0100858	0.0114948	0.00843135	0.0114297	0.00937031	0.00836365	0.0086365	0.0105686	0.011237	0.0108046	0.00980029	0.0124613	0.0105705	0.0102174	p=0.19
	sc	0.015129	0.016846	0.0172769	0.0104721	0.0138185	0.0166435	0.0137908	0.0162909	0.015558	0.0167613	0.0115993	0.011734	0.0117756	0.015695	0.0126919	0.0134285	0.01262	0.0169086	0.0134307	0.010559	0.0111186	0.0134041	0.0114044	0.0162643	p=0.238
	epi	0.00231278	0.00253827	0.0027204	0.00352525	0.00371398	0.00276119	0.00263085	0.00263328	0.00245572	0.00228033	0.00354141	0.00336073	0.00221917	0.00384201	0.00361354	0.00256983	0.00361233	0.00330461	0.00256396	0.00306019	0.00392491	0.00282113	0.00330958	0.00305786	p=0.304
figure s5k	food intake	IL23R f/f+Ad-GFP						IL23R f/f+Ad-ORM2						IL23R f/f; Adipoq-cre+Ad-GFP						IL23R f/f; Adipoq-cre+Ad-ORM2
	day 0	0	0	0	0	0	0	0	0	0	0	0	0	0	0	0	0	0	0	0	0	0	0	0	0
	day 3	17.4	15.3	17	18.8	21.7	17.3	22.8	16.1	16.8	19.3	17.7	15.5	18	15	17.1	15.9	14.1	16.6	14.8	20.4	15.2	19.4	19.6	20.1
	day 6	27.6	30.9	31.5	27.2	31	30.5	32.6	28.7	32.2	29	26.9	31.9	26.2	27.8	30.1	26.2	32.7	27.6	31.2	32.6	30.7	32.8	26.6	27.2
	day 9	33.8	36.7	34.3	33.8	36.1	32.1	33.1	38.2	32.2	33.8	33.4	37.5	32.6	35.1	32	32.2	36.1	35.4	37.1	34.5	33	33.3	33.1	35.5
	day 12	48.2	44.6	44.1	47.9	48.9	49.4	50.1	46.4	46.8	49	46.6	48.8	46.3	46	49.8	44.7	48.7	48.9	45.1	47	44.4	48.2	46.4	44.3
		Two-way ANOVA	Ordinary
		Alpha	0.05
		Source of Variation	% of total variation	P value	P value summary	Significant?
		Interaction	0.0663	0.6383	ns	No
		Row Factor	98.6	<0.0001	****	Yes
		Column Factor	0.018	0.4095	ns	No
		ANOVA table	SS	DF	MS	F (DFn, DFd)	P value
		Interaction	10.2	4	2.55	F (4, 50) = 0.637	P=0.6383
		Row Factor	15198	4	3799	F (4, 50) = 948	P<0.0001
		Column Factor	2.77	1	2.77	F (1, 50) = 0.692	P=0.4095
		Residual	200	50	4.01
figure s5l	Activity	IL23R f/f+Ad-GFP						IL23R f/f+Ad-ORM2						IL23R f/f; Adipoq-cre+Ad-GFP						IL23R f/f; Adipoq-cre+Ad-ORM2						IL23R f/f+Ad-ORM2 v.s. IL23R f/f; Adipoq-cre+Ad-ORM2
	day	1268	1485	1332	1290	1047	1018	1051	1299	1295	1099	1187	1349	1386	1372	1081	1362	1339	1371	1255	1170	1055	1486	1398	1295	p=0.449
	night	2519	2615	2435	2779	2328	2533	2303	2137	2672	2933	2514	2225	2167	2364	2792	2494	2750	2914	2801	2794	2623	2144	2653	2629	p=0.385

## Sheet: Figure S6
figure s6a	tissue mass	HFD						HFD+ORM2						HFD+ORM2-6mut						HFD+ORM2 vs. HFD+ORM2-6mut
	liver	0.050443	0.067373	0.050441	0.06566	0.056896	0.051783	0.044404	0.037213	0.03533	0.048016	0.045757	0.049593	0.05122	0.052469	0.058862	0.060077	0.057173	0.061783	p<0.001
	bat	0.009679	0.010959	0.008289	0.011084	0.012705	0.008827	0.010494	0.008331	0.009045	0.007904	0.006989	0.010713	0.00915	0.009582	0.011286	0.012339	0.010773	0.010567	p=0.05
	sc	0.012995	0.016598	0.015593	0.014097	0.012557	0.015548	0.011202	0.01304	0.01235	0.009568	0.008216	0.010483	0.013609	0.013431	0.016573	0.012848	0.016856	0.013188	p=0.006
	epi	0.01107	0.010586	0.011288	0.011903	0.010688	0.010393	0.007305	0.008384	0.00872	0.00898	0.007495	0.007326	0.010914	0.011794	0.011193	0.011189	0.010891	0.011581	p<0.001
figure s6b	RER	HFD							HFD+Orm2							HFD+Orm2-6mut								Two-way ANOVA	Ordinary
		0.914133	0.86498	0.870155	0.907359	0.898664	0.885085	0.858552	0.841552	0.865067	0.817082	0.852501	0.807021	0.8999	0.820029	0.909567	0.837591	0.906943	0.829734	0.847321	0.919908	0.906095		Alpha	0.05
		0.928038	0.882354	0.834416	0.841648	0.900252	0.844668	0.864153	0.921972	0.886217	0.827687	0.875277	0.822879	0.912422	0.839019	0.871481	0.873373	0.888952	0.871699	0.90673	0.907055	0.906068
		0.894779	0.853322	0.892745	0.87951	0.926613	0.865689	0.872571	0.88934	0.853914	0.845924	0.840476	0.824552	0.876468	0.817135	0.858651	0.900858	0.897898	0.938608	0.915418	0.854043	0.978896		Source of Variation	% of total variation	P value	P value summary	Significant?
		0.914603	0.893897	0.985669	0.94294	0.928311	0.966112	0.986381	0.905527	0.904389	0.85219	0.849268	0.823249	0.882603	0.847021	0.93631	0.883397	0.870685	0.928251	0.884926	0.88619	0.969764		Interaction	7.74	0.0001	***	Yes
		0.946322	0.968685	0.972231	0.964253	0.909115	0.925666	0.964916	0.920449	0.868921	0.865072	0.866141	0.861839	0.941872	0.830665	0.927238	0.944288	0.93252	0.906823	0.851749	0.850939	0.974853		Row Factor	22.8	<0.0001	****	Yes
		0.943027	0.920619	0.966662	0.930733	0.963299	0.953836	0.917621	0.972537	0.833764	0.866513	0.919637	0.852505	0.882566	0.841642	0.982333	0.959097	0.927648	0.889524	0.939452	0.927799	0.977703		Column Factor	22.3	<0.0001	****	Yes
		0.965399	0.932468	0.975012	0.89934	0.973385	0.899482	0.937672	0.921284	0.91061	0.841575	0.878061	0.830516	0.895978	0.863837	0.937801	0.95195	0.910436	0.910344	0.912143	0.918222	0.952099
		0.931176	0.898818	0.918282	0.914632	0.978851	0.932721	0.963916	0.954497	0.902466	0.871742	0.863584	0.810346	0.924607	0.825877	0.883399	0.962547	0.892943	0.967829	0.881047	0.962747	0.989969		ANOVA table	SS	DF	MS	F (DFn, DFd)	P value
		0.991281	0.950582	0.934796	0.946937	0.990866	0.98021	0.923167	0.942649	0.93478	0.814851	0.884442	0.831175	0.965947	0.853149	0.913746	0.953035	0.976872	0.950701	0.95373	0.891549	0.932317		Interaction	0.113	47	0.0024	F (47, 576) = 2.01	P=0.0001
		0.915621	0.981319	0.892781	0.975846	0.892368	0.900586	0.941632	0.910259	0.945799	0.865008	0.846224	0.86957	0.969358	0.861421	0.987423	0.903024	0.906421	0.943348	0.913999	0.894358	0.938592		Row Factor	0.332	47	0.00707	F (47, 576) = 5.93	P<0.0001
		0.962422	0.954919	0.918619	0.962557	0.930172	0.910725	0.952535	0.977544	0.925389	0.869568	0.945253	0.828214	0.938157	0.94903	0.935265	0.932948	0.97713	0.904888	0.951595	0.906031	0.951802		Column Factor	0.324	1	0.324	F (1, 576) = 272	P<0.0001
		0.959225	0.887385	0.87786	0.943065	0.935371	0.967488	0.927537	0.938544	0.925434	0.899704	0.879829	0.86225	0.916511	0.871894	0.893546	0.92331	0.925709	0.928106	0.940787	0.896018	0.914091		Residual	0.687	576	0.00119
		0.896948	0.907968	0.985615	0.95283	0.981697	0.98302	0.94458	0.957117	0.920959	0.917852	0.902127	0.890228	0.951758	0.894137	0.901065	0.886928	0.888427	0.888338	0.954109	0.949232	0.982191
		0.960894	0.975576	0.955895	0.892635	0.978612	0.893969	0.953741	0.896571	0.922079	0.897546	0.920329	0.87407	0.923271	0.876167	0.93659	0.897304	0.958644	0.980599	0.93345	0.908249	0.9322
		0.848465	0.876734	0.892531	0.936493	0.872891	0.849536	0.909105	0.873582	0.888704	0.838357	0.906842	0.853003	0.89996	0.821494	0.915449	0.837743	0.91829	0.913096	0.879481	0.935559	0.915729
		0.861365	0.869581	0.878956	0.85879	0.941305	0.862133	0.895568	0.869093	0.884412	0.828321	0.896184	0.813857	0.871486	0.827407	0.882064	0.893874	0.943432	0.859041	0.927894	0.919727	0.92248
		0.884415	0.96322	0.923537	0.910097	0.919964	0.912879	0.934288	0.840434	0.880301	0.895107	0.890025	0.853868	0.867571	0.822798	0.959163	0.939018	0.937013	0.914285	0.867193	0.904842	0.924515
		0.837324	0.857863	0.851137	0.836792	0.86088	0.882343	0.872862	0.830911	0.874145	0.86206	0.934086	0.816837	0.87867	0.843786	0.860956	0.84982	0.904465	0.891311	0.946751	0.872676	0.929439
		0.849358	0.933582	0.935572	0.909807	0.864809	0.921622	0.934948	0.849132	0.893141	0.850059	0.907764	0.832978	0.908887	0.836264	0.884031	0.951968	0.862549	0.933301	0.915627	0.94691	0.92339
		0.916312	0.84815	0.84938	0.914648	0.94122	0.88774	0.898131	0.83294	0.877466	0.896929	0.914242	0.852294	0.881044	0.798916	0.907819	0.916662	0.926092	0.88513	0.876189	0.8706	0.900759
		0.898616	0.942095	0.939225	0.958984	0.875482	0.933244	0.918178	0.869898	0.874603	0.864777	0.945727	0.867063	0.853692	0.883519	0.92389	0.885537	0.937775	0.953795	0.948515	0.962589	0.889735
		0.892924	0.840945	0.891524	0.934611	0.841303	0.914966	0.916919	0.872753	0.890625	0.818007	0.995274	0.869951	0.849211	0.894674	0.922498	0.971301	0.955257	0.936629	0.974963	0.932702	0.955752
		0.85711	0.952052	0.941832	0.888113	0.936648	0.956213	0.899842	0.873825	0.885606	0.878904	0.908408	0.867667	0.863015	0.83516	0.888757	0.872695	0.946433	0.861034	0.921932	0.886352	0.928301
		0.898094	0.92882	0.882137	0.890318	0.880303	0.923697	0.889879	0.873533	0.871467	0.879296	0.86554	0.841664	0.881305	0.899063	0.952236	0.916153	0.891592	0.936125	0.889367	0.902743	0.922257
		0.879628	0.864095	0.941701	0.923594	0.877873	0.875897	0.845238	0.880408	0.897441	0.865015	0.895313	0.829988	0.892033	0.892283	0.881126	0.946964	0.962282	0.87874	0.891882	0.91444	0.917194
		0.92802	0.917289	0.870754	0.898005	0.869321	0.869991	0.873126	0.927052	0.916346	0.851821	0.88497	0.868046	0.90751	0.847003	0.888236	0.886546	0.961251	0.951481	0.882147	0.889846	0.915841
		0.947339	0.945817	0.940565	0.934166	0.935575	0.907142	0.911912	0.850021	0.894137	0.875007	0.90006	0.836788	0.842854	0.88759	0.913526	0.911335	0.930835	0.943626	0.977476	0.995088	0.978781
		1.00688	0.939966	0.974581	1.01725	1.00279	0.974706	0.999906	0.901451	0.893838	0.929958	0.940961	0.875304	0.915842	0.868734	0.963776	1.00493	0.987006	0.953221	0.979918	1.03123	0.963074
		0.910705	0.945618	0.975267	0.885925	0.937793	0.880628	0.893175	0.918687	0.918528	0.877472	0.910661	0.901326	0.928065	0.868611	0.964495	0.897889	0.917865	0.983283	0.981994	0.98078	0.931564
		0.938008	0.943307	0.933832	0.999233	0.996954	0.918065	0.965354	0.887785	0.909075	0.916354	0.881446	0.898177	0.948856	0.910139	0.910567	0.94593	0.96169	0.979674	0.953523	0.962176	0.964458
		0.973335	1.02186	1.03692	1.01528	0.989704	1.00018	1.03182	0.865344	0.915564	0.866038	0.892731	0.893513	0.941285	0.834116	0.939175	1.00684	0.984964	1.00501	0.952751	0.924873	0.943607
		0.969625	0.948303	0.917154	0.906083	0.957508	0.979761	0.951687	0.921999	0.898797	0.877109	0.863185	0.89778	0.927865	0.894217	0.910451	0.961549	0.990319	1.00117	0.954384	1.00094	0.974922
		1.01304	0.929831	0.960822	0.97937	0.939381	0.996182	1.00803	0.9341	0.908786	0.88868	0.872647	0.903659	0.932142	0.884566	1.01082	0.971538	0.925685	0.941558	0.929537	0.958689	0.92143
		0.903769	0.920069	0.869344	0.904885	0.894344	0.926235	0.951661	0.950828	0.91357	0.89414	0.922444	0.92725	0.892486	0.888699	0.941931	0.93961	0.929347	0.983945	0.942273	0.979876	0.947209
		0.891141	0.948017	0.927235	0.88567	0.916908	0.893924	0.901902	0.907506	0.910045	0.909413	0.915077	0.919717	0.930451	0.87698	0.959684	0.965185	0.951207	0.989964	0.990044	0.980129	0.94908
		0.912529	0.89896	0.899643	0.918942	0.933438	0.985278	0.968481	0.926823	0.928345	0.858306	0.888224	0.885047	0.958708	0.921048	0.932029	0.964714	0.921475	0.963313	0.933196	0.93006	0.940222
		0.914071	0.916145	0.961488	0.8879	0.911504	0.906212	0.958947	0.920456	0.910045	0.938108	0.908233	0.904543	0.953047	0.946886	0.90801	1.00117	0.957687	1.00614	0.995183	0.950913	0.950369
		0.982825	0.926035	0.907663	0.893999	0.941346	0.934876	0.933425	0.9246	0.938083	0.885882	0.895652	0.960059	0.900232	0.880792	0.952622	0.928526	0.875228	0.899232	0.880399	0.904514	0.924658
		0.898401	0.925516	0.97371	0.976797	0.91615	0.904737	0.908269	0.864715	0.928528	0.857103	0.918608	0.90645	0.894394	0.89544	0.932991	0.90242	0.970417	0.921136	0.908022	0.878998	0.901605
		0.900719	0.8865	0.88903	0.838007	0.867039	0.921505	0.900264	0.848007	0.849954	0.911642	0.905915	0.821316	0.855474	0.88757	0.85073	0.845591	0.867506	0.903242	0.884302	0.875164	0.869231
		0.887977	0.871005	0.882761	0.909282	0.9037	0.874845	0.886931	0.895609	0.834877	0.868396	0.884633	0.891858	0.85062	0.890477	0.869918	0.875662	0.900941	0.901476	0.881522	0.955499	0.877957
		0.904607	0.906564	0.995689	0.999016	0.920995	0.967583	0.966074	0.890145	0.838868	0.891852	0.892189	0.827547	0.865246	0.894302	0.878627	0.864209	0.886781	0.891508	0.928977	0.938092	0.883854
		0.846535	0.83934	0.891897	0.891631	0.868277	0.900301	0.929889	0.888481	0.839386	0.903007	0.876205	0.877148	0.89108	0.860443	0.834267	0.853061	0.885005	0.880203	0.829403	0.847972	0.937652
		0.840961	0.842908	0.854463	0.923551	0.864518	0.84325	0.887236	0.885392	0.832731	0.88712	0.830857	0.891665	0.887083	0.913228	0.86495	0.892645	0.917925	0.867485	0.863472	0.940102	0.944066
		0.919244	0.840372	0.858312	0.93076	0.857609	0.855246	0.839476	0.826585	0.871756	0.904974	0.89937	0.891101	0.888132	0.885232	0.895751	0.85455	0.879618	0.903273	0.858368	0.918688	0.867546
		0.985387	0.969673	0.89994	0.914783	0.972989	0.950404	0.922513	0.84891	0.913289	0.836844	0.870334	0.848632	0.835746	0.899604	0.894629	0.94401	0.975827	0.957769	0.935626	0.89685	0.957736
		0.928115	0.915823	0.894954	0.905178	0.871535	0.855853	0.937964	0.846951	0.858679	0.869336	0.848546	0.929164	0.86536	0.916666	0.899116	0.969228	0.93002	0.889684	0.94543	0.9168	0.949125
		0.891448	0.969314	0.937944	0.909837	0.967558	0.97491	0.939472	0.852998	0.910286	0.888171	0.868261	0.861806	0.85791	0.863922	0.891572	0.868458	0.899178	0.921026	0.944252	0.870525	0.92808
figure s6c	EE	HFD							HFD+ORM2							HFD+ORM2-6mut							HFD+ORM2 vs. HFD+ORM2-6mut
	day	0.212216	0.217188	0.193203	0.220399	0.190001	0.209612		0.23223	0.22567	0.241402	0.228145	0.221783	0.216645		0.207507	0.220542	0.197709	0.229022	0.208592	0.19486		p=0.019
	night	0.222577	0.230319	0.236747	0.21843	0.246328	0.24648		0.233524	0.262108	0.266151	0.242756	0.251359	0.269094		0.215625	0.246668	0.217856	0.211271	0.219593	0.23247		p=0.003
figure s6d	food intake	HFD							HFD+ORM2							HFD+ORM2-mut
	day 0	0	0	0	0	0	0	0	0	0	0	0	0	0	0	0	0	0	0	0	0	0
	day 3	8.9	11.2	12.6	8.4	10.3	10	10.5	8.6	9.6	12.4	11.6	12.5	8	10.6	10.7	11.9	9	11.9	9.1	12.6	12.3
	day 6	17.4	18	16.5	16.5	17.9	18.2	18.9	19.9	17.4	14.1	19.6	14.2	17.7	17.5	15.5	18.1	18.4	17.8	16.1	14.6	15.1
	day 9	23	21.1	24.5	21.1	25.3	23.1	22.1	22.4	21.6	24.8	20.7	20.7	24.1	20.2	23.7	22.5	20.7	20.7	25.2	24.8	24.3
	day 12	26.4	28.1	29.7	31.2	31.1	26.5	28.8	30.8	32.6	29.4	32.7	29.8	29.4	30	32.2	30.8	30.5	27.2	29.7	31.9	30.3
	day 15	34.3	35.4	35.4	33.3	32.6	37.1	35.7	38.6	33.6	36.3	36.3	36.5	36.8	37.8	37	35.3	38	36.1	38.3	34.6	37.4
	day 18	42.4	42.3	42.9	42.4	41	39.7	38.3	40.8	39.5	44.1	42.5	41.8	39	44	40.4	38.7	44.2	41.3	38.5	44	43.1
	day 21	49.8	49.7	50.8	45.6	45.2	46.7	49.4	49.8	49.7	44.8	46.1	44	50.3	46.8	50.5	48.6	47.6	44.9	47.9	47.5	47.2
		Two-way ANOVA	Ordinary
		Alpha	0.05
		Source of Variation	% of total variation	P value	P value summary	Significant?
		Interaction	0.0985	0.4917	ns	No
		Row Factor	98.8	<0.0001	****	Yes
		Column Factor	0.011	0.4721	ns	No
		ANOVA table	SS	DF	MS	F (DFn, DFd)	P value
		Interaction	38.3	14	2.74	F (14, 144) = 0.965	P=0.4917
		Row Factor	38450	7	5493	F (7, 144) = 1937	P<0.0001
		Column Factor	4.28	2	2.14	F (2, 144) = 0.755	P=0.4721
		Residual	408	144	2.84
figure s6e	Activity	HFD							HFD+ORM2							HFD+ORM2-mut							HFD vs. HFD+ORM2	HFD+ORM2 vs. HFD+ORM2-mut
	day	1412	1060	1202	1034	1102	1419	1454	1403	1076	1211	1439	1253	1055	1259	1329	1268	1274	1413	1065	1363	1399	p=0.9837	p=0.4213
	night	2130	2885	2094	2777	2228	2145	2635	2353	2214.3	2245	2384	2153	2985	2505	2333	2025	2970	2010	2043	2806	2292	p=0.9634	p=0.7818
figure s6h	RER	HFD							HFD+Orm2							HFD+Orm2 D178E								Two-way ANOVA	Ordinary
		0.918501	0.836845	0.88707	0.920911	0.899719	0.850745	0.840802	0.841552	0.832936	0.859437	0.801653	0.861852	0.83839	0.881032	0.868668	0.915942	0.872294	0.822637	0.894778	0.840817	0.829549		Alpha	0.05
		0.886815	0.91778	0.851663	0.873329	0.891505	0.837022	0.904518	0.921972	0.913209	0.840796	0.897741	0.863979	0.855037	0.866331	0.862121	0.861827	0.918689	0.92613	0.921946	0.912527	0.866673
		0.90033	0.863283	0.86452	0.860439	0.902632	0.932539	0.87834	0.88934	0.835162	0.851586	0.842527	0.843723	0.847764	0.836014	0.857675	0.942566	0.903167	0.934791	0.859148	0.944676	0.867774		Source of Variation	% of total variation	P value	P value summary	Significant?
		0.939227	0.922865	0.960007	0.960179	0.962538	0.923307	0.927939	0.905527	0.916173	0.818125	0.882768	0.848439	0.901873	0.857342	0.921471	0.962523	0.881887	0.877051	0.925062	0.957751	0.900114		Interaction	7.85	0.0001	***	Yes
		0.925653	0.955963	0.938642	0.88064	0.87948	0.937955	0.93823	0.920449	0.894822	0.840502	0.92827	0.884289	0.84187	0.911626	0.910743	0.867797	0.944368	0.934503	0.887467	0.935156	0.941042		Row Factor	28.5	<0.0001	****	Yes
		0.984742	0.958983	0.973662	0.975616	0.970138	0.971957	0.934565	0.972537	0.881034	0.916311	0.877462	0.844414	0.860111	0.864275	0.971054	0.945713	0.937924	0.907958	0.949249	0.950813	0.914827		Column Factor	15.7	<0.0001	****	Yes
		0.960907	0.917007	0.913482	0.960156	0.911624	0.912935	0.932928	0.921284	0.914991	0.86869	0.85414	0.830828	0.855644	0.879827	0.949202	0.86498	0.911893	0.878564	0.924322	0.867682	0.863899
		0.953559	0.899941	0.970786	0.893984	0.930203	0.95762	0.895935	0.954497	0.91806	0.926696	0.877067	0.899158	0.835827	0.916628	0.970189	0.928026	0.926711	0.937685	0.96267	0.96143	0.939596		ANOVA table	SS	DF	MS	F (DFn, DFd)	P value
		0.939682	0.921904	0.97349	0.915337	0.973567	0.92035	0.950494	0.942649	0.858993	0.899136	0.850974	0.9174	0.900269	0.932328	0.958433	0.949536	0.890303	0.944632	0.919945	0.955441	0.895058		Interaction	0.112	47	0.00238	F (47, 576) = 2.01	P=0.0001
		0.924412	0.936901	0.970484	0.924312	0.931876	0.955491	0.918773	0.910259	0.925115	0.908971	0.870924	0.942133	0.882985	0.873417	0.923509	0.946119	0.940448	0.948948	0.890728	0.986164	0.953457		Row Factor	0.406	47	0.00865	F (47, 576) = 7.28	P<0.0001
		0.932232	0.929081	0.982215	0.943328	0.984613	0.962329	0.931019	0.977544	0.912227	0.936522	0.932517	0.951757	0.956175	0.880924	0.896819	0.913098	0.965407	0.915093	0.922738	0.950727	0.937944		Column Factor	0.224	1	0.224	F (1, 576) = 188	P<0.0001
		0.902882	0.877919	0.960266	0.94251	0.928027	0.887347	0.928519	0.938544	0.932893	0.858535	0.90624	0.934221	0.859271	0.871255	0.928663	0.874439	0.916839	0.936664	0.903503	0.876881	0.919143		Residual	0.684	576	0.00119
		0.955861	0.891312	0.936734	0.914826	0.957989	0.972677	0.931175	0.957117	0.919224	0.953765	0.957447	0.933799	0.956185	0.914133	0.893929	0.937047	0.941395	0.968961	0.941623	0.928453	0.87852
		0.925552	0.910246	0.944252	0.963457	0.930035	0.962696	0.905526	0.896571	0.888973	0.896909	0.935525	0.942675	0.947043	0.942209	0.984648	0.918212	0.911146	0.968057	0.936871	0.976582	0.968914
		0.914161	0.868257	0.888221	0.904283	0.873542	0.867892	0.90173	0.873582	0.851363	0.833195	0.82732	0.822713	0.819495	0.888648	0.849296	0.889232	0.839172	0.89446	0.927282	0.858246	0.909576
		0.936187	0.943022	0.879127	0.886334	0.918138	0.902802	0.880999	0.869093	0.838724	0.835767	0.815982	0.822934	0.902775	0.880911	0.893256	0.918772	0.879144	0.879455	0.86531	0.854519	0.861612
		0.939923	0.933581	0.913442	0.925349	0.938929	0.944828	0.886713	0.840434	0.843247	0.898492	0.88252	0.911473	0.875031	0.894597	0.899445	0.884305	0.956255	0.887413	0.915281	0.954552	0.964255
		0.868185	0.90966	0.881502	0.909681	0.891066	0.864039	0.881148	0.830911	0.813817	0.891093	0.814617	0.866528	0.873213	0.888256	0.850167	0.877203	0.911075	0.88529	0.868148	0.878832	0.905232
		0.871587	0.863224	0.922539	0.891284	0.924816	0.903337	0.865575	0.849132	0.839367	0.867257	0.891484	0.913782	0.84199	0.858722	0.951419	0.907061	0.939867	0.859524	0.926138	0.870695	0.934781
		0.950585	0.859983	0.894211	0.910803	0.898562	0.8826	0.88223	0.83294	0.852756	0.85143	0.816911	0.882803	0.907623	0.903465	0.939498	0.857809	0.919865	0.866446	0.881707	0.907001	0.881015
		0.882035	0.963628	0.911449	0.876665	0.962807	0.95753	0.893095	0.869898	0.91413	0.910368	0.880575	0.91807	0.841725	0.901076	0.889872	0.905987	0.948797	0.919821	0.923426	0.917181	0.903306
		0.850512	0.977271	0.832515	0.814905	0.95112	0.922438	0.876254	0.872753	0.8406	0.871882	0.894886	0.89193	0.862007	0.922136	0.947739	0.964766	0.950402	0.938423	0.969036	0.965747	0.936288
		0.871457	0.923158	0.89482	0.902568	0.947145	0.922975	0.881832	0.873825	0.828858	0.823677	0.855558	0.873648	0.897049	0.878375	0.869981	0.945961	0.936773	0.916783	0.867859	0.854073	0.918853
		0.961355	0.91144	0.9234	0.90848	0.876982	0.880552	0.872285	0.873533	0.846493	0.894721	0.845568	0.870629	0.905606	0.84797	0.908702	0.952308	0.907223	0.944594	0.892408	0.943088	0.866657
		0.94624	0.911475	0.899058	0.876509	0.920963	0.94578	0.875004	0.880408	0.838597	0.919866	0.891022	0.84711	0.852129	0.865504	0.896567	0.945459	0.958673	0.922996	0.892428	0.903248	0.939672
		0.954406	0.890466	0.87966	0.912742	0.958763	0.964393	0.841439	0.927052	0.897498	0.921752	0.853076	0.85589	0.925715	0.886593	0.954032	0.960925	0.897228	0.918141	0.897944	0.900232	0.895071
		0.987493	0.914235	0.96947	0.946776	1.0063	0.984367	0.888034	0.850021	0.906788	0.825983	0.849565	0.883895	0.910102	0.880185	0.98496	0.982661	0.957163	0.948843	0.90477	0.903347	0.927041
		0.967819	1.00693	0.968655	1.04649	1.00565	1.00175	0.894949	0.901451	0.921902	0.900215	0.878259	0.865427	0.88445	0.942428	1.04046	0.897284	1.0898	0.97239	1.02962	1.02699	0.993757
		0.912442	0.906069	0.974999	0.978041	0.905192	0.933924	0.893689	0.918687	0.898264	0.892124	0.876573	0.912794	0.945667	0.928914	0.977112	1.09972	0.947984	0.772257	0.982386	0.995076	1.09461
		0.915791	0.985219	1.00271	1.00978	0.970122	0.947427	0.919109	0.887785	0.932992	0.941974	0.897551	0.878166	0.86033	0.941391	0.916168	0.9193	0.998276	0.914824	0.967664	0.946727	0.991959
		1.03371	0.979293	1.03238	1.00488	0.953994	1.01931	0.911319	0.865344	0.935544	0.862081	0.924708	0.924118	0.858436	0.917124	0.951431	0.971115	0.97029	1.00841	1.0048	0.975998	0.955407
		0.947524	0.921668	1.00863	0.929489	0.924767	0.983263	0.914297	0.921999	0.873896	0.877058	0.923877	0.927764	0.899582	0.925376	0.976773	0.989947	0.980547	1.00119	0.949264	0.916707	0.965043
		0.990718	1.00644	0.988873	0.919051	0.97704	0.94886	0.933591	0.9341	0.871866	0.873646	0.913312	0.85706	0.898322	0.950887	0.986691	0.929436	0.990368	1.00104	1.01572	0.977757	0.952884
		0.934869	0.967875	0.983987	0.911647	0.982484	0.907147	0.914376	0.926314	0.926075	0.925045	0.910797	0.920088	0.902599	0.837533	0.875615	0.924671	0.943364	0.870633	0.952063	0.846151	0.893143
		0.968038	0.930928	0.91296	0.908495	0.898438	0.926195	0.899248	0.907506	0.868562	0.934361	0.876869	0.916541	0.909483	0.934069	0.953318	0.995707	0.988428	0.960679	0.93178	0.983224	0.913814
		0.965937	0.892854	0.900909	0.985534	0.987958	0.977436	0.923292	0.926823	0.926084	0.882567	0.895854	0.913048	0.939464	0.93011	0.919727	0.801371	1.09598	0.977801	0.962902	0.941623	0.972336
		0.917195	0.91391	0.912387	0.968285	0.914288	0.971316	0.91465	0.920456	0.963188	0.963358	0.943443	0.908205	0.930917	0.959902	0.991033	0.911451	0.979849	0.970059	0.909347	0.92082	0.919109
		0.960584	0.906503	0.961617	0.951275	0.956417	0.8877	0.978452	0.9246	0.882069	0.863912	0.901105	0.936965	0.872805	0.926653	0.884479	0.868839	0.951067	0.898319	0.956238	0.940553	0.932287
		0.917086	0.897062	0.953679	0.903544	0.922897	0.948011	0.95138	0.864715	0.92926	0.861339	0.901498	0.919274	0.902844	0.918379	0.938538	0.891414	0.923309	0.884497	0.946026	0.892284	0.928478
		0.861475	0.923097	0.880605	0.880004	0.8565	0.883797	0.869271	0.848007	0.904374	0.82792	0.899161	0.914947	0.875118	0.879194	0.851915	0.729687	1.09285	0.920216	0.926846	0.862363	0.838828
		0.927385	0.892411	0.872327	0.94099	0.854064	0.855733	0.933523	0.895609	0.915274	0.839285	0.899393	0.854474	0.856611	0.901225	0.938473	0.859347	0.884603	0.862433	0.85814	0.950566	0.900407
		0.960586	0.953115	0.97012	0.970238	0.924673	0.935953	0.964339	0.890145	0.899503	0.833666	0.877255	0.839292	0.912666	0.905389	0.919434	0.891754	0.909076	0.885666	0.903076	0.881549	0.872997
		0.852401	0.85403	0.86786	0.859144	0.938195	0.851421	0.894406	0.888481	0.841089	0.887295	0.877626	0.836986	0.906275	0.910471	0.89099	0.853928	0.918274	0.857477	0.87612	0.889773	0.906891
		0.920466	0.858122	0.848696	0.924992	0.867291	0.908597	0.88509	0.885392	0.850853	0.871398	0.832159	0.846028	0.828952	0.874085	0.92898	0.953915	0.870598	0.902733	0.906389	0.901586	0.937744
		0.91405	0.875169	0.859829	0.892656	0.874292	0.910658	0.847976	0.826585	0.890837	0.909284	0.872856	0.853467	0.887132	0.885008	0.88125	0.886623	0.887345	0.898919	0.891316	0.873783	0.912128
		0.948642	0.972834	0.959524	0.940144	0.889876	0.96342	0.883159	0.84891	0.865989	0.905459	0.825643	0.825529	0.899351	0.876547	0.980211	0.937252	0.963447	0.932473	0.948845	0.950117	0.953376
		0.8546	0.850084	0.885725	0.884889	0.873769	0.918113	0.90353	0.846951	0.916876	0.89538	0.917817	0.884078	0.888739	0.874421	0.925816	0.897071	0.938312	0.908965	0.906189	0.931377	0.917879
		0.89621	0.90251	0.931072	0.921714	0.949478	0.953773	0.93754	0.852998	0.82336	0.839055	0.86146	0.859945	0.824669	0.846951	0.903988	0.902418	0.876835	0.884018	0.864046	0.894355	0.938754
figure s6i	EE	HFD							HFD+ORM2							HFD+ORM2-D178E							HFD+ORM2 vs. HFD+ORM2-D178E
	day	0.200602	0.219381	0.199921	0.229466	0.203347	0.194213		0.229174	0.23426	0.216879	0.241878	0.216516	0.237716		0.197632	0.216673	0.211632	0.208616	0.229941	0.191048		p=0.018
	night	0.228358	0.256888	0.222775	0.221851	0.235892	0.236632		0.251873	0.241792	0.266505	0.250217	0.2479	0.24023		0.244455	0.225543	0.234427	0.233853	0.228669	0.227259		p=0.004
figure s6j	Tissue mass	HFD						HFD+ORM2						HFD+ORM2-D178E						HFD+ORM2 vs. HFD+ORM2-D178E
	liver	0.050663	0.069786	0.061854	0.052191	0.065245	0.068485	0.049261	0.0305	0.037307	0.046608	0.048951	0.035674	0.055996	0.052031	0.064598	0.051031	0.059705	0.064059	p=0.002
	sc	0.010543	0.01275	0.008177	0.012205	0.008869	0.008688	0.009617	0.010841	0.006983	0.010589	0.008495	0.006866	0.010745	0.009919	0.011959	0.011498	0.012887	0.012791	p=0.247
	epi	0.013902	0.011445	0.015673	0.015585	0.01672	0.0125	0.012074	0.008914	0.011525	0.007703	0.011292	0.011628	0.010898	0.016139	0.013716	0.010216	0.011315	0.011467	p=0.007
	bat	0.011723	0.011784	0.010602	0.010333	0.010256	0.010739	0.00893	0.007573	0.00858	0.007249	0.008682	0.008496	0.01165	0.01197	0.011622	0.011822	0.011193	0.011489	p<0.001
figure s6k	food intake	HFD							HFD+ORM2							HFD+ORM2-D178E
	day 0	0	0	0	0	0	0	0	0	0	0	0	0	0	0	0	0	0	0	0	0	0
	day 3	10.7	8.3	10	12.5	9.3	9.2	12.3	12.9	9.4	11.1	9.8	10.4	8.7	11.8	10	11.1	13	12.9	12.3	11	8
	day 6	19.3	19.6	19	14.2	19.5	17.5	14.7	19.9	15	18.6	14.8	15.6	14.2	14.3	16.2	16.1	14.6	19.9	15.4	17.2	17.3
	day 9	22.5	22.1	24.4	24.5	20	22.3	22.7	25	22.5	20.9	25.7	24	21.2	21	22.5	25.2	25	20.5	25.1	21.8	25.2
	day 12	32	32.6	30.1	28.1	29	31.6	29.5	27.4	31.7	28.1	26.2	29.6	27.2	30.7	30.4	32	27	29.1	27.8	29.2	27.1
	day 15	35	38.6	38.6	34.3	38.2	33.2	38.5	37.9	36.8	38.3	36.8	34.2	36.2	34.9	33.8	36.5	32.5	34.7	35.8	37	35.4
	day 18	40.9	40.8	40.2	39.2	39.8	38.2	40.5	39.9	42.2	41.5	40.5	41.1	42.3	43.7	41.6	38.6	42	39.3	43.5	39.6	41.5
	day 21	50.2	45.6	45.5	44.1	49.7	50.3	47.7	49.1	44.4	45.2	48.4	45.9	47.4	47	45.6	44.5	47.3	46.6	44.6	45.4	50.8
		Two-way ANOVA	Ordinary
		Alpha	0.05
		Source of Variation	% of total variation	P value	P value summary	Significant?
		Interaction	0.131	0.3015	ns	No
		Row Factor	98.7	<0.0001	****	Yes
		Column Factor	0.00833	0.5932	ns	No
		ANOVA table	SS	DF	MS	F (DFn, DFd)	P value
		Interaction	49.2	14	3.51	F (14, 144) = 1.17	P=0.3015
		Row Factor	37174	7	5311	F (7, 144) = 1774	P<0.0001
		Column Factor	3.14	2	1.57	F (2, 144) = 0.524	P=0.5932
		Residual	431	144	2.99
figure s6l	activity	HFD							HFD+ORM2							HFD+ORM2-D178E							HFD vs. HFD+ORM2	HFD+ORM2 vs. HFD+ORM2-D178E
	day	1317	1341	1063	1101	1062	1299	1392	1294	1272	1360	1432	1317	1410	1299	1010	1442	1059	1141	1400	1116	1490	p=0.0738	p=0.214
	night	2198	2189	2188	2401	2061	2990	2125	2609	2572	2020	2210	2089	2483	2838	2846	2816	2888	2020	2318	2457	2071	p=0.5756	p=0.6461
