# Supplementary material for: Intermittent Fasting‐Induced Orm2 Promotes Adipose Browning via the GP130/IL23R‐p38 Cascade
Source: Adv Sci (Weinh). 2024 Sep 9;11(42):2407789. doi: 10.1002/advs.202407789 (PMC11558143; doi:10.1002/advs.202407789)
Supplement: Supplementary file 2 — Supplemental Tables [file ADVS-11-2407789-s001.zip › Table S8-mouse secreted protein data.xlsx]

## Sheet: Sheet0
Entry	Entry name	Status	Protein names	Gene name							Organism	Length
P97299	SFRP2_MOUSE	reviewed	Secreted frizzled-related protein 2 (sFRP-2) (Protein SDF5) (Secreted apoptosis-related protein 1) (SARP-1)	Sfrp2	Sarp1	Sdf5					Mus musculus (Mouse)	295
Q8R4G6	MGT5A_MOUSE	reviewed	Alpha-1,6-mannosylglycoprotein 6-beta-N-acetylglucosaminyltransferase A (EC 2.4.1.155) (Alpha-mannoside beta-1,6-N-acetylglucosaminyltransferase) (GlcNAc-T V) (GNT-V) (Mannoside acetylglucosaminyltransferase 5) (N-acetylglucosaminyl-transferase V) [Cleaved into: Secreted alpha-1,6-mannosylglycoprotein 6-beta-N-acetylglucosaminyltransferase A (Secreted beta-1,6-N-acetylglucosaminyltransferase V) (…	Mgat5							Mus musculus (Mouse)	740
Q9JLI3	MMEL1_MOUSE	reviewed	Membrane metallo-endopeptidase-like 1 (EC 3.4.24.11) (NEP2(m)) (Neprilysin II) (NEPII) (Neprilysin-2) (NEP2) (NL2) (Neprilysin-like 1) (NL-1) (Neprilysin-like peptidase) (NEPLP) (Soluble secreted endopeptidase) [Cleaved into: Membrane metallo-endopeptidase-like 1, soluble form (Neprilysin-2 secreted) (NEP2(s))]	Mmel1	Nep2	Nl1	Sep				Mus musculus (Mouse)	765
Q61790	LAG3_MOUSE	reviewed	Lymphocyte activation gene 3 protein (LAG-3) (Activation-induced cytidine deaminase-linked autoimmunity protein) (Aida) (CD antigen CD223) [Cleaved into: Secreted lymphocyte activation gene 3 protein (sLAG-3)]	Lag3							Mus musculus (Mouse)	521
P97401	SFRP3_MOUSE	reviewed	Secreted frizzled-related protein 3 (sFRP-3) (Frezzled) (Fritz) (Frizzled-related protein 1) (FrzB-1)	Frzb	Fiz	Fre	Frzb1	Sfrp3			Mus musculus (Mouse)	323
Q3UMW8	CLN5_MOUSE	reviewed	Ceroid-lipofuscinosis neuronal protein 5 homolog (Protein CLN5) [Cleaved into: Ceroid-lipofuscinosis neuronal protein 5 homolog, secreted form]	Cln5							Mus musculus (Mouse)	341
O54693	EDA_MOUSE	reviewed	Ectodysplasin-A (EDA protein homolog) (Tabby protein) [Cleaved into: Ectodysplasin-A, membrane form; Ectodysplasin-A, secreted form]	Eda	Ed1	Ta					Mus musculus (Mouse)	391
Q9Z1N6	SFRP4_MOUSE	reviewed	Secreted frizzled-related sequence protein 4 (FRP-4) (sFRP-4)	Sfrp4							Mus musculus (Mouse)	351
Q8C4U3	SFRP1_MOUSE	reviewed	Secreted frizzled-related protein 1 (sFRP-1)	Sfrp1							Mus musculus (Mouse)	314
P52793	EFNA1_MOUSE	reviewed	Ephrin-A1 (EPH-related receptor tyrosine kinase ligand 1) (LERK-1) (Immediate early response protein B61) [Cleaved into: Ephrin-A1, secreted form]	Efna1	Epgl1	Epl1	Lerk1				Mus musculus (Mouse)	205
Q9Z1P8	ANGL4_MOUSE	reviewed	Angiopoietin-related protein 4 (425O18-1) (Angiopoietin-like protein 4) (Fasting-induced adipose factor) (Hepatic fibrinogen/angiopoietin-related protein) (HFARP) (Secreted protein Bk89) [Cleaved into: ANGPTL4 N-terminal chain; ANGPTL4 C-terminal chain]	Angptl4	Farp	Fiaf	Ng27				Mus musculus (Mouse)	410
O35744	CHIL3_MOUSE	reviewed	Chitinase-like protein 3 (EC 3.2.1.52) (Beta-N-acetylhexosaminidase Ym1) (Chitinase-3-like protein 3) (ECF-L) (Eosinophil chemotactic cytokine) (Secreted protein Ym1)	Chil3	Chi3l3	Ym1					Mus musculus (Mouse)	398
O88312	AGR2_MOUSE	reviewed	Anterior gradient protein 2 homolog (AG-2) (mAG-2) (Protein Gob-4) (Secreted cement gland protein XAG-2 homolog)	Agr2	Gob4						Mus musculus (Mouse)	175
P10923	OSTP_MOUSE	reviewed	Osteopontin (2AR) (Bone sialoprotein 1) (Calcium oxalate crystal growth inhibitor protein) (Early T-lymphocyte activation 1 protein) (Minopontin) (Secreted phosphoprotein 1) (SPP-1)	Spp1	Eta-1	Op	Spp-1				Mus musculus (Mouse)	294
Q99P87	RETN_MOUSE	reviewed	Resistin (Adipose tissue-specific secretory factor) (ADSF) (Adipose-specific cysteine-rich secreted protein A12-alpha) (Cysteine-rich secreted protein FIZZ3)	Retn	Fizz3						Mus musculus (Mouse)	114
Q91X17	UROM_MOUSE	reviewed	Uromodulin (Tamm-Horsfall urinary glycoprotein) (THP) [Cleaved into: Uromodulin, secreted form]	Umod							Mus musculus (Mouse)	642
P06802	ENPP1_MOUSE	reviewed	Ectonucleotide pyrophosphatase/phosphodiesterase family member 1 (E-NPP 1) (Lymphocyte antigen 41) (Ly-41) (Phosphodiesterase I/nucleotide pyrophosphatase 1) (Plasma-cell membrane glycoprotein PC-1) [Cleaved into: Ectonucleotide pyrophosphatase/phosphodiesterase family member 1, secreted form] [Includes: Alkaline phosphodiesterase I (EC 3.1.4.1); Nucleotide pyrophosphatase (NPPase) (EC 3.6.1.9) (…	Enpp1	Npps	Pc1	Pdnp1				Mus musculus (Mouse)	906
O55134	PCD12_MOUSE	reviewed	Protocadherin-12 (Vascular cadherin-2) (Vascular endothelial cadherin-2) (VE-cad-2) (VE-cadherin-2) [Cleaved into: Protocadherin-12, secreted form]	Pcdh12							Mus musculus (Mouse)	1180
Q3LHH8	ESP1_MOUSE	reviewed	Exocrine gland-secreted peptide 1	Esp1	Gm6084						Mus musculus (Mouse)	102
P01868	IGHG1_MOUSE	reviewed	Ig gamma-1 chain C region secreted form	Ighg1	Igh-4						Mus musculus (Mouse)	324
P07214	SPRC_MOUSE	reviewed	SPARC (Basement-membrane protein 40) (BM-40) (Osteonectin) (ON) (Secreted protein acidic and rich in cysteine)	Sparc							Mus musculus (Mouse)	302
Q8CD91	SMOC2_MOUSE	reviewed	SPARC-related modular calcium-binding protein 2 (Secreted modular calcium-binding protein 2) (SMOC-2)	Smoc2							Mus musculus (Mouse)	447
Q80Z19	MUC2_MOUSE	reviewed	Mucin-2 (MUC-2) (Colonic mucin) (MCM) (Secreted gel-forming mucin) (Fragments)	Muc2							Mus musculus (Mouse)	2680
Q9QZF2	GPC1_MOUSE	reviewed	Glypican-1 [Cleaved into: Secreted glypican-1]	Gpc1							Mus musculus (Mouse)	557
Q8BLY1	SMOC1_MOUSE	reviewed	SPARC-related modular calcium-binding protein 1 (SPARC-related gene protein) (Secreted modular calcium-binding protein 1) (SMOC-1)	Smoc1	Srg						Mus musculus (Mouse)	463
Q9Z0K7	SLUR1_MOUSE	reviewed	Secreted Ly-6/uPAR-related protein 1 (SLURP-1) (ARS component B)	Slurp1	Ars						Mus musculus (Mouse)	110
B7ZMX9	B7ZMX9_MOUSE	unreviewed	Pnoc protein (Prepronociceptin, isoform CRA_b)	Pnoc	mCG_2471						Mus musculus (Mouse)	212
D3Z569	D3Z569_MOUSE	unreviewed	Signal peptidase complex catalytic subunit SEC11 (EC 3.4.21.89)	Sec11a	Sec11l1	mCG_15305					Mus musculus (Mouse)	190
Q6NZR1	Q6NZR1_MOUSE	unreviewed	Protein Wnt	Wnt7b							Mus musculus (Mouse)	353
B1AYH9	B1AYH9_MOUSE	unreviewed	MCG146419 (Predicted gene 13271)	Gm13271	mCG_146419						Mus musculus (Mouse)	182
Q78Y73	Q78Y73_MOUSE	unreviewed	Growth hormone d9 (Placental prolactin-like protein-I) (Prolactin family 3, subfamily a, member 1) (Prolactin-like protein I)	Prl3a1	Ghd9	Plpi	Prlpi	mCG_4891			Mus musculus (Mouse)	227
Q0VBT1	Q0VBT1_MOUSE	unreviewed	Protein Wnt	Wnt8a	mCG_121504						Mus musculus (Mouse)	354
Q3U5U0	Q3U5U0_MOUSE	unreviewed	Lipoprotein lipase (LPL) (EC 3.1.1.34)	Lpl							Mus musculus (Mouse)	474
Q3V1I4	Q3V1I4_MOUSE	unreviewed	TGF_BETA_2 domain-containing protein	Bmp2							Mus musculus (Mouse)	394
A2ABP8	A2ABP8_MOUSE	unreviewed	Secreted and transmembrane protein 1A	Sectm1a							Mus musculus (Mouse)	89
Q9CVD4	Q9CVD4_MOUSE	unreviewed	CTCK domain-containing protein (Fragment)	Muc5ac							Mus musculus (Mouse)	98
Q6QX36	Q6QX36_MOUSE	unreviewed	CRKD-binding protein (RIKEN cDNA B430306N03 gene) (Triggering receptor expressed on myeloid cells-like 6)	B430306N03Rik	Crkr	Treml6	treml6				Mus musculus (Mouse)	289
Q5EEX1	Q5EEX1_MOUSE	unreviewed	Insulin	Ins2	mCG_11077						Mus musculus (Mouse)	110
Q3UC44	Q3UC44_MOUSE	unreviewed	Lipoprotein lipase (LPL) (EC 3.1.1.34)	Lpl							Mus musculus (Mouse)	474
Q3UBS0	Q3UBS0_MOUSE	unreviewed	Uncharacterized protein	Apoe							Mus musculus (Mouse)	311
Q3U0P4	Q3U0P4_MOUSE	unreviewed	Interleukin 1 family, member 9	Il1f9	mCG_1029993						Mus musculus (Mouse)	193
A0A140T8I8	A0A140T8I8_MOUSE	unreviewed	Mucin-2	Muc2							Mus musculus (Mouse)	483
Q3U784	Q3U784_MOUSE	unreviewed	Lipoprotein lipase (LPL) (EC 3.1.1.34)	Lpl							Mus musculus (Mouse)	474
D3YWH2	D3YWH2_MOUSE	unreviewed	Phospholipase A(2) (EC 3.1.1.4) (Fragment)	Pla2g1b							Mus musculus (Mouse)	124
Q3UN82	Q3UN82_MOUSE	unreviewed	Uncharacterized protein	Pcolce							Mus musculus (Mouse)	468
Q3TZ97	Q3TZ97_MOUSE	unreviewed	CAP18_C domain-containing protein	Camp							Mus musculus (Mouse)	185
A0A0J9YUU3	A0A0J9YUU3_MOUSE	unreviewed	Hemolytic complement (Fragment)	Hc							Mus musculus (Mouse)	193
Q8C6P4	Q8C6P4_MOUSE	unreviewed	Protein Wnt	Wnt16							Mus musculus (Mouse)	364
D6RCH7	D6RCH7_MOUSE	unreviewed	Oocyte-secreted protein 2	Oosp2							Mus musculus (Mouse)	70
Q8C1P0	Q8C1P0_MOUSE	unreviewed	DEFSN domain-containing protein								Mus musculus (Mouse)	95
Q3TRQ9	Q3TRQ9_MOUSE	unreviewed	Transforming growth factor beta	Tgfb3							Mus musculus (Mouse)	351
Q6P3Y0	Q6P3Y0_MOUSE	unreviewed	C4a protein (Fragment)	C4a							Mus musculus (Mouse)	371
Q9CYL8	Q9CYL8_MOUSE	unreviewed	Uncharacterized protein	Prl							Mus musculus (Mouse)	226
Q8R3D5	Q8R3D5_MOUSE	unreviewed	Ladinin-1 (Lad-1)	Lad1							Mus musculus (Mouse)	528
E9QPU1	E9QPU1_MOUSE	unreviewed	von Willebrand factor	Vwf							Mus musculus (Mouse)	2813
Q3UZW2	Q3UZW2_MOUSE	unreviewed	Uncharacterized protein	Pdyn							Mus musculus (Mouse)	248
Q3UW05	Q3UW05_MOUSE	unreviewed	Uncharacterized protein	Ppy							Mus musculus (Mouse)	100
K4HPC4	K4HPC4_MOUSE	unreviewed	Growth and differentiation factor-associated serum protein 1	Wfikkn2	Gasp1						Mus musculus (Mouse)	571
Q3TSV5	Q3TSV5_MOUSE	unreviewed	Protein Wnt	Wnt3							Mus musculus (Mouse)	170
Q8CD73	Q8CD73_MOUSE	unreviewed	Predicted gene 13277 (Predicted gene 13278) (Predicted gene 13279) (Predicted gene 13288) (Predicted gene 13289) (Predicted gene 13290)	Gm13278	Gm13277	Gm13279	Gm13288	Gm13289	Gm13290		Mus musculus (Mouse)	182
B1AQJ3	B1AQJ3_MOUSE	unreviewed	Metalloproteinase inhibitor 2 (Fragment)	Timp2							Mus musculus (Mouse)	143
Q3UHN1	Q3UHN1_MOUSE	unreviewed	Uncharacterized protein	Slit3							Mus musculus (Mouse)	1523
Q3UTY8	Q3UTY8_MOUSE	unreviewed	Protein Wnt	Wnt11							Mus musculus (Mouse)	289
A0A0G2JE29	A0A0G2JE29_MOUSE	unreviewed	Procollagen C-endopeptidase enhancer 1 (Fragment)	Pcolce							Mus musculus (Mouse)	246
E9Q138	E9Q138_MOUSE	unreviewed	Insulin-like growth factor I	Igf1							Mus musculus (Mouse)	137
Q0IJ79	Q0IJ79_MOUSE	unreviewed	Ifna9 protein (Fragment)	Ifna9							Mus musculus (Mouse)	188
Q3TZB2	Q3TZB2_MOUSE	unreviewed	TGF_BETA_2 domain-containing protein	Bmp8a							Mus musculus (Mouse)	399
Q4FJM4	Q4FJM4_MOUSE	unreviewed	Inhba protein	Inhba							Mus musculus (Mouse)	424
Q5SXK2	Q5SXK2_MOUSE	unreviewed	Prolactin-2B1	Prl2b1							Mus musculus (Mouse)	235
Q3UKU8	Q3UKU8_MOUSE	unreviewed	GLUCAGON domain-containing protein	Sct							Mus musculus (Mouse)	133
Q53X20	Q53X20_MOUSE	unreviewed	Bone morphogenetic protein 3	Gdf10	GDF10						Mus musculus (Mouse)	476
A0A087WR18	A0A087WR18_MOUSE	unreviewed	Predicted gene 13276	Gm13276							Mus musculus (Mouse)	182
Q790R4	Q790R4_MOUSE	unreviewed	C-X-C motif chemokine	Cxcl5	mCG_1701						Mus musculus (Mouse)	132
Q5SVU3	Q5SVU3_MOUSE	unreviewed	C-C motif chemokine	Ccl2	mCG_8184						Mus musculus (Mouse)	148
Q540E2	Q540E2_MOUSE	unreviewed	Growth differentiation factor 8 (Myostatin)	Mstn	Gdf8	MSTN	mCG_115453				Mus musculus (Mouse)	376
Q4ZJN6	Q4ZJN6_MOUSE	unreviewed	Adiponectin m (C1q and tumor necrosis factor related protein 3) (C1qTNF3)	C1qtnf3	Adim	mCG_18323					Mus musculus (Mouse)	246
Q3UIP2	Q3UIP2_MOUSE	unreviewed	Procollagen C-endopeptidase enhancer protein	Pcolce	mCG_6880						Mus musculus (Mouse)	468
Q542C2	Q542C2_MOUSE	unreviewed	Coagulation factor VII, isoform CRA_b	F7	mCG_3704						Mus musculus (Mouse)	446
Q80VZ0	Q80VZ0_MOUSE	unreviewed	Bmp8a protein (MCG48728, isoform CRA_a)	Bmp8a	mCG_48728						Mus musculus (Mouse)	412
Q2PMY2	Q2PMY2_MOUSE	unreviewed	Interleukin-18 (IL-18)	Il18							Mus musculus (Mouse)	192
Q496X5	Q496X5_MOUSE	unreviewed	Pancreatic polypeptide (Ppy protein)	Ppy	mCG_21350						Mus musculus (Mouse)	100
Q3TNY9	Q3TNY9_MOUSE	unreviewed	Biglycan	Bgn	mCG_3250						Mus musculus (Mouse)	369
A2ABP9	A2ABP9_MOUSE	unreviewed	Secreted and transmembrane protein 1A (cDNA sequence BC010462, isoform CRA_c)	Sectm1a	BC010462	mCG_2143					Mus musculus (Mouse)	192
Q544X5	Q544X5_MOUSE	unreviewed	Growth hormone releasing hormone	Ghrh	mCG_21978						Mus musculus (Mouse)	103
Q8R002	Q8R002_MOUSE	unreviewed	C1q and tumor necrosis factor related protein 5 (C1qtnf5 protein)	C1qtnf5							Mus musculus (Mouse)	243
B7ZN66	B7ZN66_MOUSE	unreviewed	Bone morphogenetic protein 10	Bmp10	mCG_130854						Mus musculus (Mouse)	421
J3JS25	J3JS25_MOUSE	unreviewed	Prolactin family 8, subfamily a, member 1 (Prolactin-like protein C 4, isoform CRA_a)	Prl8a1	Prlpc4	mCG_142214					Mus musculus (Mouse)	209
Q3U3V1	Q3U3V1_MOUSE	unreviewed	Coagulation factor X	F10							Mus musculus (Mouse)	493
Q4FJQ8	Q4FJQ8_MOUSE	unreviewed	Lipoprotein lipase (LPL) (EC 3.1.1.34)	Lpl	mCG_16917						Mus musculus (Mouse)	474
Q6GTX3	Q6GTX3_MOUSE	unreviewed	Apoe protein (Apolipoprotein E)	Apoe							Mus musculus (Mouse)	311
Q8BRT3	Q8BRT3_MOUSE	unreviewed	Protein Wnt	Wnt16							Mus musculus (Mouse)	225
Q3UNK5	Q3UNK5_MOUSE	unreviewed	Transforming growth factor beta	Tgfb1	mCG_7649						Mus musculus (Mouse)	390
Q3UBS3	Q3UBS3_MOUSE	unreviewed	Haptoglobin	Hp	mCG_10187						Mus musculus (Mouse)	347
Q9EQI5	Q9EQI5_MOUSE	unreviewed	Chemokine (C-X-C motif) ligand 7, isoform CRA_b (Chemokine subfamily B Cys-X-Cys) (Platelet basic protein) (Pro-platelet basic protein) (Thymus chemokine 1)	Ppbp	Cxcl7	mCG_1702					Mus musculus (Mouse)	113
Q3TVN6	Q3TVN6_MOUSE	unreviewed	C-X-C motif chemokine	Pf4	Cxcl4	mCG_1704					Mus musculus (Mouse)	105
Q8R5F4	Q8R5F4_MOUSE	unreviewed	Prolactin-like protein K (Fragment)	Prl2b1	Prlpk						Mus musculus (Mouse)	60
Q3UXE6	Q3UXE6_MOUSE	unreviewed	TGF_BETA_2 domain-containing protein (Fragment)	Bmp5							Mus musculus (Mouse)	86
Q3U6I5	Q3U6I5_MOUSE	unreviewed	C1q domain-containing protein	C1qb							Mus musculus (Mouse)	253
A0A1Y7VJK6	A0A1Y7VJK6_MOUSE	unreviewed	Secreted frizzled-related sequence protein 4 (Fragment)	Sfrp4							Mus musculus (Mouse)	202
Q3U9P4	Q3U9P4_MOUSE	unreviewed	Lipase domain-containing protein (Fragment)	Lpl							Mus musculus (Mouse)	180
P70291	P70291_MOUSE	unreviewed	Interleukin-2 (IL-2) (Fragment)	Il2	IL-2	IL2					Mus musculus (Mouse)	150
A0A286YCU9	A0A286YCU9_MOUSE	unreviewed	Prolactin-3B1 (Fragment)	Prl3b1							Mus musculus (Mouse)	150
Q1WWN2	Q1WWN2_MOUSE	unreviewed	OTTMUSG00000011275 protein (Fragment)	Ifna16	Gm13280	OTTMUSG00000011275					Mus musculus (Mouse)	188
Q3UEE7	Q3UEE7_MOUSE	unreviewed	Uncharacterized protein	Apoe							Mus musculus (Mouse)	311
A0A0A6YWR2	A0A0A6YWR2_MOUSE	unreviewed	Ig gamma-1 chain C region secreted form (Fragment)	Ighg1							Mus musculus (Mouse)	393
Q810I7	Q810I7_MOUSE	unreviewed	Apoa4 protein	Apoa4							Mus musculus (Mouse)	376
Q6AXH0	Q6AXH0_MOUSE	unreviewed	Pla2g3 protein	Pla2g3							Mus musculus (Mouse)	504
Q3UFN7	Q3UFN7_MOUSE	unreviewed	Transforming growth factor beta	Tgfb3							Mus musculus (Mouse)	412
G3UZM8	G3UZM8_MOUSE	unreviewed	Apolipoprotein E (Fragment)	Apoe							Mus musculus (Mouse)	146
Q2NL39	Q2NL39_MOUSE	unreviewed	Gphb5 protein (Fragment)	Gphb5							Mus musculus (Mouse)	115
P70292	P70292_MOUSE	unreviewed	Interleukin-2 (IL-2) (Fragment)	Il2	IL-2	IL2					Mus musculus (Mouse)	155
A0A140LI59	A0A140LI59_MOUSE	unreviewed	Deleted in malignant brain tumors 1 protein	Dmbt1							Mus musculus (Mouse)	1957
Q3U6S8	Q3U6S8_MOUSE	unreviewed	Lipoprotein lipase (LPL) (EC 3.1.1.34)	Lpl							Mus musculus (Mouse)	474
Q3TDB9	Q3TDB9_MOUSE	unreviewed	Uncharacterized protein (Fragment)	F10							Mus musculus (Mouse)	492
Q8BMX2	Q8BMX2_MOUSE	unreviewed	Uncharacterized protein (Fragment)	Pla2g12a							Mus musculus (Mouse)	205
Q3TQ59	Q3TQ59_MOUSE	unreviewed	Protein Wnt	Wnt3							Mus musculus (Mouse)	290
Q9R043	Q9R043_MOUSE	unreviewed	C-C motif chemokine (Fragment)	Ccl17	ABCD-2						Mus musculus (Mouse)	109
Q3U841	Q3U841_MOUSE	unreviewed	Lipoprotein lipase (LPL) (EC 3.1.1.34)	Lpl							Mus musculus (Mouse)	474
A0A0G2JH03	A0A0G2JH03_MOUSE	unreviewed	Group XIIA secretory phospholipase A2 (Fragment)	Pla2g12a							Mus musculus (Mouse)	129
F6Z9S8	F6Z9S8_MOUSE	unreviewed	C-C motif chemokine	Gm2564	Gm2442						Mus musculus (Mouse)	108
Q3U6X5	Q3U6X5_MOUSE	unreviewed	SCY domain-containing protein (Fragment)	Cxcl10							Mus musculus (Mouse)	67
Q62238	Q62238_MOUSE	unreviewed	Sex-limited protein Slp(w7) alpha-gamma chain (Fragment)								Mus musculus (Mouse)	594
Q8C718	Q8C718_MOUSE	unreviewed	Protein Wnt	Wnt9b							Mus musculus (Mouse)	359
B1AZQ0	B1AZQ0_MOUSE	unreviewed	Proenkephalin-A (Fragment)	Penk							Mus musculus (Mouse)	178
E9PU89	E9PU89_MOUSE	unreviewed	Insulin-like growth factor I	Igf1							Mus musculus (Mouse)	143
Q58EV2	Q58EV2_MOUSE	unreviewed	Apoa1 protein	Apoa1							Mus musculus (Mouse)	198
A0A1L1SRU8	A0A1L1SRU8_MOUSE	unreviewed	Hepatic triacylglycerol lipase (Fragment)	Lipc							Mus musculus (Mouse)	107
B7ZNW9	B7ZNW9_MOUSE	unreviewed	Slit2 protein	Slit2							Mus musculus (Mouse)	1525
A0A087WPG5	A0A087WPG5_MOUSE	unreviewed	Predicted gene 13283	Gm13283							Mus musculus (Mouse)	182
Q3U713	Q3U713_MOUSE	unreviewed	Lipase domain-containing protein (Fragment)	Lipg							Mus musculus (Mouse)	189
A0A494BA59	A0A494BA59_MOUSE	unreviewed	Inactive pancreatic lipase-related protein 1 (Fragment)	Pnliprp1							Mus musculus (Mouse)	252
E9QPG8	E9QPG8_MOUSE	unreviewed	Deleted in malignant brain tumors 1 protein	Dmbt1							Mus musculus (Mouse)	1946
Q3TVX6	Q3TVX6_MOUSE	unreviewed	Matrix Gla protein (MGP)	Mgp							Mus musculus (Mouse)	104
V9GZG9	V9GZG9_MOUSE	unreviewed	MHC class III H2-Slp (haplotype a) sex-limited protein mRNA (Fragment)								Mus musculus (Mouse)	1716
H9H9S8	H9H9S8_MOUSE	unreviewed	Brain-derived neurotrophic factor (BDNF)	Bdnf							Mus musculus (Mouse)	289
Q91Y89	Q91Y89_MOUSE	unreviewed	Interleukin-2 (IL-2) (Fragment)	IL2							Mus musculus (Mouse)	86
F2Z418	F2Z418_MOUSE	unreviewed	Prolactin-2C5	Prl2c5							Mus musculus (Mouse)	179
Q3TRG1	Q3TRG1_MOUSE	unreviewed	TGF_BETA_2 domain-containing protein								Mus musculus (Mouse)	357
Q3US82	Q3US82_MOUSE	unreviewed	C1q domain-containing protein	C1qb							Mus musculus (Mouse)	253
P70294	P70294_MOUSE	unreviewed	Interleukin-2 (IL-2) (Fragment)	Il2	IL-2	IL2					Mus musculus (Mouse)	150
Q3U4I6	Q3U4I6_MOUSE	unreviewed	TNF_2 domain-containing protein	Tnf							Mus musculus (Mouse)	219
Q3UXL8	Q3UXL8_MOUSE	unreviewed	TGF_BETA_2 domain-containing protein	Inhba							Mus musculus (Mouse)	424
D3YTW9	D3YTW9_MOUSE	unreviewed	Protein Wnt	Wnt5b							Mus musculus (Mouse)	321
G3UYX7	G3UYX7_MOUSE	unreviewed	Slit homolog 2 protein	Slit2							Mus musculus (Mouse)	1542
Q8VEK8	Q8VEK8_MOUSE	unreviewed	Matrix Gla protein (MGP) (Fragment)	Mgp	Mglap						Mus musculus (Mouse)	93
A0A0A6YXU9	A0A0A6YXU9_MOUSE	unreviewed	Transforming growth factor beta	Tgfb2							Mus musculus (Mouse)	442
B9EIU2	B9EIU2_MOUSE	unreviewed	C4a protein	C4a							Mus musculus (Mouse)	1735
Q8K3I1	Q8K3I1_MOUSE	unreviewed	Ca155-c2-neg228 protein (Fragment)								Mus musculus (Mouse)	52
Q9CV93	Q9CV93_MOUSE	unreviewed	Uncharacterized protein (Fragment)	Muc5b							Mus musculus (Mouse)	725
Q9DBN0	Q9DBN0_MOUSE	unreviewed	Uncharacterized protein	Apoa4							Mus musculus (Mouse)	395
A0A0U1RNF8	A0A0U1RNF8_MOUSE	unreviewed	Complement C1q tumor necrosis factor-related protein 5 (Fragment)	C1qtnf5							Mus musculus (Mouse)	154
Q0PGS4	Q0PGS4_MOUSE	unreviewed	Interleukin-2 (IL-2) (Fragment)	Il2	IL2						Mus musculus (Mouse)	149
Q499K8	Q499K8_MOUSE	unreviewed	Defcr3 protein (Fragment)	Defcr3							Mus musculus (Mouse)	89
V9GZQ6	V9GZQ6_MOUSE	unreviewed	Sex-limited protein	Slp							Mus musculus (Mouse)	1735
Q8BRW3	Q8BRW3_MOUSE	unreviewed	TGF_BETA_2 domain-containing protein	Bmp6							Mus musculus (Mouse)	435
D3Z5H3	D3Z5H3_MOUSE	unreviewed	Signal peptidase complex catalytic subunit SEC11 (EC 3.4.21.89)	Sec11c							Mus musculus (Mouse)	206
B1AYI8	B1AYI8_MOUSE	unreviewed	Predicted gene 13275	Gm13275							Mus musculus (Mouse)	182
Q9CYL2	Q9CYL2_MOUSE	unreviewed	Uncharacterized protein	Prl							Mus musculus (Mouse)	225
E9PVI8	E9PVI8_MOUSE	unreviewed	Protein Wnt	Wnt11							Mus musculus (Mouse)	154
Q8BRW9	Q8BRW9_MOUSE	unreviewed	TGF_BETA_2 domain-containing protein (Fragment)	Gdf5							Mus musculus (Mouse)	249
Q3UXB2	Q3UXB2_MOUSE	unreviewed	TGF_BETA_2 domain-containing protein (Fragment)	Bmp6							Mus musculus (Mouse)	460
E9QPZ2	E9QPZ2_MOUSE	unreviewed	Defensin, alpha, 30	Defa30							Mus musculus (Mouse)	93
Q3UUM9	Q3UUM9_MOUSE	unreviewed	Uncharacterized protein	Sfrp2							Mus musculus (Mouse)	295
Q1WWM6	Q1WWM6_MOUSE	unreviewed	Ifna2 protein (Fragment)	Ifna2							Mus musculus (Mouse)	187
A0A0N4SUR1	A0A0N4SUR1_MOUSE	unreviewed	Metalloproteinase inhibitor 4	Timp4							Mus musculus (Mouse)	175
Q3U2X7	Q3U2X7_MOUSE	unreviewed	Uncharacterized protein	Ccn3	Nov						Mus musculus (Mouse)	354
Q3USG5	Q3USG5_MOUSE	unreviewed	C1q domain-containing protein (Fragment)	Emilin1							Mus musculus (Mouse)	852
Q3TA44	Q3TA44_MOUSE	unreviewed	PLAT domain-containing protein	Lipg							Mus musculus (Mouse)	500
Q99K17	Q99K17_MOUSE	unreviewed	Tgfb3 protein (Fragment)	Tgfb3							Mus musculus (Mouse)	362
H3BJ29	H3BJ29_MOUSE	unreviewed	Protein Wnt	Wnt16							Mus musculus (Mouse)	225
Q8BLT2	Q8BLT2_MOUSE	unreviewed	Protein Wnt (Fragment)	Wnt3							Mus musculus (Mouse)	329
D3Z6E2	D3Z6E2_MOUSE	unreviewed	Multifunctional fusion protein [Includes: Fibroblast growth factor 1 (Acidic fibroblast growth factor) (Heparin-binding growth factor 1); Fibroblast growth factor (FGF)] (Fragment)	Fgf1							Mus musculus (Mouse)	78
A0A1B0GX15	A0A1B0GX15_MOUSE	unreviewed	Apolipoprotein E (Fragment)	Apoe							Mus musculus (Mouse)	231
O54837	O54837_MOUSE	unreviewed	Fibroblast growth factor 1 (Acidic fibroblast growth factor) (Heparin-binding growth factor 1) (Fragment)	Fgf1							Mus musculus (Mouse)	70
G3UWP9	G3UWP9_MOUSE	unreviewed	Disintegrin and metalloproteinase domain-containing protein 18	Adam18							Mus musculus (Mouse)	634
Q9D6A4	Q9D6A4_MOUSE	unreviewed	Transthyretin	Ttr							Mus musculus (Mouse)	147
Q4FK40	Q4FK40_MOUSE	unreviewed	Apoe protein	Apoe							Mus musculus (Mouse)	311
Q8C577	Q8C577_MOUSE	unreviewed	NTR domain-containing protein	Timp4							Mus musculus (Mouse)	224
Q496P8	Q496P8_MOUSE	unreviewed	Bmp5 protein (Fragment)	Bmp5							Mus musculus (Mouse)	453
Q9CVF1	Q9CVF1_MOUSE	unreviewed	GLUCAGON domain-containing protein (Fragment)	Gip							Mus musculus (Mouse)	130
Q3UY95	Q3UY95_MOUSE	unreviewed	Uncharacterized protein	Creg2							Mus musculus (Mouse)	288
Q3V2A6	Q3V2A6_MOUSE	unreviewed	TGF_BETA_2 domain-containing protein (Fragment)	Inhbc							Mus musculus (Mouse)	268
Q810H1	Q810H1_MOUSE	unreviewed	Hypothetical secreted protein SST7 (Predicted gene 9747)	Gm9747							Mus musculus (Mouse)	104
A0A0M6L0L8	A0A0M6L0L8_MOUSE	unreviewed	Growth hormone d18 (Prolactin-like protein F, isoform CRA_c)	Prl7a2	Ghd18	Prlpf	mCG_21111				Mus musculus (Mouse)	253
B9EHM9	B9EHM9_MOUSE	unreviewed	Growth hormone d12 (Prolactin family 2, subfamily b, member 1) (Prolactin-like protein K, isoform CRA_a)	Prl2b1	Ghd12	Prlpk	mCG_142218				Mus musculus (Mouse)	228
A0A0R4J1M1	A0A0R4J1M1_MOUSE	unreviewed	Protein Wnt	Wnt5b	mCG_131712						Mus musculus (Mouse)	372
Q9WUZ6	Q9WUZ6_MOUSE	unreviewed	C-C motif chemokine	Ccl17	ABCD-2	TARC	mCG_12286				Mus musculus (Mouse)	93
Q3TX21	Q3TX21_MOUSE	unreviewed	Cysteine rich protein 61	Ccn1	Cyr61	mCG_7789					Mus musculus (Mouse)	379
H3BK86	H3BK86_MOUSE	unreviewed	Peptide YY (Peptide YY, isoform CRA_a)	Pyy	mCG_21368						Mus musculus (Mouse)	100
Q3UI35	Q3UI35_MOUSE	unreviewed	Secreted frizzled-related protein 2	Sfrp2	mCG_17072						Mus musculus (Mouse)	295
Q3TBV5	Q3TBV5_MOUSE	unreviewed	Interleukin-1	Il1rn							Mus musculus (Mouse)	162
Q3UYH8	Q3UYH8_MOUSE	unreviewed	Adenylate cyclase activating polypeptide 1, isoform CRA_a	Adcyap1	mCG_16194						Mus musculus (Mouse)	175
A0A0G2JEU2	A0A0G2JEU2_MOUSE	unreviewed	Bone morphogenetic protein 3 (Bone morphogenetic protein 3, isoform CRA_b)	Bmp3	mCG_49584						Mus musculus (Mouse)	470
Q8R037	Q8R037_MOUSE	unreviewed	Secreted CD137 antigen (Tumor necrosis factor receptor superfamily member 9) (Tumor necrosis factor receptor superfamily, member 9)	Tnfrsf9							Mus musculus (Mouse)	211
Q3UKR1	Q3UKR1_MOUSE	unreviewed	Decorin (Bone proteoglycan II)	Dcn	mCG_11308						Mus musculus (Mouse)	354
Q3U593	Q3U593_MOUSE	unreviewed	Tumor necrosis factor (Tumor necrosis factor alpha) (Tumor necrosis factor, isoform CRA_b)	Tnf	TNFA	mCG_15911					Mus musculus (Mouse)	235
Q3V1J8	Q3V1J8_MOUSE	unreviewed	Hyaluronan-binding protein 2	Habp2							Mus musculus (Mouse)	517
Q3ZB23	Q3ZB23_MOUSE	unreviewed	Protein Wnt	Wnt4	mCG_9329						Mus musculus (Mouse)	351
Q54AE5	Q54AE5_MOUSE	unreviewed	Brain cDNA, clone MNCb-5810, similar to Mus musculus tissue inhibitor of metalloproteinase 3 (Timp3), mRNA (Tissue inhibitor of metalloproteinase 3, isoform CRA_a)	Timp3	mCG_11195						Mus musculus (Mouse)	211
Q9Z0L6	Q9Z0L6_MOUSE	unreviewed	Parathyroid hormone (PTH)	Pth	mCG_15838						Mus musculus (Mouse)	115
Q8BQD1	Q8BQD1_MOUSE	unreviewed	Protein Wnt	Wnt8b							Mus musculus (Mouse)	368
Q3UAX2	Q3UAX2_MOUSE	unreviewed	Lipoprotein lipase (LPL) (EC 3.1.1.34)	Lpl							Mus musculus (Mouse)	464
A0A0G2JE75	A0A0G2JE75_MOUSE	unreviewed	Bone morphogenetic protein 3 (Bone morphogenetic protein 3, isoform CRA_a)	Bmp3	mCG_49584						Mus musculus (Mouse)	443
E9PWB6	E9PWB6_MOUSE	unreviewed	Mucin 5, subtypes A and C, tracheobronchial/gastric	Muc5ac							Mus musculus (Mouse)	2751
Q6PI17	Q6PI17_MOUSE	unreviewed	Metalloproteinase inhibitor 2 (Timp2 protein) (Tissue inhibitor of metalloproteinase 2)	Timp2	mCG_140800						Mus musculus (Mouse)	220
B3GLJ4	B3GLJ4_MOUSE	unreviewed	Prostate and testis-expressed 8 (Secreted TFP/Ly-6/uPAR protein PATE-G)	Pate8	Gm17689						Mus musculus (Mouse)	109
Q4VJB9	Q4VJB9_MOUSE	unreviewed	Insulin-like growth factor 1 isoform Eb (Insulin-like growth factor I)	Igf1							Mus musculus (Mouse)	159
Q3UY39	Q3UY39_MOUSE	unreviewed	Inhibin beta-A	Inhba	mCG_18028						Mus musculus (Mouse)	424
E9Q5E3	E9Q5E3_MOUSE	unreviewed	Protein Wnt	Wnt7b							Mus musculus (Mouse)	282
Q2TBA6	Q2TBA6_MOUSE	unreviewed	Protein Wnt	Wnt9b	mCG_19155						Mus musculus (Mouse)	359
O35852	O35852_MOUSE	unreviewed	Preprodynorphin (Prodynorphin) (Prodynorphin, isoform CRA_b) (Proenkephalin-B) (Fragment)	Pdyn	mCG_9904						Mus musculus (Mouse)	248
Q3U715	Q3U715_MOUSE	unreviewed	Lipoprotein lipase (LPL) (EC 3.1.1.34)	Lpl							Mus musculus (Mouse)	474
Q5RL10	Q5RL10_MOUSE	unreviewed	Insulin-like 3 (MCG10367, isoform CRA_a)	Insl3	mCG_10367						Mus musculus (Mouse)	122
Q6NSS4	Q6NSS4_MOUSE	unreviewed	Matrix Gla protein (MGP)	Mgp	mCG_7076						Mus musculus (Mouse)	104
A0A0F7RQR1	A0A0F7RQR1_MOUSE	unreviewed	Follicle stimulating hormone beta (Follicle stimulating hormone beta subunit)	Fshb	mCG_22891						Mus musculus (Mouse)	130
Q3U831	Q3U831_MOUSE	unreviewed	Lipase domain-containing protein (Fragment)	Lpl							Mus musculus (Mouse)	180
Q3U5K0	Q3U5K0_MOUSE	unreviewed	PLAT domain-containing protein	Lipg							Mus musculus (Mouse)	459
Q70LV9	Q70LV9_MOUSE	unreviewed	Cryptdin related sequence peptide	Defa-rs4	CRS4C1a	CRS4C1a2	Defcr-rs4				Mus musculus (Mouse)	91
Q8CAH7	Q8CAH7_MOUSE	unreviewed	Secreted frizzled-related sequence protein 4	Sfrp4							Mus musculus (Mouse)	365
O54832	O54832_MOUSE	unreviewed	Decidual PRL-related protein (Decidual/trophoblast prolactin-related protein, isoform CRA_a) (Growth hormone d11) (Prolactin family 8, subfamily a, member 2)	Prl8a2	dPRP	Dtprp	Ghd11	mCG_4896			Mus musculus (Mouse)	240
B2RX05	B2RX05_MOUSE	unreviewed	Slit2 protein	Slit2							Mus musculus (Mouse)	1542
Q3ZAX5	Q3ZAX5_MOUSE	unreviewed	Interleukin-12 subunit beta (IL-12B) (Cytotoxic lymphocyte maturation factor 40 kDa subunit) (IL-12 subunit p40)	Il12b	IL12B	mCG_20097					Mus musculus (Mouse)	335
B9EJ18	B9EJ18_MOUSE	unreviewed	Bmp5 protein (Bone morphogenetic protein 5)	Bmp5	mCG_1136						Mus musculus (Mouse)	452
A2APR1	A2APR1_MOUSE	unreviewed	Phospholipase A(2) (EC 3.1.1.4)	Pla2g2c	mCG_14539						Mus musculus (Mouse)	150
A0A3B0IP29	A0A3B0IP29_MOUSE	unreviewed	Adiponectin q (C1q and tumor necrosis factor related protein 6, isoform CRA_a)	C1qtnf6	Adiq	mCG_13346					Mus musculus (Mouse)	264
Q3TYU0	Q3TYU0_MOUSE	unreviewed	Hepatic triacylglycerol lipase	Lipc							Mus musculus (Mouse)	425
Q5M9K1	Q5M9K1_MOUSE	unreviewed	Transthyretin	Ttr	mCG_123157						Mus musculus (Mouse)	147
A2AII0	A2AII0_MOUSE	unreviewed	Growth differentiation factor 6	Gdf6	mCG_58174						Mus musculus (Mouse)	454
Q5XZF2	Q5XZF2_MOUSE	unreviewed	C-C motif chemokine	Ccl5	mCG_11684						Mus musculus (Mouse)	91
Q80ZM2	Q80ZM2_MOUSE	unreviewed	Oc90 protein (Otoconin-90)	Oc90							Mus musculus (Mouse)	453
Q547B5	Q547B5_MOUSE	unreviewed	Osteopontin (Secreted phosphoprotein 1, isoform CRA_a) (Secreted phosphoprotein 1, isoform CRA_b) (Spp1 protein)	Spp1	OPN	mCG_14598					Mus musculus (Mouse)	294
Q544K5	Q544K5_MOUSE	unreviewed	C-type natriuretic peptide (Natriuretic peptide type C)	Nppc	CNP	mCG_8516					Mus musculus (Mouse)	126
Q149J9	Q149J9_MOUSE	unreviewed	Bone morphogenetic protein 3	Bmp3	mCG_49584						Mus musculus (Mouse)	468
B3GLJ6	B3GLJ6_MOUSE	unreviewed	Prostate and testis-expressed 11 (Secreted TFP/Ly-6/uPAR protein PATE-P)	Pate11	671003	Gm9513					Mus musculus (Mouse)	99
Q6WIZ7	Q6WIZ7_MOUSE	unreviewed	Amine oxidase (EC 1.4.3.-)	Svs1							Mus musculus (Mouse)	820
A8HG57	A8HG57_MOUSE	unreviewed	Predicted gene, 21725 (Predicted gene, 21764) (Predicted gene, 21828) (Predicted gene, 21852) (Predicted gene, 21891) (Predicted gene, 21904) (Serine-rich secreted Y-linked protein) (Serine-rich, secreted, Y-linked)	Srsy	Gm21725	Gm21764	Gm21828	Gm21852	Gm21891	Gm21904	Mus musculus (Mouse)	180
A2ABP7	A2ABP7_MOUSE	unreviewed	Secreted and transmembrane protein 1A (cDNA sequence BC010462, isoform CRA_b)	Sectm1a	BC010462	mCG_2143					Mus musculus (Mouse)	174
Q9DAV8	Q9DAV8_MOUSE	unreviewed	Growth hormone d16 (Placental prolactin-like protein-C delta) (Prolactin family 8, subfamily a, member 1) (Prolactin-like protein C 4, isoform CRA_b)	Prl8a1	Ghd16	Plpcd	Prlpc4	mCG_142214			Mus musculus (Mouse)	240
Q8CFH0	Q8CFH0_MOUSE	unreviewed	Prolactin-8A8 (Prolactin-like protein C 3, isoform CRA_a) (Prolactin-like protein C gamma 2 isoform)	Prl8a8	Prlpc3	mCG_142243					Mus musculus (Mouse)	278
Q9QUS8	Q9QUS8_MOUSE	unreviewed	Interleukin-2 (IL-2)	Il2	IL2						Mus musculus (Mouse)	169
Q549G3	Q549G3_MOUSE	unreviewed	Interleukin-12 subunit alpha (IL-12A)	Il12a	IL12A	Ll12a	mCG_15114				Mus musculus (Mouse)	215
Q496V3	Q496V3_MOUSE	unreviewed	Ifna2 protein (Fragment)	Ifna2							Mus musculus (Mouse)	189
Q3USZ3	Q3USZ3_MOUSE	unreviewed	TGF_BETA_2 domain-containing protein	Bmp15							Mus musculus (Mouse)	392
Q541G7	Q541G7_MOUSE	unreviewed	Urotensin 2 (Urotensin-II)	Uts2	mCG_1308						Mus musculus (Mouse)	123
Q3TXU4	Q3TXU4_MOUSE	unreviewed	Apolipoprotein E, isoform CRA_h	Apoe	mCG_4867						Mus musculus (Mouse)	311
Q9DAY8	Q9DAY8_MOUSE	unreviewed	Prolactin-7D1 (Proliferin related protein, isoform CRA_b)	Prl7d1	Plfr	mCG_116674					Mus musculus (Mouse)	243
Q3TLX9	Q3TLX9_MOUSE	unreviewed	Acid sphingomyelinase-like phosphodiesterase	Smpdl3b							Mus musculus (Mouse)	456
A0JLY3	A0JLY3_MOUSE	unreviewed	F9 protein (Fragment)	F9							Mus musculus (Mouse)	470
B1AYI3	B1AYI3_MOUSE	unreviewed	Predicted gene 13272 (Predicted gene 13285) (Predicted gene 13287)	Gm13287	Gm13272	Gm13285					Mus musculus (Mouse)	182
Q3UX44	Q3UX44_MOUSE	unreviewed	Zona pellucida sperm-binding protein 2	Zp2							Mus musculus (Mouse)	676
A0A0M6L0X8	A0A0M6L0X8_MOUSE	unreviewed	Growth hormone d24 (Prolactin-like protein L)	Prl5a1	Ghd24	Prlpl	mCG_11677				Mus musculus (Mouse)	230
Q9CPQ0	Q9CPQ0_MOUSE	unreviewed	Prolactin	Prl							Mus musculus (Mouse)	225
Q8BQT1	Q8BQT1_MOUSE	unreviewed	Interferon zeta	Ifnz							Mus musculus (Mouse)	182
A2RTJ4	A2RTJ4_MOUSE	unreviewed	Noggin	Nog	mCG_117177						Mus musculus (Mouse)	232
A2RSW3	A2RSW3_MOUSE	unreviewed	Glycoprotein hormone alpha 2 (Glycoprotein-alpha 2)	Gpha2	Gpa2	mCG_11745					Mus musculus (Mouse)	128
B3GLJ5	B3GLJ5_MOUSE	unreviewed	Prostate and testis-expressed 10 (Secreted TFP/Ly-6/uPAR protein PATE-N)	Pate10	Gm17677						Mus musculus (Mouse)	116
D3Z689	D3Z689_MOUSE	unreviewed	ADAMTS-like 5 (ADAMTS-like 5, isoform CRA_c)	Adamtsl5	mCG_13390						Mus musculus (Mouse)	485
Q6ZWS1	Q6ZWS1_MOUSE	unreviewed	Multifunctional fusion protein [Includes: Fibroblast growth factor 1 (Acidic fibroblast growth factor) (Heparin-binding growth factor 1); Fibroblast growth factor (FGF)]	Fgf1	mCG_18337						Mus musculus (Mouse)	155
A0A0M6L0N6	A0A0M6L0N6_MOUSE	unreviewed	Growth hormone d15 (Prolactin-like protein C 2)	Prl8a9	Ghd15	Prlpc2	mCG_142211				Mus musculus (Mouse)	241
Q80ZS9	Q80ZS9_MOUSE	unreviewed	Sct protein (Secretin)	Sct							Mus musculus (Mouse)	139
Q1RME7	Q1RME7_MOUSE	unreviewed	Protein Wnt	Wnt10b							Mus musculus (Mouse)	173
Q3TBH1	Q3TBH1_MOUSE	unreviewed	Secreted and transmembrane protein 1A (cDNA sequence BC010462, isoform CRA_a)	Sectm1a	BC010462	mCG_2143					Mus musculus (Mouse)	65
Q3UWT0	Q3UWT0_MOUSE	unreviewed	TGF_BETA_2 domain-containing protein (Fragment)	Bmp15							Mus musculus (Mouse)	310
Q5SVM4	Q5SVM4_MOUSE	unreviewed	Growth hormone d19 (Prolactin family 7, subfamily d, member 1) (Proliferin related protein, isoform CRA_a)	Prl7d1	Ghd19	Plfr	mCG_116674				Mus musculus (Mouse)	244
Q3UYF8	Q3UYF8_MOUSE	unreviewed	Uncharacterized protein	Creg2							Mus musculus (Mouse)	288
Q4FJS7	Q4FJS7_MOUSE	unreviewed	F10 protein	F10							Mus musculus (Mouse)	481
Q3UCZ2	Q3UCZ2_MOUSE	unreviewed	Lipoprotein lipase (LPL) (EC 3.1.1.34)	Lpl							Mus musculus (Mouse)	474
Q3UBE9	Q3UBE9_MOUSE	unreviewed	Lipoprotein lipase (LPL) (EC 3.1.1.34)	Lpl							Mus musculus (Mouse)	474
E9Q5I3	E9Q5I3_MOUSE	unreviewed	Mucin 5, subtype B, tracheobronchial	Muc5b							Mus musculus (Mouse)	4800
B2CQD6	B2CQD6_MOUSE	unreviewed	Fibulin-1	Fbln1	mCG_13576						Mus musculus (Mouse)	705
Q0VBM3	Q0VBM3_MOUSE	unreviewed	Growth hormone d7 (Prolactin family 3, subfamily c, member 1) (Prolactin-like protein J, isoform CRA_b)	Prl3c1	Ghd7	Prlpj	mCG_4892				Mus musculus (Mouse)	212
Q8K3I0	Q8K3I0_MOUSE	unreviewed	Lmb145-cap1-243 protein (Fragment)	Chadl							Mus musculus (Mouse)	82
H3BLP2	H3BLP2_MOUSE	unreviewed	Secreted phosphoprotein 24	Spp2							Mus musculus (Mouse)	89
Q9CPQ2	Q9CPQ2_MOUSE	unreviewed	Growth hormone a1 (Prolactin) (Prolactin, isoform CRA_a)	Prl	Gha1	mCG_15525					Mus musculus (Mouse)	228
A0A0M5HDY7	A0A0M5HDY7_MOUSE	unreviewed	Growth hormone d21 (Prolactin-like protein M)	Prl2a1	Ghd21	Prlpm	mCG_7878				Mus musculus (Mouse)	228
Q14AI3	Q14AI3_MOUSE	unreviewed	Thyroid stimulating hormone, beta subunit (Tshb protein)	Tshb	mCG_6407						Mus musculus (Mouse)	138
D3YYJ7	D3YYJ7_MOUSE	unreviewed	Pentaxin (Pentraxin)	Mptx2	Gm11062	mCG_120048					Mus musculus (Mouse)	219
Q8BRW2	Q8BRW2_MOUSE	unreviewed	C1q domain-containing protein	Adipoq	Acdc						Mus musculus (Mouse)	247
Q921T1	Q921T1_MOUSE	unreviewed	Tgfb2 protein	Tgfb2							Mus musculus (Mouse)	255
Q71UP6	Q71UP6_MOUSE	unreviewed	Fibroblast growth factor 1 (Acidic fibroblast growth factor) (Heparin-binding growth factor 1) (Fragment)								Mus musculus (Mouse)	64
A0A087WSF3	A0A087WSF3_MOUSE	unreviewed	Secreted phosphoprotein 24 (Fragment)	Spp2							Mus musculus (Mouse)	78
Q3U0T4	Q3U0T4_MOUSE	unreviewed	Uncharacterized protein	Adamdec1							Mus musculus (Mouse)	467
D3YZ61	D3YZ61_MOUSE	unreviewed	Complement C1q tumor necrosis factor-related protein 3	C1qtnf3							Mus musculus (Mouse)	319
Q810G1	Q810G1_MOUSE	unreviewed	Interferon alpha 16 (Interferon alpha 6T) (MCG146422)	Ifna16	Gm13280	Ifna6T	OTTMUSG00000011275	mCG_146422			Mus musculus (Mouse)	189
Q3UBX7	Q3UBX7_MOUSE	unreviewed	C1q domain-containing protein	C1qa							Mus musculus (Mouse)	245
J3JS28	J3JS28_MOUSE	unreviewed	Protein Wnt	Wnt9a							Mus musculus (Mouse)	365
Q3U807	Q3U807_MOUSE	unreviewed	PLAT domain-containing protein	Lipg							Mus musculus (Mouse)	500
Q3TXB1	Q3TXB1_MOUSE	unreviewed	C1q domain-containing protein	C1qa							Mus musculus (Mouse)	245
E9Q092	E9Q092_MOUSE	unreviewed	Hyaluronan-binding protein 2	Habp2							Mus musculus (Mouse)	549
D3YTU9	D3YTU9_MOUSE	unreviewed	Oocyte-secreted protein 3	Oosp3							Mus musculus (Mouse)	97
B2RZI1	B2RZI1_MOUSE	unreviewed	Serine-rich, secreted, X-linked (Testis-specific protein) (Fragment)	Srsx	Gm17503						Mus musculus (Mouse)	361
A0A0R4J001	A0A0R4J001_MOUSE	unreviewed	Secreted frizzled-related protein 5 (Secreted frizzled-related sequence protein 5)	Sfrp5	mCG_14294						Mus musculus (Mouse)	314
A0A1Y7VK98	A0A1Y7VK98_MOUSE	unreviewed	Secreted frizzled-related sequence protein 4	Sfrp4							Mus musculus (Mouse)	193
Q50DZ7	Q50DZ7_MOUSE	unreviewed	LGI2B brain-derived splice form	Lgi2	Lgi2b						Mus musculus (Mouse)	542
Q71U12	Q71U12_MOUSE	unreviewed	Metalloproteinase-disintegrin domain containing protein TECADAM	Adam28							Mus musculus (Mouse)	651
Q6NZE9	Q6NZE9_MOUSE	unreviewed	Protein Wnt	Wnt9a							Mus musculus (Mouse)	361
Q9JKQ8	Q9JKQ8_MOUSE	unreviewed	Protein Wnt (Fragment)								Mus musculus (Mouse)	196
A0A0M6L0M4	A0A0M6L0M4_MOUSE	unreviewed	Growth hormone d23 (Prolactin-like protein A)	Prl4a1	Ghd23	Prlpa	mCG_11675				Mus musculus (Mouse)	227
A0A0R4J097	A0A0R4J097_MOUSE	unreviewed	Transforming growth factor beta receptor type 3 (Transforming growth factor, beta receptor III)	Tgfbr3	mCG_19131						Mus musculus (Mouse)	850
Q3U679	Q3U679_MOUSE	unreviewed	Beta-2-microglobulin	B2m							Mus musculus (Mouse)	119
Q711L0	Q711L0_MOUSE	unreviewed	Secreted phosphoprotein 24 (Secreted phospohoprotein 24)	Spp2	spp2						Mus musculus (Mouse)	199
Q0VED9	Q0VED9_MOUSE	unreviewed	Erythropoietin	Epo	mCG_142501						Mus musculus (Mouse)	192
Q549A5	Q549A5_MOUSE	unreviewed	Clusterin	Clu							Mus musculus (Mouse)	448
Q059Y4	Q059Y4_MOUSE	unreviewed	Protein Wnt	Wnt11	mCG_19091						Mus musculus (Mouse)	354
Q9D966	Q9D966_MOUSE	unreviewed	Secreted and transmembrane 1, isoform CRA_a (Secreted and transmembrane protein 1b)	Sectm1b	Sectm1	mCG_2159					Mus musculus (Mouse)	212
Q91YU7	Q91YU7_MOUSE	unreviewed	Transforming growth factor beta	Tgfb3	mCG_5749						Mus musculus (Mouse)	412
D3Z6H1	D3Z6H1_MOUSE	unreviewed	Fibroblast growth factor 1 (Acidic fibroblast growth factor) (Heparin-binding growth factor 1)	Fgf1							Mus musculus (Mouse)	60
Q7M057	Q7M057_MOUSE	unreviewed	Inhibitory diffusible factor (Fragment)								Mus musculus (Mouse)	12
D3Z192	D3Z192_MOUSE	unreviewed	Fibroblast growth factor 1 (Acidic fibroblast growth factor) (Heparin-binding growth factor 1) (Fragment)	Fgf1							Mus musculus (Mouse)	49
Q9CUV1	Q9CUV1_MOUSE	unreviewed	Protein Wnt (Fragment)	Wnt10a							Mus musculus (Mouse)	263
A0A140T8T2	A0A140T8T2_MOUSE	unreviewed	Slit homolog 2 protein	Slit2							Mus musculus (Mouse)	1533
Q8BSJ3	Q8BSJ3_MOUSE	unreviewed	NTR domain-containing protein	Timp2							Mus musculus (Mouse)	220
Q3TWK8	Q3TWK8_MOUSE	unreviewed	Fibulin-1	Fbln1							Mus musculus (Mouse)	705
Q4JFI8	Q4JFI8_MOUSE	unreviewed	Pentaxin (Pentraxin)	Apcs	Sap	mCG_1204					Mus musculus (Mouse)	224
A2AS86	A2AS86_MOUSE	unreviewed	Glucagon (Fragment)	Gcg							Mus musculus (Mouse)	173
G3UWN5	G3UWN5_MOUSE	unreviewed	Apolipoprotein E (Fragment)	Apoe							Mus musculus (Mouse)	232
Q8C991	Q8C991_MOUSE	unreviewed	TGF_BETA_2 domain-containing protein (Fragment)	Gdf10							Mus musculus (Mouse)	576
Q91X23	Q91X23_MOUSE	unreviewed	Alpha-1-acid glycoprotein	Orm1							Mus musculus (Mouse)	207
A2VCN5	A2VCN5_MOUSE	unreviewed	Vwf protein (Fragment)	Vwf							Mus musculus (Mouse)	182
Q3U254	Q3U254_MOUSE	unreviewed	Uncharacterized protein	Emilin1							Mus musculus (Mouse)	1017
A0A2I3BQZ8	A0A2I3BQZ8_MOUSE	unreviewed	Protein Wnt	Wnt10b							Mus musculus (Mouse)	171
A0A1B0GR98	A0A1B0GR98_MOUSE	unreviewed	RIKEN cDNA 1810010H24 gene	1810010H24Rik							Mus musculus (Mouse)	305
A0A0R4J003	A0A0R4J003_MOUSE	unreviewed	VIP peptides	Vip							Mus musculus (Mouse)	171
B7ZWA6	B7ZWA6_MOUSE	unreviewed	Tecta protein	Tecta							Mus musculus (Mouse)	2150
Q3TU76	Q3TU76_MOUSE	unreviewed	TGF_BETA_2 domain-containing protein (Fragment)	Gdf15							Mus musculus (Mouse)	281
Q3V2G1	Q3V2G1_MOUSE	unreviewed	Uncharacterized protein	Apoa1							Mus musculus (Mouse)	264
A0PK81	A0PK81_MOUSE	unreviewed	Nodal protein	Nodal							Mus musculus (Mouse)	310
A2A649	A2A649_MOUSE	unreviewed	Protein Wnt	Wnt3	mCG_19162						Mus musculus (Mouse)	355
E9QAQ8	E9QAQ8_MOUSE	unreviewed	Mucin 5, subtypes A and C, tracheobronchial/gastric	Muc5ac							Mus musculus (Mouse)	3455
Q8K3I2	Q8K3I2_MOUSE	unreviewed	Novel secreted protein (Fragment)	Wfikkn2	AY100450						Mus musculus (Mouse)	59
Q8BJT8	Q8BJT8_MOUSE	unreviewed	GLUCAGON domain-containing protein	Adcyap1							Mus musculus (Mouse)	170
Q3UCD4	Q3UCD4_MOUSE	unreviewed	Lipoprotein lipase (LPL) (EC 3.1.1.34)	Lpl							Mus musculus (Mouse)	474
Q3UB98	Q3UB98_MOUSE	unreviewed	Lipoprotein lipase (LPL) (EC 3.1.1.34)	Lpl							Mus musculus (Mouse)	474
A0A0R4J210	A0A0R4J210_MOUSE	unreviewed	Tumor necrosis factor (Tumor necrosis factor, isoform CRA_a)	Tnf	mCG_15911						Mus musculus (Mouse)	219
A0A217FL62	A0A217FL62_MOUSE	unreviewed	Corticotropin-releasing factor-binding protein (CRF-BP) (CRF-binding protein) (Corticotropin-releasing hormone-binding protein)	Crhbp							Mus musculus (Mouse)	329
Q3TTJ9	Q3TTJ9_MOUSE	unreviewed	TGF_BETA_2 domain-containing protein (Fragment)	Tgfb3							Mus musculus (Mouse)	197
Q6PDY6	Q6PDY6_MOUSE	unreviewed	Protein Wnt (Fragment)	Wnt7b							Mus musculus (Mouse)	471
J3JRU4	J3JRU4_MOUSE	unreviewed	Alpha-1-acid glycoprotein	Orm3	mCG_7145						Mus musculus (Mouse)	206
A0A0R5T0P8	A0A0R5T0P8_MOUSE	unreviewed	Left-right determination factor								Mus musculus (Mouse)	368
Q8R209	Q8R209_MOUSE	unreviewed	Gdf10 protein (Fragment)	Gdf10							Mus musculus (Mouse)	349
Q3UNI4	Q3UNI4_MOUSE	unreviewed	TGF_BETA_2 domain-containing protein	Gdf15							Mus musculus (Mouse)	303
Q3V285	Q3V285_MOUSE	unreviewed	Uncharacterized protein	Uts2b	Uts2d						Mus musculus (Mouse)	113
A2ARA3	A2ARA3_MOUSE	unreviewed	Tissue factor pathway inhibitor	Tfpi							Mus musculus (Mouse)	247
Q3TJJ8	Q3TJJ8_MOUSE	unreviewed	GLUCAGON domain-containing protein	Sct							Mus musculus (Mouse)	133
Q3TER4	Q3TER4_MOUSE	unreviewed	Protein Wnt (Fragment)	Wnt8b							Mus musculus (Mouse)	227
D3YWT0	D3YWT0_MOUSE	unreviewed	Signal peptidase complex catalytic subunit SEC11 (EC 3.4.21.89)	Sec11a							Mus musculus (Mouse)	170
Q3TWH5	Q3TWH5_MOUSE	unreviewed	TGF_BETA_2 domain-containing protein (Fragment)	Tgfb2							Mus musculus (Mouse)	341
Q9D848	Q9D848_MOUSE	unreviewed	CRS1C-3 (cDNA sequence AY761184)	AY761184	Defcr-rs1						Mus musculus (Mouse)	116
Q496W3	Q496W3_MOUSE	unreviewed	Ifna2 protein (Fragment)	Ifna2							Mus musculus (Mouse)	189
A0A2U3TZ52	A0A2U3TZ52_MOUSE	unreviewed	Protein Wnt	Wnt7b							Mus musculus (Mouse)	356
A0A494B914	A0A494B914_MOUSE	unreviewed	Pancreatic triacylglycerol lipase (Fragment)	Pnlip							Mus musculus (Mouse)	190
Q3UUG9	Q3UUG9_MOUSE	unreviewed	Cys_knot domain-containing protein	Lhb							Mus musculus (Mouse)	139
D3Z4N4	D3Z4N4_MOUSE	unreviewed	Insulin-like growth factor II (Fragment)	Igf2							Mus musculus (Mouse)	103
Q9D6C4	Q9D6C4_MOUSE	unreviewed	Uncharacterized protein	Prl8a1	Plpcd	Prlpc4					Mus musculus (Mouse)	209
A0A498WFR4	A0A498WFR4_MOUSE	unreviewed	WAP, Kazal, immunoglobulin, Kunitz and NTR domain-containing protein 1	Wfikkn1							Mus musculus (Mouse)	518
A0A494BBG9	A0A494BBG9_MOUSE	unreviewed	Multifunctional fusion protein [Includes: Fibroblast growth factor 1 (Acidic fibroblast growth factor) (Heparin-binding growth factor 1); Fibroblast growth factor (FGF)]	Fgf1							Mus musculus (Mouse)	104
A0A0M6L0X0	A0A0M6L0X0_MOUSE	unreviewed	Growth hormone d13 (Prolactin-like protein C 1, isoform CRA_b)	Prl8a6	Ghd13	Prlpc1	mCG_21118				Mus musculus (Mouse)	240
A7E2R1	A7E2R1_MOUSE	unreviewed	Amh protein (Fragment)	Amh							Mus musculus (Mouse)	553
Q8BRC7	Q8BRC7_MOUSE	unreviewed	Protein Wnt	Wnt2							Mus musculus (Mouse)	360
Q8CDZ9	Q8CDZ9_MOUSE	unreviewed	TGF_BETA_2 domain-containing protein (Fragment)	Tgfb2							Mus musculus (Mouse)	224
A0A087WNQ0	A0A087WNQ0_MOUSE	unreviewed	Oocyte-secreted protein 1	Oosp1							Mus musculus (Mouse)	50
Q3TJ02	Q3TJ02_MOUSE	unreviewed	Protein Wnt	Wnt2							Mus musculus (Mouse)	360
A0A075B5P4	A0A075B5P4_MOUSE	unreviewed	Ig gamma-1 chain C region secreted form (Fragment)	Ighg1							Mus musculus (Mouse)	324
A0A0R4J077	A0A0R4J077_MOUSE	unreviewed	Pentaxin (Pentraxin)	Mptx1							Mus musculus (Mouse)	219
D3YX03	D3YX03_MOUSE	unreviewed	Predicted gene 7849 (Predicted gene 7861)	Gm7849	Gm7861						Mus musculus (Mouse)	116
Q8R1P2	Q8R1P2_MOUSE	unreviewed	C1qtnf1 protein (Fragment)	C1qtnf1							Mus musculus (Mouse)	182
A0A0A0MQ72	A0A0A0MQ72_MOUSE	unreviewed	Secreted Ly-6/uPAR-related protein 1	Slurp1							Mus musculus (Mouse)	93
Q3UCH4	Q3UCH4_MOUSE	unreviewed	Lipoprotein lipase (LPL) (EC 3.1.1.34)	Lpl							Mus musculus (Mouse)	474
Q8VC81	Q8VC81_MOUSE	unreviewed	Group XIIB phospholipase A2-like protein (EC 3.1.1.4) (Group XIIB secretory phospholipase A2-like protein) (Phospholipase A2, group XIIB) (Phospholipase A2, group XIIB, isoform CRA_a)	Pla2g12b	mCG_11300						Mus musculus (Mouse)	195
Q3ULR1	Q3ULR1_MOUSE	unreviewed	Bone morphogenetic protein 4, isoform CRA_a	Bmp4	mCG_4634						Mus musculus (Mouse)	408
Q8CAR0	Q8CAR0_MOUSE	unreviewed	Insulin-like growth factor I	Igf1							Mus musculus (Mouse)	165
Q8C562	Q8C562_MOUSE	unreviewed	Lipoprotein lipase (LPL) (EC 3.1.1.34)	Lpl							Mus musculus (Mouse)	474
A0A1D5RM72	A0A1D5RM72_MOUSE	unreviewed	Deleted in malignant brain tumors 1 protein	Dmbt1							Mus musculus (Mouse)	1783
Q0VDM0	Q0VDM0_MOUSE	unreviewed	Defcr5 protein (Fragment)	Defa5	Defcr5						Mus musculus (Mouse)	91
S4R2K6	S4R2K6_MOUSE	unreviewed	Phospholipase A(2) (EC 3.1.1.4)	Pla2g1b							Mus musculus (Mouse)	77
G3UY21	G3UY21_MOUSE	unreviewed	Slit homolog 2 protein	Slit2							Mus musculus (Mouse)	1525
Q3TX39	Q3TX39_MOUSE	unreviewed	Uncharacterized protein	Pcolce							Mus musculus (Mouse)	468
Q99KX9	Q99KX9_MOUSE	unreviewed	Hc protein (Fragment)	Hc							Mus musculus (Mouse)	380
G3V001	G3V001_MOUSE	unreviewed	Complement C1q tumor necrosis factor-related protein 2	C1qtnf2							Mus musculus (Mouse)	324
V9GZK9	V9GZK9_MOUSE	unreviewed	Sex-limited protein (Fragment)	Slp							Mus musculus (Mouse)	727
O35333	O35333_MOUSE	unreviewed	Prolactin-like protein F	Prl7a2	Prlpf						Mus musculus (Mouse)	267
Q149I5	Q149I5_MOUSE	unreviewed	Ifna6 protein	Ifna6							Mus musculus (Mouse)	190
M0QWR7	M0QWR7_MOUSE	unreviewed	C-X-C motif chemokine	Cxcl11							Mus musculus (Mouse)	99
D3YUE2	D3YUE2_MOUSE	unreviewed	Procollagen C-endopeptidase enhancer 1	Pcolce							Mus musculus (Mouse)	493
D3Z7M4	D3Z7M4_MOUSE	unreviewed	Insulin-like growth factor I (Fragment)	Igf1							Mus musculus (Mouse)	135
Q8BHA4	Q8BHA4_MOUSE	unreviewed	Interleukin-2 (IL-2) (Fragment)	Il2	IL2						Mus musculus (Mouse)	63
Q3TBR2	Q3TBR2_MOUSE	unreviewed	Coagulation factor X	F10	mCG_3706						Mus musculus (Mouse)	481
Q0VDS2	Q0VDS2_MOUSE	unreviewed	Protein Wnt	Wnt8b							Mus musculus (Mouse)	350
A0A1B0GSD0	A0A1B0GSD0_MOUSE	unreviewed	Transthyretin (Fragment)	Urah							Mus musculus (Mouse)	153
Q3TX45	Q3TX45_MOUSE	unreviewed	Uncharacterized protein	Apoe							Mus musculus (Mouse)	311
D3Z1N8	D3Z1N8_MOUSE	unreviewed	Phospholipase A(2) (EC 3.1.1.4)	Pla2g1b							Mus musculus (Mouse)	82
Q61718	Q61718_MOUSE	unreviewed	Alpha-interferon (Interferon alpha 15) (MCG6571) (Predicted gene, OTTMUSG00000007655)	Ifna15	Gm12597	MuIFN-alpha-A	OTTMUSG00000007655	mCG_6571			Mus musculus (Mouse)	190
B2RTN6	B2RTN6_MOUSE	unreviewed	Glycoprotein hormone beta 5 (Glycoprotein-beta 5)	Gphb5	Gpb5	mCG_52905					Mus musculus (Mouse)	130
D3YTS1	D3YTS1_MOUSE	unreviewed	Signal peptidase complex catalytic subunit SEC11 (EC 3.4.21.89)	Sec11a	Sec11l1	mCG_15305					Mus musculus (Mouse)	247
Q545J3	Q545J3_MOUSE	unreviewed	Uncharacterized protein	Hgfac							Mus musculus (Mouse)	653
Q3UB54	Q3UB54_MOUSE	unreviewed	Lipoprotein lipase (LPL) (EC 3.1.1.34)	Lpl							Mus musculus (Mouse)	474
Q8K1G6	Q8K1G6_MOUSE	unreviewed	Muc5b protein	Muc5b							Mus musculus (Mouse)	4782
A2ARA0	A2ARA0_MOUSE	unreviewed	Tissue factor pathway inhibitor	Tfpi							Mus musculus (Mouse)	300
B9EJ34	B9EJ34_MOUSE	unreviewed	Defensin_propep domain-containing protein	AY761185							Mus musculus (Mouse)	91
E9QM92	E9QM92_MOUSE	unreviewed	Hyaluronan-binding protein 2	Habp2							Mus musculus (Mouse)	554
O88305	O88305_MOUSE	unreviewed	Sex-limited protein (Fragment)	Slp							Mus musculus (Mouse)	383
Q3V2B5	Q3V2B5_MOUSE	unreviewed	ZP domain-containing protein	Zp3							Mus musculus (Mouse)	424
Q6IMK7	Q6IMK7_MOUSE	unreviewed	Amine oxidase (EC 1.4.3.-)	Doxl2							Mus musculus (Mouse)	723
Q91V65	Q91V65_MOUSE	unreviewed	Protein Wnt (Fragment)	wnt-1							Mus musculus (Mouse)	115
K3W4N2	K3W4N2_MOUSE	unreviewed	Interleukin-18 (IL-18)	Il18							Mus musculus (Mouse)	192
V9GZJ5	V9GZJ5_MOUSE	unreviewed	Sex-limited protein								Mus musculus (Mouse)	1735
L7MTU6	L7MTU6_MOUSE	unreviewed	Interferon alpha B	Ifnab							Mus musculus (Mouse)	190
Q810G3	Q810G3_MOUSE	unreviewed	Interferon alpha 14 (Interferon, alpha 14) (MCG146423)	Ifna14	mCG_146423						Mus musculus (Mouse)	189
Q6IMK8	Q6IMK8_MOUSE	unreviewed	Amine oxidase (EC 1.4.3.-)								Mus musculus (Mouse)	705
Q3TDU8	Q3TDU8_MOUSE	unreviewed	Uncharacterized protein	Hgfac							Mus musculus (Mouse)	653
O35258	O35258_MOUSE	unreviewed	Decidual/trophoblast prolactin-related protein (Decidual/trophoblast prolactin-related protein, isoform CRA_b) (Prolactin family 8, subfamily a, member 2)	Prl8a2	d/tPRP	Dtprp	mCG_4896				Mus musculus (Mouse)	239
H9CWD5	H9CWD5_MOUSE	unreviewed	Follicular dendritic cell secreted peptide	BC037156	FDC-SP						Mus musculus (Mouse)	84
Q8BK24	Q8BK24_MOUSE	unreviewed	Uncharacterized protein (Fragment)	Gh							Mus musculus (Mouse)	128
Z4YL38	Z4YL38_MOUSE	unreviewed	Prolactin-3C1 (Prolactin-like protein J, isoform CRA_a)	Prl3c1	Prlpj	mCG_4892					Mus musculus (Mouse)	192
K4HPC7	K4HPC7_MOUSE	unreviewed	Growth and differentiation factor-associated serum protein 2 (Fragment)	Wfikkn1	Gasp2						Mus musculus (Mouse)	272
Q3UY07	Q3UY07_MOUSE	unreviewed	Corticotropin-releasing factor-binding protein (CRF-BP) (CRF-binding protein) (Corticotropin-releasing hormone-binding protein)	Crhbp	mCG_122054						Mus musculus (Mouse)	322
A0A0M6L0L9	A0A0M6L0L9_MOUSE	unreviewed	Growth hormone d10 (Prolactin-like protein B)	Prl6a1	Ghd10	Prlpb	mCG_4897				Mus musculus (Mouse)	230
Q8CIA2	Q8CIA2_MOUSE	unreviewed	Muc2 protein	Muc2							Mus musculus (Mouse)	938
Q9D239	Q9D239_MOUSE	unreviewed	Beta-2-microglobulin	B2m							Mus musculus (Mouse)	119
E9PVG1	E9PVG1_MOUSE	unreviewed	Complement C1q tumor necrosis factor-related protein 7	C1qtnf7							Mus musculus (Mouse)	296
Q8CAG3	Q8CAG3_MOUSE	unreviewed	NTR domain-containing protein	Timp4							Mus musculus (Mouse)	224
F6R5P4	F6R5P4_MOUSE	unreviewed	C-C motif chemokine	Ccl17							Mus musculus (Mouse)	103
W4VSN6	W4VSN6_MOUSE	unreviewed	Alpha-defensin 22 (MCG126895)	Defa22	mCG_126895						Mus musculus (Mouse)	93
Q3V1A4	Q3V1A4_MOUSE	unreviewed	Neurotrophin-3 (NT-3)	Ntf3							Mus musculus (Mouse)	271
Q3UFJ5	Q3UFJ5_MOUSE	unreviewed	Uncharacterized protein	Ccn4	Wisp1						Mus musculus (Mouse)	367
A2ABP5	A2ABP5_MOUSE	unreviewed	Secreted and transmembrane protein 1b (Fragment)	Sectm1b							Mus musculus (Mouse)	185
Q61719	Q61719_MOUSE	unreviewed	Interferon alpha-B (MCG6573)	Ifnab	IFN-alpha-B	mCG_6573					Mus musculus (Mouse)	190
Q548V9	Q548V9_MOUSE	unreviewed	C-X-C motif chemokine	Cxcl10	Scyb10	mCG_12531					Mus musculus (Mouse)	98
D6RCX9	D6RCX9_MOUSE	unreviewed	Fibroblast growth factor 1 (Acidic fibroblast growth factor) (Heparin-binding growth factor 1)	Fgf1	mCG_18337						Mus musculus (Mouse)	78
Q546X1	Q546X1_MOUSE	unreviewed	Interleukin-2 (IL-2) (Fragment)	Il2	IL2						Mus musculus (Mouse)	63
Q542S2	Q542S2_MOUSE	unreviewed	Lta protein (Tumor necrosis factor ligand 1e)	Lta	Tnlg1e						Mus musculus (Mouse)	202
Q3U6J0	Q3U6J0_MOUSE	unreviewed	MCG12906 (Small secreted protein interferon-induced)	AW112010	mCG_12906						Mus musculus (Mouse)	78
Q5BKS0	Q5BKS0_MOUSE	unreviewed	C1q and tumor necrosis factor related protein 7 (C1qTNF7)	C1qtnf7	mCG_4158						Mus musculus (Mouse)	289
P70293	P70293_MOUSE	unreviewed	Interleukin-2 (IL-2) (Fragment)	Il2	IL-2	IL2					Mus musculus (Mouse)	159
Q496P9	Q496P9_MOUSE	unreviewed	Bmp5 protein (Fragment)	Bmp5							Mus musculus (Mouse)	451
A0A3B0J1J8	A0A3B0J1J8_MOUSE	unreviewed	Adiponectin p (C1q and tumor necrosis factor related protein 1, isoform CRA_a)	C1qtnf1	Adip	mCG_13901					Mus musculus (Mouse)	281
Q3UR96	Q3UR96_MOUSE	unreviewed	Protein Wnt	Wnt1	mCG_18420						Mus musculus (Mouse)	370
Q8BSB7	Q8BSB7_MOUSE	unreviewed	Tissue factor pathway inhibitor	Tfpi							Mus musculus (Mouse)	235
Q3UC81	Q3UC81_MOUSE	unreviewed	Lipoprotein lipase (LPL) (EC 3.1.1.34)	Lpl							Mus musculus (Mouse)	474
Q544U0	Q544U0_MOUSE	unreviewed	Leptin (Obesity factor)	Lep	mCG_9137						Mus musculus (Mouse)	167
P06909	CFAH_MOUSE	reviewed	Complement factor H (Protein beta-1-H)	Cfh	Hf1						Mus musculus (Mouse)	1234
O35298	AOAH_MOUSE	reviewed	Acyloxyacyl hydrolase (EC 3.1.1.77) [Cleaved into: Acyloxyacyl hydrolase small subunit; Acyloxyacyl hydrolase large subunit]	Aoah							Mus musculus (Mouse)	574
P33622	APOC3_MOUSE	reviewed	Apolipoprotein C-III (Apo-CIII) (ApoC-III) (Apolipoprotein C3)	Apoc3							Mus musculus (Mouse)	99
Q922Q9	CHID1_MOUSE	reviewed	Chitinase domain-containing protein 1	Chid1							Mus musculus (Mouse)	393
P10605	CATB_MOUSE	reviewed	Cathepsin B (EC 3.4.22.1) (Cathepsin B1) [Cleaved into: Cathepsin B light chain; Cathepsin B heavy chain]	Ctsb							Mus musculus (Mouse)	339
Q3SXB8	COL11_MOUSE	reviewed	Collectin-11 (Collectin kidney protein 1) (CL-K1)	Colec11							Mus musculus (Mouse)	272
P01587	CSF2_MOUSE	reviewed	Granulocyte-macrophage colony-stimulating factor (GM-CSF) (Colony-stimulating factor) (CSF)	Csf2	Csfgm						Mus musculus (Mouse)	141
Q9D8U4	C1QT2_MOUSE	reviewed	Complement C1q tumor necrosis factor-related protein 2 (mCTRP2)	C1qtnf2	Crtp2						Mus musculus (Mouse)	294
P97857	ATS1_MOUSE	reviewed	A disintegrin and metalloproteinase with thrombospondin motifs 1 (ADAM-TS 1) (ADAM-TS1) (ADAMTS-1) (EC 3.4.24.-)	Adamts1							Mus musculus (Mouse)	968
Q60590	A1AG1_MOUSE	reviewed	Alpha-1-acid glycoprotein 1 (AGP 1) (Orosomucoid-1) (OMD 1)	Orm1	Agp1	Orm-1					Mus musculus (Mouse)	207
Q02788	CO6A2_MOUSE	reviewed	Collagen alpha-2(VI) chain	Col6a2							Mus musculus (Mouse)	1034
Q8C6K9	CO6A6_MOUSE	reviewed	Collagen alpha-6(VI) chain	Col6a6							Mus musculus (Mouse)	2265
Q8CF27	FA24A_MOUSE	reviewed	Protein FAM24A	Fam24a							Mus musculus (Mouse)	98
Q61555	FBN2_MOUSE	reviewed	Fibrillin-2 [Cleaved into: Fibrillin-2 C-terminal peptide]	Fbn2	Fbn-2						Mus musculus (Mouse)	2907
O88430	CCL22_MOUSE	reviewed	C-C motif chemokine 22 (Activated B and dendritic cell-derived) (CC chemokine ABCD-1) (Small-inducible cytokine A22)	Ccl22	Abcd1	Scya22					Mus musculus (Mouse)	92
P06797	CATL1_MOUSE	reviewed	Cathepsin L1 (EC 3.4.22.15) (Cathepsin L) (Major excreted protein) (MEP) (p39 cysteine proteinase) [Cleaved into: Cathepsin L1 heavy chain; Cathepsin L1 light chain]	Ctsl	Ctsl1						Mus musculus (Mouse)	334
P09920	CSF3_MOUSE	reviewed	Granulocyte colony-stimulating factor (G-CSF)	Csf3	Csfg						Mus musculus (Mouse)	208
Q8BTC1	CL073_MOUSE	reviewed	Uncharacterized protein C12orf73 homolog								Mus musculus (Mouse)	67
P07361	A1AG2_MOUSE	reviewed	Alpha-1-acid glycoprotein 2 (AGP 2) (Orosomucoid-2) (OMD 2)	Orm2	Agp-2	Orm-2					Mus musculus (Mouse)	207
Q62556	BT1A1_MOUSE	reviewed	Butyrophilin subfamily 1 member A1 (BT)	Btn1a1	Btn						Mus musculus (Mouse)	524
Q8CHS7	DRS7C_MOUSE	reviewed	Dehydrogenase/reductase SDR family member 7C (EC 1.1.-.-) (Short-chain dehydrogenase/reductase family 32C member 2)	Dhrs7c	Sdr32c2						Mus musculus (Mouse)	311
P32766	CST8_MOUSE	reviewed	Cystatin-8 (Cystatin-related epididymal spermatogenic protein) (Cystatin-related epididymal-specific protein)	Cst8	Cres						Mus musculus (Mouse)	142
Q8R2Z0	ADIPL_MOUSE	reviewed	Adipolin (Adipose-derived insulin-sensitizing factor) (Complement C1q tumor necrosis factor-related protein 12) [Cleaved into: Adipolin fC1QTNF12 (Adipolin fCTRP12) (Adipolin full-length form); Adipolin gC1QTNF12 (Adipolin cleaved form) (Adipolin gCTRP12)]	C1qtnf12	C1qdc2	Ctrp12	Fam132a				Mus musculus (Mouse)	308
Q68SA9	ATS7_MOUSE	reviewed	A disintegrin and metalloproteinase with thrombospondin motifs 7 (ADAM-TS 7) (ADAM-TS7) (ADAMTS-7) (EC 3.4.24.-) (COMPase)	Adamts7							Mus musculus (Mouse)	1657
Q8JZQ5	AOC1_MOUSE	reviewed	Amiloride-sensitive amine oxidase [copper-containing] (DAO) (Diamine oxidase) (EC 1.4.3.22) (Amiloride-binding protein 1) (Amine oxidase copper domain-containing protein 1) (Histaminase)	Aoc1	Abp1						Mus musculus (Mouse)	751
Q9D2L5	CPXM2_MOUSE	reviewed	Inactive carboxypeptidase-like protein X2	Cpxm2	Cpx2						Mus musculus (Mouse)	764
Q60753	CTF1_MOUSE	reviewed	Cardiotrophin-1 (CT-1)	Ctf1							Mus musculus (Mouse)	203
P56386	DEFB1_MOUSE	reviewed	Beta-defensin 1 (BD-1) (mBD-1) (Defensin, beta 1)	Defb1							Mus musculus (Mouse)	69
P10889	CXCL2_MOUSE	reviewed	C-X-C motif chemokine 2 (Macrophage inflammatory protein 2) (MIP2)	Cxcl2	Mip-2	Mip2	Scyb2				Mus musculus (Mouse)	100
A4FUP9	GL1D1_MOUSE	reviewed	Glycosyltransferase 1 domain-containing protein 1 (EC 2.4.-.-)	Glt1d1							Mus musculus (Mouse)	346
Q3V2D2	CE046_MOUSE	reviewed	Uncharacterized protein C5orf46 homolog	Gm94							Mus musculus (Mouse)	93
Q3V3I5	CQ067_MOUSE	reviewed	Uncharacterized protein C17orf67 homolog	Gm525							Mus musculus (Mouse)	90
P20722	BMP6_MOUSE	reviewed	Bone morphogenetic protein 6 (BMP-6) (VG-1-related protein) (VGR-1)	Bmp6	Bmp-6	Vgr1					Mus musculus (Mouse)	510
Q9R0R4	APEL_MOUSE	reviewed	Apelin (APJ endogenous ligand) [Cleaved into: Apelin-36; Apelin-31; Apelin-28; Apelin-13]	Apln	Apel						Mus musculus (Mouse)	77
A2BGH0	BPIB4_MOUSE	reviewed	BPI fold-containing family B member 4 (Long palate, lung and nasal epithelium carcinoma-associated protein 4)	Bpifb4	Gm1006	Lplunc4					Mus musculus (Mouse)	617
P12961	7B2_MOUSE	reviewed	Neuroendocrine protein 7B2 (Secretogranin V) (Secretogranin-5) (Secretory granule endocrine protein I) [Cleaved into: N-terminal peptide; C-terminal peptide]	Scg5	Sgne-1	Sgne1					Mus musculus (Mouse)	212
Q67E05	BPI_MOUSE	reviewed	Bactericidal permeability-increasing protein (BPI)	Bpi							Mus musculus (Mouse)	483
E9Q414	APOB_MOUSE	reviewed	Apolipoprotein B-100 (Apo B-100) [Cleaved into: Apolipoprotein B-48 (Apo B-48)]	Apob							Mus musculus (Mouse)	4505
Q9WV54	ASAH1_MOUSE	reviewed	Acid ceramidase (AC) (ACDase) (Acid CDase) (EC 3.5.1.23) (Acylsphingosine deacylase) (N-acylethanolamine hydrolase ASAH1) (EC 3.5.1.-) (N-acylsphingosine amidohydrolase) [Cleaved into: Acid ceramidase subunit alpha; Acid ceramidase subunit beta]	Asah1	Asah						Mus musculus (Mouse)	394
Q8CF98	COL10_MOUSE	reviewed	Collectin-10 (Collectin liver protein 1) (CL-L1)	Colec10	Cll1						Mus musculus (Mouse)	277
Q8BU51	BPIB6_MOUSE	reviewed	BPI fold-containing family B member 6 (Bactericidal/permeability-increasing protein-like 3)	Bpifb6	Bpil3	Gm119					Mus musculus (Mouse)	449
Q8BVD7	C1QT7_MOUSE	reviewed	Complement C1q tumor necrosis factor-related protein 7	C1qtnf7	Ctrp7						Mus musculus (Mouse)	289
Q61245	COBA1_MOUSE	reviewed	Collagen alpha-1(XI) chain	Col11a1							Mus musculus (Mouse)	1804
Q9Z1F6	CNMD_MOUSE	reviewed	Leukocyte cell-derived chemotaxin 1 (Chondromodulin) [Cleaved into: Chondrosurfactant protein (CH-SP); Chondromodulin-1 (Chondromodulin-I) (ChM-I)]	Cnmd	Chmi	Lect1					Mus musculus (Mouse)	334
Q5UW37	CXL17_MOUSE	reviewed	C-X-C motif chemokine 17 (6-Cys CXCL17) (13.6 kDa protein) (VEGF coregulated chemokine 1) [Cleaved into: 4-Cys CXCL17]	Cxcl17	Vcc1						Mus musculus (Mouse)	119
P50704	DEFA6_MOUSE	reviewed	Alpha-defensin 6/12 (Defensin-related cryptdin-6/12) (Cryptdin-2)	Defa6	Defcr6;	Defa12	Defcr12				Mus musculus (Mouse)	93
Q9QZL9	DKKL1_MOUSE	reviewed	Dickkopf-like protein 1 (Protein soggy-1) (SGY-1)	Dkkl1	Sgy1						Mus musculus (Mouse)	230
Q8VEA6	CRDL2_MOUSE	reviewed	Chordin-like protein 2	Chrdl2	Chl2						Mus musculus (Mouse)	426
P09240	CCKN_MOUSE	reviewed	Cholecystokinin (CCK) [Cleaved into: Cholecystokinin-33 (CCK33); Cholecystokinin-12 (CCK12); Cholecystokinin-8 (CCK8)]	Cck							Mus musculus (Mouse)	115
Q9D6Y1	CCDC3_MOUSE	reviewed	Coiled-coil domain-containing protein 3 (Fat/vessel-derived secretory protein) (Favine)	Ccdc3							Mus musculus (Mouse)	273
Q9WVH6	ANGP4_MOUSE	reviewed	Angiopoietin-4 (ANG-4) (Angiopoietin-3) (ANG-3)	Angpt4	Agpt4	Ang3					Mus musculus (Mouse)	509
Q9Z1R3	APOM_MOUSE	reviewed	Apolipoprotein M (Apo-M) (ApoM)	Apom	Ng20						Mus musculus (Mouse)	190
Q0VF58	COJA1_MOUSE	reviewed	Collagen alpha-1(XIX) chain (Collagen alpha-1(Y) chain)	Col19a1							Mus musculus (Mouse)	1136
Q9JHE3	ASAH2_MOUSE	reviewed	Neutral ceramidase (N-CDase) (NCDase) (EC 3.5.1.-) (EC 3.5.1.23) (Acylsphingosine deacylase 2) (N-acylsphingosine amidohydrolase 2) [Cleaved into: Neutral ceramidase soluble form]	Asah2							Mus musculus (Mouse)	756
Q05816	FABP5_MOUSE	reviewed	Fatty acid-binding protein 5 (Epidermal-type fatty acid-binding protein) (E-FABP) (Fatty acid-binding protein, epidermal) (Keratinocyte lipid-binding protein) (Psoriasis-associated fatty acid-binding protein homolog) (PA-FABP)	Fabp5	Fabpe	Klbp	Mal1				Mus musculus (Mouse)	135
Q91VU0	FAM3C_MOUSE	reviewed	Protein FAM3C (Interleukin-like EMT inducer)	Fam3c	D6Wsu176e	Ilei					Mus musculus (Mouse)	227
Q66K08	CILP1_MOUSE	reviewed	Cartilage intermediate layer protein 1 (CILP-1) [Cleaved into: Cartilage intermediate layer protein 1 C1; Cartilage intermediate layer protein 1 C2]	Cilp							Mus musculus (Mouse)	1184
P56388	CART_MOUSE	reviewed	Cocaine- and amphetamine-regulated transcript protein [Cleaved into: CART(1-52); CART(55-102); CART(62-102)]	Cartpt	Cart						Mus musculus (Mouse)	129
Q91V80	APOF_MOUSE	reviewed	Apolipoprotein F (Apo-F) (Leukemia virus-inactivating factor) (LVIF)	Apof	Lvif						Mus musculus (Mouse)	315
Q61114	BPIB1_MOUSE	reviewed	BPI fold-containing family B member 1 (Long palate, lung and nasal epithelium carcinoma-associated protein 1)	Bpifb1	Lplunc1						Mus musculus (Mouse)	474
Q8R066	C1QT4_MOUSE	reviewed	Complement C1q tumor necrosis factor-related protein 4 (C1q/TNF-related protein 4)	C1qtnf4	Ctrp4						Mus musculus (Mouse)	326
Q9DAN8	CST12_MOUSE	reviewed	Cystatin-12 (Cystatin TE-1)	Cst12							Mus musculus (Mouse)	128
Q9Z0E2	CHRD_MOUSE	reviewed	Chordin	Chrd							Mus musculus (Mouse)	948
P70158	ASM3A_MOUSE	reviewed	Acid sphingomyelinase-like phosphodiesterase 3a (ASM-like phosphodiesterase 3a) (EC 3.1.4.-)	Smpdl3a	Asml3a						Mus musculus (Mouse)	445
Q9DBB9	CPN2_MOUSE	reviewed	Carboxypeptidase N subunit 2 (Carboxypeptidase N 83 kDa chain) (Carboxypeptidase N large subunit) (Carboxypeptidase N polypeptide 2) (Carboxypeptidase N regulatory subunit)	Cpn2							Mus musculus (Mouse)	547
Q8R555	CRAC1_MOUSE	reviewed	Cartilage acidic protein 1 (68 kDa chondrocyte-expressed protein) (CEP-68) (ASPIC) (Protein CRTAC1-B)	Crtac1	Aspic1	Cep68					Mus musculus (Mouse)	646
Q80YC5	FA12_MOUSE	reviewed	Coagulation factor XII (EC 3.4.21.38) (Hageman factor) (HAF) [Cleaved into: Coagulation factor XIIa heavy chain; Coagulation factor XIIa light chain]	F12							Mus musculus (Mouse)	597
Q99N23	CAH15_MOUSE	reviewed	Carbonic anhydrase 15 (EC 4.2.1.1) (Carbonate dehydratase XV) (Carbonic anhydrase XV) (CA-XV)	Ca15	Car15						Mus musculus (Mouse)	324
O35206	COFA1_MOUSE	reviewed	Collagen alpha-1(XV) chain [Cleaved into: Restin (Endostatin-XV)]	Col15a1							Mus musculus (Mouse)	1367
Q501P1	FBLN7_MOUSE	reviewed	Fibulin-7 (FIBL-7) (Protein TM14)	Fbln7	Tm14						Mus musculus (Mouse)	440
P49817	CAV1_MOUSE	reviewed	Caveolin-1	Cav1	Cav						Mus musculus (Mouse)	178
P97793	ALK_MOUSE	reviewed	ALK tyrosine kinase receptor (EC 2.7.10.1) (Anaplastic lymphoma kinase) (CD antigen CD246)	Alk							Mus musculus (Mouse)	1621
Q3UST5	CP089_MOUSE	reviewed	UPF0764 protein C16orf89 homolog								Mus musculus (Mouse)	385
P39061	COIA1_MOUSE	reviewed	Collagen alpha-1(XVIII) chain [Cleaved into: Endostatin; Non-collagenous domain 1 (NC1)]	Col18a1							Mus musculus (Mouse)	1774
Q640N1	AEBP1_MOUSE	reviewed	Adipocyte enhancer-binding protein 1 (AE-binding protein 1) (Aortic carboxypeptidase-like protein)	Aebp1	Aclp						Mus musculus (Mouse)	1128
Q7TNK8	ADM2_MOUSE	reviewed	Protein ADM2 (Intermedin) [Cleaved into: Adrenomedullin-2 (AM2) (Intermedin-long) (IMDL); Intermedin-short (IMDS)]	Adm2	Am2						Mus musculus (Mouse)	150
Q61521	EREG_MOUSE	reviewed	Proepiregulin [Cleaved into: Epiregulin (EPR)]	Ereg							Mus musculus (Mouse)	162
P97802	ANG3_MOUSE	reviewed	Angiogenin-3 (EC 3.1.27.-) (Angiogenin-related protein 2) (EF-5)	Ang3	Angl						Mus musculus (Mouse)	145
Q8CIE6	COPA_MOUSE	reviewed	Coatomer subunit alpha (Alpha-coat protein) (Alpha-COP) [Cleaved into: Xenin (Xenopsin-related peptide); Proxenin]	Copa							Mus musculus (Mouse)	1224
P08226	APOE_MOUSE	reviewed	Apolipoprotein E (Apo-E)	Apoe							Mus musculus (Mouse)	311
P14097	CCL4_MOUSE	reviewed	C-C motif chemokine 4 (Immune activation protein 2) (ACT-2) (ACT2) (Macrophage inflammatory protein 1-beta) (MIP-1-beta) (Protein H400) (SIS-gamma) (Small-inducible cytokine A4)	Ccl4	Mip1b	Scya4					Mus musculus (Mouse)	92
Q9Z0L4	BMP15_MOUSE	reviewed	Bone morphogenetic protein 15 (BMP-15) (Growth/differentiation factor 9B) (GDF-9B)	Bmp15	Gdf9b						Mus musculus (Mouse)	392
P08122	CO4A2_MOUSE	reviewed	Collagen alpha-2(IV) chain [Cleaved into: Canstatin]	Col4a2							Mus musculus (Mouse)	1707
P22599	A1AT2_MOUSE	reviewed	Alpha-1-antitrypsin 1-2 (AAT) (Alpha-1 protease inhibitor 2) (Alpha-1-antiproteinase) (Serine protease inhibitor 1-2) (Serine protease inhibitor A1b) (Serpin A1b)	Serpina1b	Aat2	Dom2	Spi1-2				Mus musculus (Mouse)	413
P51670	CCL9_MOUSE	reviewed	C-C motif chemokine 9 (CCF18) (Macrophage inflammatory protein 1-gamma) (MIP-1-gamma) (Macrophage inflammatory protein-related protein 2) (MRP-2) (Small-inducible cytokine A9) [Cleaved into: CCL9(29-101); CCL9(30-101); CCL9(31-101)]	Ccl9	Mrp2	Scya10	Scya9				Mus musculus (Mouse)	122
Q9Z121	CCL8_MOUSE	reviewed	C-C motif chemokine 8 (Monocyte chemoattractant protein 2) (Monocyte chemotactic protein 2) (MCP-2) (Small-inducible cytokine A8)	Ccl8	Mcp2	Scya8					Mus musculus (Mouse)	97
Q8CGD2	CRLD1_MOUSE	reviewed	Cysteine-rich secretory protein LCCL domain-containing 1 (CocoaCrisp)	Crispld1							Mus musculus (Mouse)	500
P27548	CD40L_MOUSE	reviewed	CD40 ligand (CD40-L) (T-cell antigen Gp39) (TNF-related activation protein) (TRAP) (Tumor necrosis factor ligand superfamily member 5) (CD antigen CD154) [Cleaved into: CD40 ligand, membrane form; CD40 ligand, soluble form]	Cd40lg	Cd40l	Tnfsf5					Mus musculus (Mouse)	260
P26339	CMGA_MOUSE	reviewed	Chromogranin-A (CgA) [Cleaved into: Pancreastatin; Beta-granin; WE-14; Catestatin; GE-25; Serpinin-RRG; Serpinin (AL26); p-Glu serpinin precursor]	Chga							Mus musculus (Mouse)	463
P18406	CCN1_MOUSE	reviewed	CCN family member 1 (3CH61) (Cellular communication network factor 1) (Cysteine-rich angiogenic inducer 61) (Insulin-like growth factor-binding protein 10) (IBP-10) (IGF-binding protein 10) (IGFBP-10) (Protein CYR61)	Ccn1	Cyr61	Igfbp10					Mus musculus (Mouse)	379
Q9JM58	CRLF1_MOUSE	reviewed	Cytokine receptor-like factor 1 (Cytokine receptor-like molecule 3) (CRLM-3) (Cytokine-like factor 1) (CLF-1) (Novel cytokine receptor 6) (NR6)	Crlf1	Crlm3						Mus musculus (Mouse)	425
P61110	ANRE_MOUSE	reviewed	Kidney androgen-regulated protein (ARP) (KAP)	Kap							Mus musculus (Mouse)	121
Q0VG49	CO061_MOUSE	reviewed	Uncharacterized protein C15orf61 homolog								Mus musculus (Mouse)	157
D3Z5L9	CCN6_MOUSE	reviewed	Cellular communication network factor 6 (CCN family member 6) (WNT1-inducible-signaling pathway protein 3) (WISP-3)	Ccn6	Wisp3						Mus musculus (Mouse)	354
Q8K2W9	CN093_MOUSE	reviewed	Uncharacterized protein C14orf93 homolog								Mus musculus (Mouse)	541
P55105	BMP8B_MOUSE	reviewed	Bone morphogenetic protein 8B (BMP-8B)	Bmp8b							Mus musculus (Mouse)	399
Q8BM15	CF015_MOUSE	reviewed	Uncharacterized protein C6orf15 homolog (Extracellular matrix protein with prion homology) (Emprin) (Protein STG)	Stg							Mus musculus (Mouse)	349
P07743	BPIA2_MOUSE	reviewed	BPI fold-containing family A member 2 (Parotid secretory protein) (PSP)	Bpifa2	Psp						Mus musculus (Mouse)	235
P10107	ANXA1_MOUSE	reviewed	Annexin A1 (Annexin I) (Annexin-1) (Calpactin II) (Calpactin-2) (Chromobindin-9) (Lipocortin I) (Phospholipase A2 inhibitory protein) (p35)	Anxa1	Anx1	Lpc-1	Lpc1				Mus musculus (Mouse)	346
Q9QXP7	C1QT1_MOUSE	reviewed	Complement C1q tumor necrosis factor-related protein 1 (Putative secreted protein ZSIG37)	C1qtnf1	Zsig37						Mus musculus (Mouse)	281
Q3UZ09	C1RL_MOUSE	reviewed	Complement C1r subcomponent-like protein (C1r-LP) (C1r-like protein) (EC 3.4.21.-)	C1rl	C1rlp						Mus musculus (Mouse)	482
P10639	THIO_MOUSE	reviewed	Thioredoxin (Trx) (ATL-derived factor) (ADF)	Txn	Txn1						Mus musculus (Mouse)	105
P10761	ZP3_MOUSE	reviewed	Zona pellucida sperm-binding protein 3 (Sperm receptor) (Zona pellucida glycoprotein 3) (Zp-3) (Zona pellucida protein C) [Cleaved into: Processed zona pellucida sperm-binding protein 3]	Zp3	Zp-3	Zpc					Mus musculus (Mouse)	424
Q9JIQ8	TMPS2_MOUSE	reviewed	Transmembrane protease serine 2 (EC 3.4.21.-) (Epitheliasin) (Plasmic transmembrane protein X) [Cleaved into: Transmembrane protease serine 2 non-catalytic chain; Transmembrane protease serine 2 catalytic chain]	Tmprss2							Mus musculus (Mouse)	490
Q9JHY3	WFD12_MOUSE	reviewed	WAP four-disulfide core domain protein 12 (Elafin-like protein II) (Single WAP motif protein 2) (Whey acidic protein 2)	Wfdc12	Swam2						Mus musculus (Mouse)	85
Q70UZ7	VWA2_MOUSE	reviewed	von Willebrand factor A domain-containing protein 2 (A domain-containing protein similar to matrilin and collagen) (AMACO)	Vwa2	Amaco						Mus musculus (Mouse)	791
P49194	RET3_MOUSE	reviewed	Retinol-binding protein 3 (Interphotoreceptor retinoid-binding protein) (IRBP) (Interstitial retinol-binding protein)	Rbp3							Mus musculus (Mouse)	1234
Q0VGU4	VGF_MOUSE	reviewed	Neurosecretory protein VGF [Cleaved into: Neuroendocrine regulatory peptide-1 (NERP-1); Neuroendocrine regulatory peptide-2 (NERP-2); VGF-derived peptide TLQP-21; VGF-derived peptide TLQP-62]	Vgf							Mus musculus (Mouse)	617
Q9EP52	TWSG1_MOUSE	reviewed	Twisted gastrulation protein homolog 1	Twsg1	Tsg						Mus musculus (Mouse)	222
Q9EPL0	XYLT2_MOUSE	reviewed	Xylosyltransferase 2 (EC 2.4.2.26) (Peptide O-xylosyltransferase 2) (Xylosyltransferase II)	Xylt2							Mus musculus (Mouse)	865
Q8CIZ8	VWF_MOUSE	reviewed	von Willebrand factor (vWF) [Cleaved into: von Willebrand antigen 2 (von Willebrand antigen II)]	Vwf							Mus musculus (Mouse)	2813
O88413	TULP3_MOUSE	reviewed	Tubby-related protein 3 (Tubby-like protein 3)	Tulp3							Mus musculus (Mouse)	460
J3S6Y1	TSEAR_MOUSE	reviewed	Thrombospondin-type laminin G domain and EAR repeat-containing protein (TSP-EAR)	Tspear	Tnep1						Mus musculus (Mouse)	670
P24383	WNT7A_MOUSE	reviewed	Protein Wnt-7a	Wnt7a	Wnt-7a						Mus musculus (Mouse)	349
P07146	TRY2_MOUSE	reviewed	Anionic trypsin-2 (EC 3.4.21.4) (Anionic trypsin II) (Pretrypsinogen II) (Serine protease 2)	Prss2	Try2						Mus musculus (Mouse)	246
Q99LQ4	SVBP_MOUSE	reviewed	Small vasohibin-binding protein (Coiled coil domain-containing protein 23)	Svbp	Ccdc23						Mus musculus (Mouse)	66
O88393	TGBR3_MOUSE	reviewed	Transforming growth factor beta receptor type 3 (TGF-beta receptor type 3) (TGFR-3) (Betaglycan) (Transforming growth factor beta receptor III) (TGF-beta receptor type III)	Tgfbr3							Mus musculus (Mouse)	850
P47867	SCG3_MOUSE	reviewed	Secretogranin-3 (Secretogranin III) (SgIII)	Scg3							Mus musculus (Mouse)	471
Q64685	SIAT1_MOUSE	reviewed	Beta-galactoside alpha-2,6-sialyltransferase 1 (Alpha 2,6-ST 1) (EC 2.4.99.1) (CMP-N-acetylneuraminate-beta-galactosamide-alpha-2,6-sialyltransferase 1) (ST6Gal I) (ST6GalI) (Sialyltransferase 1)	St6gal1	Siat1						Mus musculus (Mouse)	403
Q3UTY6	THSD4_MOUSE	reviewed	Thrombospondin type-1 domain-containing protein 4 (A disintegrin and metalloproteinase with thrombospondin motifs-like protein 6) (ADAMTS-like protein 6) (ADAMTSL-6) (ADAMTS-like protein 4) (ADAMTSL-4)	Thsd4							Mus musculus (Mouse)	1018
P27090	TGFB2_MOUSE	reviewed	Transforming growth factor beta-2 proprotein [Cleaved into: Latency-associated peptide (LAP); Transforming growth factor beta-2 (TGF-beta-2)]	Tgfb2							Mus musculus (Mouse)	414
A2A5H7	WFD11_MOUSE	reviewed	Protein WFDC11	Wfdc11							Mus musculus (Mouse)	82
Q9Z132	RSPO1_MOUSE	reviewed	R-spondin-1 (Cysteine-rich and single thrombospondin domain-containing protein 3) (Cristin-3) (mCristin-3) (Roof plate-specific spondin-1)	Rspo1							Mus musculus (Mouse)	265
Q810C1	SLIK1_MOUSE	reviewed	SLIT and NTRK-like protein 1	Slitrk1	Sltk1						Mus musculus (Mouse)	696
Q80XI7	VOME_MOUSE	reviewed	Vomeromodulin (BPI fold-containing family B member 9A)	Bpifb9a							Mus musculus (Mouse)	591
O70283	WNT2B_MOUSE	reviewed	Protein Wnt-2b (Protein Wnt-13)	Wnt2b	Wnt13						Mus musculus (Mouse)	389
Q80ZW2	THEM6_MOUSE	reviewed	Protein THEM6	Them6							Mus musculus (Mouse)	207
A9Z1V5	VW5B1_MOUSE	reviewed	von Willebrand factor A domain-containing protein 5B1	Vwa5b1							Mus musculus (Mouse)	1215
Q7TPG7	TAFA2_MOUSE	reviewed	Chemokine-like protein TAFA-2	Tafa2	Fam19a2						Mus musculus (Mouse)	131
Q9D1M0	SEC13_MOUSE	reviewed	Protein SEC13 homolog (GATOR complex protein SEC13) (SEC13-like protein 1) (SEC13-related protein)	Sec13	Sec13l1						Mus musculus (Mouse)	322
Q8R2Z5	VWA1_MOUSE	reviewed	von Willebrand factor A domain-containing protein 1 (von Willebrand factor A domain-related protein)	Vwa1	Warp						Mus musculus (Mouse)	415
Q91VE3	KLK7_MOUSE	reviewed	Kallikrein-7 (EC 3.4.21.117) (Serine protease 6) (Stratum corneum chymotryptic enzyme) (Thymopsin)	Klk7	Prss6	Scce					Mus musculus (Mouse)	249
Q9CQD7	PINLY_MOUSE	reviewed	phospholipase A2 inhibitor and Ly6/PLAUR domain-containing protein	Pinlyp							Mus musculus (Mouse)	212
Q91X86	TMM98_MOUSE	reviewed	Transmembrane protein 98	Tmem98							Mus musculus (Mouse)	226
P04202	TGFB1_MOUSE	reviewed	Transforming growth factor beta-1 proprotein [Cleaved into: Latency-associated peptide (LAP); Transforming growth factor beta-1 (TGF-beta-1)]	Tgfb1							Mus musculus (Mouse)	390
P40226	TPO_MOUSE	reviewed	Thrombopoietin (C-mpl ligand) (ML) (Megakaryocyte colony-stimulating factor) (Megakaryocyte growth and development factor) (MGDF) (Myeloproliferative leukemia virus oncogene ligand)	Thpo							Mus musculus (Mouse)	356
P32648	VIP_MOUSE	reviewed	VIP peptides [Cleaved into: Intestinal peptide PHI-42; Intestinal peptide PHI-27 (Peptide histidine isoleucinamide 27); Vasoactive intestinal peptide (VIP) (Vasoactive intestinal polypeptide)]	Vip							Mus musculus (Mouse)	170
Q8R1V4	TMED4_MOUSE	reviewed	Transmembrane emp24 domain-containing protein 4 (Endoplasmic reticulum stress-response protein 25) (ERS25) (p24 family protein alpha-3) (p24alpha3) (p26)	Tmed4	Ers25						Mus musculus (Mouse)	227
Q8K0C5	ZG16_MOUSE	reviewed	Zymogen granule membrane protein 16 (Zymogen granule protein 16) (Secretory lectin ZG16)	Zg16							Mus musculus (Mouse)	167
Q9Z1L4	XLRS1_MOUSE	reviewed	Retinoschisin (X-linked juvenile retinoschisis protein homolog)	Rs1	Rs1h	Xlrs1					Mus musculus (Mouse)	224
P97953	VEGFC_MOUSE	reviewed	Vascular endothelial growth factor C (VEGF-C) (Flt4 ligand) (Flt4-L) (Vascular endothelial growth factor-related protein) (VRP)	Vegfc							Mus musculus (Mouse)	415
P49766	VEGFB_MOUSE	reviewed	Vascular endothelial growth factor B (VEGF-B) (VEGF-related factor) (VRF)	Vegfb	Vrf						Mus musculus (Mouse)	207
Q03734	SPA3M_MOUSE	reviewed	Serine protease inhibitor A3M (Serpin A3M)	Serpina3m							Mus musculus (Mouse)	418
Q99N14	TKN4_MOUSE	reviewed	Tachykinin-4 (Preprotachykinin-C) (PPT-C) [Cleaved into: Hemokinin (HK1) (Hemokinin-1) (Hemokinin-I) (HK-I)]	Tac4							Mus musculus (Mouse)	128
Q99JR5	TINAL_MOUSE	reviewed	Tubulointerstitial nephritis antigen-like (Adrenocortical zonation factor 1) (AZ-1) (Androgen-regulated gene 1 protein) (Tubulointerstitial nephritis antigen-related protein) (TARP)	Tinagl1	Arg1	Lcn7	Tinagl				Mus musculus (Mouse)	466
Q9JHA8	VWA7_MOUSE	reviewed	von Willebrand factor A domain-containing protein 7 (Protein G7c)	Vwa7	D17h6s56e-3	G7c					Mus musculus (Mouse)	891
Q9JIE6	TSLP_MOUSE	reviewed	Thymic stromal lymphopoietin (Thymic stroma-derived lymphopoietin)	Tslp							Mus musculus (Mouse)	140
O35468	WNT9B_MOUSE	reviewed	Protein Wnt-9b (Protein Wnt-14b) (Protein Wnt-15)	Wnt9b	Wnt14b	Wnt15					Mus musculus (Mouse)	359
Q00731	VEGFA_MOUSE	reviewed	Vascular endothelial growth factor A (VEGF-A) (Vascular permeability factor) (VPF)	Vegfa	Vegf						Mus musculus (Mouse)	214
P35441	TSP1_MOUSE	reviewed	Thrombospondin-1 (Glycoprotein G)	Thbs1	Tsp1						Mus musculus (Mouse)	1170
Q62472	VNS2_MOUSE	reviewed	Vomeronasal secretory protein 2 (Lipocalin-4) (Vomeronasal secretory protein II) (VNSP II)	Lcn4							Mus musculus (Mouse)	185
P17553	WNT3_MOUSE	reviewed	Proto-oncogene Wnt-3 (Proto-oncogene Int-4)	Wnt3	Int-4	Wnt-3					Mus musculus (Mouse)	355
Q6X786	ZPBP2_MOUSE	reviewed	Zona pellucida-binding protein 2	Zpbp2							Mus musculus (Mouse)	326
P29621	SPA3C_MOUSE	reviewed	Serine protease inhibitor A3C (Serpin A3C) (Kallikrein-binding protein) (KBP)	Serpina3c	Klkbp						Mus musculus (Mouse)	417
Q64527	WNT8A_MOUSE	reviewed	Protein Wnt-8a (Protein Wnt-8d) (Stimulated by retinoic acid gene 11 protein)	Wnt8a	Stra11	Wnt8d					Mus musculus (Mouse)	354
P47993	XCL1_MOUSE	reviewed	Lymphotactin (C motif chemokine 1) (Cytokine SCM-1) (Lymphotaxin) (Small-inducible cytokine C1)	Xcl1	Lptn	Ltn	Scyc1				Mus musculus (Mouse)	114
Q6P4P1	SPA3A_MOUSE	reviewed	Serine protease inhibitor A3A (Serpin A3A)	Serpina3a							Mus musculus (Mouse)	422
P21552	WNT2_MOUSE	reviewed	Protein Wnt-2 (INT-1-related protein) (IRP)	Wnt2	Irp	Wnt-2					Mus musculus (Mouse)	360
P18419	SVS4_MOUSE	reviewed	Seminal vesicle secretory protein 4 (Seminal vesicle protein 2) (Seminal vesicle secretory protein IV) (SVS IV)	Svs4	Svp2						Mus musculus (Mouse)	113
D3Z752	SPXN_MOUSE	reviewed	Spexin (NPQ) (Neuropeptide Q) (Spexin hormone) [Cleaved into: Spexin-1; Spexin-2]	Spx							Mus musculus (Mouse)	116
Q9QZ25	VNN3_MOUSE	reviewed	Vascular non-inflammatory molecule 3 (Vanin-3) (EC 3.5.1.92)	Vnn3							Mus musculus (Mouse)	500
P27467	WNT3A_MOUSE	reviewed	Protein Wnt-3a	Wnt3a	Wnt-3a						Mus musculus (Mouse)	352
Q80X19	COEA1_MOUSE	reviewed	Collagen alpha-1(XIV) chain	Col14a1							Mus musculus (Mouse)	1797
O89093	CCL20_MOUSE	reviewed	C-C motif chemokine 20 (Beta-chemokine exodus-1) (CC chemokine LARC) (CC chemokine ST38) (Liver and activation-regulated chemokine) (Macrophage inflammatory protein 3 alpha) (MIP-3-alpha) (Small-inducible cytokine A20)	Ccl20	Larc	Scya20					Mus musculus (Mouse)	97
Q64285	CEL_MOUSE	reviewed	Bile salt-activated lipase (BAL) (EC 3.1.1.13) (EC 3.1.1.3) (EC 3.1.1.6) (Bile salt-stimulated lipase) (BSSL) (Carboxyl ester lipase) (Cholesterol esterase) (Pancreatic lysophospholipase) (Sterol esterase)	Cel	Lip1						Mus musculus (Mouse)	599
P27784	CCL6_MOUSE	reviewed	C-C motif chemokine 6 (Protein C10) (Small-inducible cytokine A6) [Cleaved into: CCL6(22-95); CCL6(23-95)]	Ccl6	C10	Scya6					Mus musculus (Mouse)	116
Q91VF6	COQA1_MOUSE	reviewed	Collagen alpha-1(XXVI) chain (Alpha-1 type XXVI collagen) (EMI domain-containing protein 2) (Emilin and multimerin domain-containing protein 2) (Emu2)	Col26a1	Col26a	Emid2	Emu2				Mus musculus (Mouse)	440
Q8BQH6	CDCP2_MOUSE	reviewed	CUB domain-containing protein 2	Cdcp2							Mus musculus (Mouse)	427
Q8BZQ2	CRLD2_MOUSE	reviewed	Cysteine-rich secretory protein LCCL domain-containing 2 (Coffeecrisp)	Crispld2							Mus musculus (Mouse)	495
Q64299	CCN3_MOUSE	reviewed	CCN family member 3 (Cellular communication network factor 3) (Nephroblastoma-overexpressed gene protein homolog) (Protein NOV homolog) (NovH)	Ccn3	Nov						Mus musculus (Mouse)	354
P01029	CO4B_MOUSE	reviewed	Complement C4-B [Cleaved into: Complement C4 beta chain; Complement C4 alpha chain; C4a anaphylatoxin; Complement C4 gamma chain]	C4b	C4						Mus musculus (Mouse)	1738
P01887	B2MG_MOUSE	reviewed	Beta-2-microglobulin	B2m							Mus musculus (Mouse)	119
Q6GQT1	A2MG_MOUSE	reviewed	Alpha-2-macroglobulin-P (Alpha-2-macroglobulin)	A2m	A2mp						Mus musculus (Mouse)	1474
Q2UY11	COSA1_MOUSE	reviewed	Collagen alpha-1(XXVIII) chain	Col28a1	Col28						Mus musculus (Mouse)	1141
Q06890	CLUS_MOUSE	reviewed	Clusterin (Apolipoprotein J) (Apo-J) (Clustrin) (Sulfated glycoprotein 2) (SGP-2) [Cleaved into: Clusterin beta chain; Clusterin alpha chain]	Clu	Apoj	Msgp-2					Mus musculus (Mouse)	448
Q8BGC9	CREG2_MOUSE	reviewed	Protein CREG2	Creg2							Mus musculus (Mouse)	288
Q9JIL2	CCL28_MOUSE	reviewed	C-C motif chemokine 28 (Small-inducible cytokine A28)	Ccl28	Scya28						Mus musculus (Mouse)	130
Q9Z0L2	ARTN_MOUSE	reviewed	Artemin	Artn							Mus musculus (Mouse)	224
P10855	CCL3_MOUSE	reviewed	C-C motif chemokine 3 (Heparin-binding chemotaxis protein) (L2G25B) (Macrophage inflammatory protein 1-alpha) (MIP-1-alpha) (SIS-alpha) (Small-inducible cytokine A3) (TY-5)	Ccl3	Mip1a	Scya3					Mus musculus (Mouse)	92
Q2VLH6	C163A_MOUSE	reviewed	Scavenger receptor cysteine-rich type 1 protein M130 (CD antigen CD163) [Cleaved into: Soluble CD163 (sCD163)]	Cd163	M130						Mus musculus (Mouse)	1121
Q9DCQ7	A1AT6_MOUSE	reviewed	Alpha-1-antitrypsin 1-6 (Alpha-1 protease inhibitor 6) (Alpha-1-antiproteinase) (Serine protease inhibitor 1-6) (Serine protease inhibitor A1f) (Serpin A1f)	Serpina1f							Mus musculus (Mouse)	411
P02664	CS2LB_MOUSE	reviewed	Alpha-S2-casein-like B (Casein alpha S2-like B) (Epsilon-casein)	Csn1s2b	Csnd	Csne					Mus musculus (Mouse)	143
P29268	CCN2_MOUSE	reviewed	CCN family member 2 (Cellular communication network factor 2) (Connective tissue growth factor) (Hypertrophic chondrocyte-specific protein 24) (Protein FISP-12)	Ccn2	betaIG-M2	Ctgf	Fisp-12	Fisp12	Hcs24		Mus musculus (Mouse)	348
P21275	BMP4_MOUSE	reviewed	Bone morphogenetic protein 4 (BMP-4) (Bone morphogenetic protein 2B) (BMP-2B)	Bmp4	Bmp-4	Dvr-4					Mus musculus (Mouse)	408
Q6DFY8	BRNP2_MOUSE	reviewed	BMP/retinoic acid-inducible neural-specific protein 2	Brinp2	Fam5b	Kiaa1747					Mus musculus (Mouse)	783
Q19LI2	A1BG_MOUSE	reviewed	Alpha-1B-glycoprotein (Alpha-1-B glycoprotein)	A1bg							Mus musculus (Mouse)	512
Q00623	APOA1_MOUSE	reviewed	Apolipoprotein A-I (Apo-AI) (ApoA-I) (Apolipoprotein A1) [Cleaved into: Proapolipoprotein A-I (ProapoA-I); Truncated apolipoprotein A-I]	Apoa1							Mus musculus (Mouse)	264
Q499E0	BRNP3_MOUSE	reviewed	BMP/retinoic acid-inducible neural-specific protein 3	Brinp3	Fam5c						Mus musculus (Mouse)	766
O55226	CHAD_MOUSE	reviewed	Chondroadherin (Cartilage leucine-rich protein)	Chad							Mus musculus (Mouse)	358
Q8R1L8	ANGL8_MOUSE	reviewed	Angiopoietin-like protein 8 (Betatrophin) (Lipasin) (Refeeding-induced fat and liver protein)	Angptl8	Gm6484	Rifl					Mus musculus (Mouse)	198
Q62507	COCH_MOUSE	reviewed	Cochlin (COCH-5B2)	Coch							Mus musculus (Mouse)	552
Q01339	APOH_MOUSE	reviewed	Beta-2-glycoprotein 1 (APC inhibitor) (Activated protein C-binding protein) (Apolipoprotein H) (Apo-H) (Beta-2-glycoprotein I) (B2GPI) (Beta(2)GPI)	Apoh	B2gp1						Mus musculus (Mouse)	345
P14847	CRP_MOUSE	reviewed	C-reactive protein	Crp	Ptx1						Mus musculus (Mouse)	225
P98063	BMP1_MOUSE	reviewed	Bone morphogenetic protein 1 (BMP-1) (EC 3.4.24.19) (Mammalian tolloid protein) (mTld) (Procollagen C-proteinase) (PCP)	Bmp1							Mus musculus (Mouse)	991
P30882	CCL5_MOUSE	reviewed	C-C motif chemokine 5 (MuRantes) (SIS-delta) (Small-inducible cytokine A5) (T-cell-specific protein RANTES)	Ccl5	Scya5						Mus musculus (Mouse)	91
Q99LS0	AUGN_MOUSE	reviewed	Augurin (Esophageal cancer-related gene 4 protein homolog)	Ecrg4							Mus musculus (Mouse)	148
P97766	CFC1_MOUSE	reviewed	Cryptic protein	Cfc1							Mus musculus (Mouse)	202
Q8BHE5	BMP3_MOUSE	reviewed	Bone morphogenetic protein 3 (BMP-3)	Bmp3							Mus musculus (Mouse)	468
Q8CII9	CRLF2_MOUSE	reviewed	Cytokine receptor-like factor 2 (Cytokine receptor-like molecule 2) (CRLM-2) (Thymic stromal lymphopoietin protein receptor) (TSLP receptor) (Type I cytokine receptor delta 1)	Crlf2	Crlm2	Tpte2	Tslpr				Mus musculus (Mouse)	359
Q6Q473	CLA4A_MOUSE	reviewed	Calcium-activated chloride channel regulator 4A (EC 3.4.-.-) (Calcium-activated chloride channel regulator 6) (mClca6) [Cleaved into: Calcium-activated chloride channel regulator 4A, 110 kDa form; Calcium-activated chloride channel regulator 4A, 30 kDa form]	Clca4a	Clca6						Mus musculus (Mouse)	924
Q61247	A2AP_MOUSE	reviewed	Alpha-2-antiplasmin (Alpha-2-AP) (Alpha-2-plasmin inhibitor) (Alpha-2-PI) (Serpin F2)	Serpinf2	Pli						Mus musculus (Mouse)	491
Q4ZJM9	C1QL4_MOUSE	reviewed	Complement C1q-like protein 4 (C1q and tumor necrosis factor-related protein 11) (C1q/TNF-related protein 11) (C1qTNF11) (CTRP11)	C1ql4	C1qtnf11	Ctrp11					Mus musculus (Mouse)	238
Q80ZU7	BPIB3_MOUSE	reviewed	BPI fold-containing family B member 3 (Ligand-binding protein RYA3) (Long palate, lung and nasal epithelium carcinoma-associated protein 3)	Bpifb3	Lplunc3	Rya3					Mus musculus (Mouse)	473
Q8VHS2	CRUM1_MOUSE	reviewed	Protein crumbs homolog 1	Crb1							Mus musculus (Mouse)	1405
Q4ZJN1	C1QT9_MOUSE	reviewed	Complement C1q and tumor necrosis factor-related protein 9	C1qtnf9							Mus musculus (Mouse)	333
Q07456	AMBP_MOUSE	reviewed	Protein AMBP [Cleaved into: Alpha-1-microglobulin; Inter-alpha-trypsin inhibitor light chain (ITI-LC) (Bikunin) (HI-30); Trypstatin]	Ambp	Itil						Mus musculus (Mouse)	349
D3Z7H8	CILP2_MOUSE	reviewed	Cartilage intermediate layer protein 2 [Cleaved into: Cartilage intermediate layer protein 2 C1; Cartilage intermediate layer protein 2 C2]	Cilp2							Mus musculus (Mouse)	1162
P18761	CAH6_MOUSE	reviewed	Carbonic anhydrase 6 (EC 4.2.1.1) (Carbonate dehydratase VI) (Carbonic anhydrase VI) (CA-VI) (Salivary carbonic anhydrase) (Secreted carbonic anhydrase)	Ca6	Car6						Mus musculus (Mouse)	317
O70460	CCL19_MOUSE	reviewed	C-C motif chemokine 19 (Epstein-Barr virus-induced molecule 1 ligand chemokine) (EBI1 ligand chemokine) (ELC) (Small-inducible cytokine A19)	Ccl19	Elc	Scya19					Mus musculus (Mouse)	108
Q8R1Q3	ANGL7_MOUSE	reviewed	Angiopoietin-related protein 7 (Angiopoietin-like protein 7)	Angptl7							Mus musculus (Mouse)	337
O35903	CCL25_MOUSE	reviewed	C-C motif chemokine 25 (Chemokine TECK) (Small-inducible cytokine A25) (Thymus-expressed chemokine)	Ccl25	Scya25	Teck					Mus musculus (Mouse)	144
Q8C1A9	ABD18_MOUSE	reviewed	Protein ABHD18 (Alpha/beta hydrolase domain-containing protein 18) (Abhydrolase domain-containing protein 18)	Abhd18							Mus musculus (Mouse)	464
Q5F2F2	ABH15_MOUSE	reviewed	Protein ABHD15 (EC 3.1.1.-) (Alpha/beta hydrolase domain-containing protein 15) (Abhydrolase domain-containing protein 15)	Abhd15							Mus musculus (Mouse)	459
Q00896	A1AT3_MOUSE	reviewed	Alpha-1-antitrypsin 1-3 (Alpha-1 protease inhibitor 3) (Alpha-1 protease inhibitor 6) (Alpha-1-antitrypsin 1-6) (Serine protease inhibitor 1-3) (Serine protease inhibitor 1-6) (Serine protease inhibitor A1c) (Serpin A1c)	Serpina1c	Dom3	Dom6	Spi1-3	Spi1-6			Mus musculus (Mouse)	412
Q9Z319	CORIN_MOUSE	reviewed	Atrial natriuretic peptide-converting enzyme (EC 3.4.21.-) (Corin) (Low density lipoprotein receptor-related protein 4) (Pro-ANP-converting enzyme) [Cleaved into: Atrial natriuretic peptide-converting enzyme, N-terminal propeptide; Atrial natriuretic peptide-converting enzyme, activated protease fragment; Atrial natriuretic peptide-converting enzyme, 180 kDa soluble fragment]	Corin	Crn	Lrp4					Mus musculus (Mouse)	1113
O88207	CO5A1_MOUSE	reviewed	Collagen alpha-1(V) chain	Col5a1							Mus musculus (Mouse)	1838
A2ASQ1	AGRIN_MOUSE	reviewed	Agrin [Cleaved into: Agrin N-terminal 110 kDa subunit; Agrin C-terminal 110 kDa subunit; Agrin C-terminal 90 kDa fragment (C90); Agrin C-terminal 22 kDa fragment (C22)]	Agrn	Agrin						Mus musculus (Mouse)	1950
P07141	CSF1_MOUSE	reviewed	Macrophage colony-stimulating factor 1 (CSF-1) (MCSF) [Cleaved into: Processed macrophage colony-stimulating factor 1]	Csf1	Csfm						Mus musculus (Mouse)	552
Q769J6	ATS13_MOUSE	reviewed	A disintegrin and metalloproteinase with thrombospondin motifs 13 (ADAM-TS 13) (ADAM-TS13) (ADAMTS-13) (EC 3.4.24.87) (von Willebrand factor-cleaving protease) (vWF-CP) (vWF-cleaving protease)	Adamts13	Gm710						Mus musculus (Mouse)	1426
P24452	CAPG_MOUSE	reviewed	Macrophage-capping protein (Actin regulatory protein CAP-G) (Actin-capping protein GCAP39) (Myc basic motif homolog 1)	Capg	Mbh1						Mus musculus (Mouse)	352
Q61112	CAB45_MOUSE	reviewed	45 kDa calcium-binding protein (Cab45) (Stromal cell-derived factor 4) (SDF-4)	Sdf4	Cab45						Mus musculus (Mouse)	361
Q00898	A1AT5_MOUSE	reviewed	Alpha-1-antitrypsin 1-5 (Alpha-1 protease inhibitor 5) (Serine protease inhibitor 1-5) (Serine protease inhibitor A1e) (Serpin A1e)	Serpina1e	Dom5	Spi1-5					Mus musculus (Mouse)	413
Q00897	A1AT4_MOUSE	reviewed	Alpha-1-antitrypsin 1-4 (Alpha-1 protease inhibitor 4) (Serine protease inhibitor 1-4) (Serine protease inhibitor A1d) (Serpin A1d)	Serpina1d	Dom4	Spi1-4					Mus musculus (Mouse)	413
O35658	C1QBP_MOUSE	reviewed	Complement component 1 Q subcomponent-binding protein, mitochondrial (GC1q-R protein) (Glycoprotein gC1qBP) (C1qBP)	C1qbp	Gc1qbp						Mus musculus (Mouse)	278
Q02105	C1QC_MOUSE	reviewed	Complement C1q subcomponent subunit C	C1qc	C1qg						Mus musculus (Mouse)	246
Q8CFR0	C1QL2_MOUSE	reviewed	Complement C1q-like protein 2 (C1q and tumor necrosis factor-related protein 10) (C1q/TNF-related protein 10) (C1qTNF10) (CTRP10)	C1ql2	C1qtnf10	Ctrp10					Mus musculus (Mouse)	287
A6H584	CO6A5_MOUSE	reviewed	Collagen alpha-5(VI) chain (Collagen alpha-1(XXIX) chain)	Col6a5	Col29a1	Gm7455					Mus musculus (Mouse)	2640
O88273	GREM2_MOUSE	reviewed	Gremlin-2 (Cysteine knot superfamily 1, BMP antagonist 2) (Protein related to DAN and cerberus) (PRDC)	Grem2	Cktsf1b2	Prdc					Mus musculus (Mouse)	168
Q9Z1R2	BAG6_MOUSE	reviewed	Large proline-rich protein BAG6 (BAG family molecular chaperone regulator 6) (BCL2-associated athanogene 6) (BAG-6) (HLA-B-associated transcript 3) (Protein Scythe)	Bag6	Bat3						Mus musculus (Mouse)	1154
Q64438	ANG2_MOUSE	reviewed	Angiogenin-2 (Angiogenin-related protein)	Ang2	Angrp						Mus musculus (Mouse)	145
P03953	CFAD_MOUSE	reviewed	Complement factor D (EC 3.4.21.46) (28 kDa adipocyte protein) (Adipsin) (C3 convertase activator) (Properdin factor D)	Cfd	Adn	Df					Mus musculus (Mouse)	259
Q02862	CS2LA_MOUSE	reviewed	Alpha-S2-casein-like A (Casein alpha S2-like A) (Gamma-casein) (PP22)	Csn1s2a	Csng						Mus musculus (Mouse)	184
Q3U962	CO5A2_MOUSE	reviewed	Collagen alpha-2(V) chain	Col5a2							Mus musculus (Mouse)	1497
P12023	A4_MOUSE	reviewed	Amyloid-beta A4 protein (ABPP) (APP) (Alzheimer disease amyloid A4 protein homolog) (Amyloid precursor protein) (Amyloid-beta precursor protein) (Amyloidogenic glycoprotein) (AG) [Cleaved into: N-APP; Soluble APP-alpha (S-APP-alpha); Soluble APP-beta (S-APP-beta); C99 (APP-C99) (Beta-secretase C-terminal fragment) (Beta-CTF); Amyloid-beta protein 42 (Abeta42) (Beta-APP42); Amyloid-beta protein 40…	App							Mus musculus (Mouse)	770
Q80ZN5	CST13_MOUSE	reviewed	Cystatin-13 (Cystatin-T)	Cst13	Cymg1						Mus musculus (Mouse)	141
P40753	ANFB_MOUSE	reviewed	Natriuretic peptides B (Gamma-brain natriuretic peptide) [Cleaved into: Brain natriuretic peptide (BNP)]	Nppb							Mus musculus (Mouse)	121
P07724	ALBU_MOUSE	reviewed	Serum albumin	Alb	Alb-1	Alb1					Mus musculus (Mouse)	608
Q91X79	CELA1_MOUSE	reviewed	Chymotrypsin-like elastase family member 1 (EC 3.4.21.36) (Elastase-1)	Cela1	Ela1						Mus musculus (Mouse)	266
Q9R1V7	ADA23_MOUSE	reviewed	Disintegrin and metalloproteinase domain-containing protein 23 (ADAM 23) (Metalloproteinase-like, disintegrin-like, and cysteine-rich protein 3) (MDC-3)	Adam23	Mdc3						Mus musculus (Mouse)	829
P23359	BMP7_MOUSE	reviewed	Bone morphogenetic protein 7 (BMP-7) (Osteogenic protein 1) (OP-1)	Bmp7	Bmp-7	Op1					Mus musculus (Mouse)	430
Q8VCG4	CO8G_MOUSE	reviewed	Complement component C8 gamma chain	C8g							Mus musculus (Mouse)	202
P98086	C1QA_MOUSE	reviewed	Complement C1q subcomponent subunit A	C1qa							Mus musculus (Mouse)	245
P97361	BPIA1_MOUSE	reviewed	BPI fold-containing family A member 1 (Palate lung and nasal epithelium clone protein)	Bpifa1	Plunc	Splunc1					Mus musculus (Mouse)	278
Q8C186	BPIFC_MOUSE	reviewed	BPI fold-containing family C protein (Bactericidal/permeability-increasing protein-like 2)	Bpifc	Bpil2						Mus musculus (Mouse)	509
Q9DAY5	CF120_MOUSE	reviewed	UPF0669 protein C6orf120 homolog								Mus musculus (Mouse)	185
Q8R1U2	CGRE1_MOUSE	reviewed	Cell growth regulator with EF hand domain protein 1 (Cell growth regulatory gene 11 protein) (Hydrophobestin)	Cgref1	Cgr11						Mus musculus (Mouse)	281
Q8CF31	CK094_MOUSE	reviewed	Uncharacterized protein C11orf94 homolog								Mus musculus (Mouse)	99
P00687	AMY1_MOUSE	reviewed	Alpha-amylase 1 (EC 3.2.1.1) (1,4-alpha-D-glucan glucanohydrolase 1) (Salivary and hepatic alpha-amylase)	Amy1	Amy-1-a	Amy1a					Mus musculus (Mouse)	511
Q7TN31	AGGF1_MOUSE	reviewed	Angiogenic factor with G patch and FHA domains 1 (Angiogenic factor VG5Q) (mVG5Q)	Aggf1	Vg5q						Mus musculus (Mouse)	711
Q8CJ69	BMPER_MOUSE	reviewed	BMP-binding endothelial regulator protein (Bone morphogenetic protein-binding endothelial cell precursor-derived regulator) (Protein crossveinless-2) (mCV2)	Bmper	Cv2						Mus musculus (Mouse)	685
Q9D9J8	BPIA3_MOUSE	reviewed	BPI fold-containing family A member 3 (Short palate, lung and nasal epithelium carcinoma-associated protein 3)	Bpifa3	Splunc3						Mus musculus (Mouse)	232
O88992	C1QRF_MOUSE	reviewed	C1q-related factor (C1q and tumor necrosis factor-related protein 14) (C1q/TNF-related protein 14) (CTRP14) (Complement component 1 Q subcomponent-like 1)	C1ql1	C1qrf	Crf	Ctrp14				Mus musculus (Mouse)	258
P21836	ACES_MOUSE	reviewed	Acetylcholinesterase (AChE) (EC 3.1.1.7)	Ache							Mus musculus (Mouse)	614
P06728	APOA4_MOUSE	reviewed	Apolipoprotein A-IV (Apo-AIV) (ApoA-IV) (Apolipoprotein A4)	Apoa4							Mus musculus (Mouse)	395
Q6IR41	C1QT6_MOUSE	reviewed	Complement C1q tumor necrosis factor-related protein 6	C1qtnf6							Mus musculus (Mouse)	264
Q03288	ASIP_MOUSE	reviewed	Agouti-signaling protein (ASP) (Agouti coat color protein) (Agouti switch protein)	Asip	a						Mus musculus (Mouse)	131
P23188	FURIN_MOUSE	reviewed	Furin (EC 3.4.21.75) (Dibasic-processing enzyme) (Paired basic amino acid residue-cleaving enzyme) (PACE) (Prohormone convertase 3)	Furin	Fur	Pcsk3					Mus musculus (Mouse)	793
Q9QXT0	CNPY2_MOUSE	reviewed	Protein canopy homolog 2 (MIR-interacting saposin-like protein) (Putative secreted protein ZSIG9) (Transmembrane protein 4)	Cnpy2	Msap	Tmem4	Zsig9				Mus musculus (Mouse)	182
P83714	CTF2_MOUSE	reviewed	Cardiotrophin-2 (CT-2) (Neuropoietin) (Np)	Ctf2	Gm494						Mus musculus (Mouse)	204
Q91Z98	CHIL4_MOUSE	reviewed	Chitinase-like protein 4 (Chitinase-3-like protein 4) (Secreted protein Ym2)	Chil4	Chi3l4	Ym2					Mus musculus (Mouse)	402
Q9ET22	DPP2_MOUSE	reviewed	Dipeptidyl peptidase 2 (EC 3.4.14.2) (Dipeptidyl aminopeptidase II) (Dipeptidyl peptidase 7) (Dipeptidyl peptidase II) (DPP II) (Quiescent cell proline dipeptidase)	Dpp7	Dpp2	Qpp					Mus musculus (Mouse)	506
Q9WVJ9	FBLN4_MOUSE	reviewed	EGF-containing fibulin-like extracellular matrix protein 2 (Fibulin-4) (FIBL-4) (Mutant p53-binding protein 1)	Efemp2	Fbln4	Mbp1					Mus musculus (Mouse)	443
P28843	DPP4_MOUSE	reviewed	Dipeptidyl peptidase 4 (EC 3.4.14.5) (Dipeptidyl peptidase IV) (DPP IV) (T-cell activation antigen CD26) (Thymocyte-activating molecule) (THAM) (CD antigen CD26) [Cleaved into: Dipeptidyl peptidase 4 membrane form (Dipeptidyl peptidase IV membrane form); Dipeptidyl peptidase 4 soluble form (Dipeptidyl peptidase IV soluble form)]	Dpp4	Cd26						Mus musculus (Mouse)	760
J3QPP8	ALKL1_MOUSE	reviewed	ALK and LTK ligand 1 (Augmentor beta) (Protein FAM150A)	Alkal1	Fam150a						Mus musculus (Mouse)	127
Q9R229	BMP10_MOUSE	reviewed	Bone morphogenetic protein 10 (BMP-10)	Bmp10							Mus musculus (Mouse)	421
P10810	CD14_MOUSE	reviewed	Monocyte differentiation antigen CD14 (Myeloid cell-specific leucine-rich glycoprotein) (CD antigen CD14)	Cd14							Mus musculus (Mouse)	366
P07758	A1AT1_MOUSE	reviewed	Alpha-1-antitrypsin 1-1 (AAT) (Alpha-1 protease inhibitor 1) (Alpha-1-antiproteinase) (Serine protease inhibitor 1-1) (Serine protease inhibitor A1a) (Serpin A1a)	Serpina1a	Dom1	Spi1-1					Mus musculus (Mouse)	413
Q03366	CCL7_MOUSE	reviewed	C-C motif chemokine 7 (Intercrine/chemokine MARC) (Monocyte chemoattractant protein 3) (Monocyte chemotactic protein 3) (MCP-3) (Protein FIC) (Small-inducible cytokine A7)	Ccl7	Fic	Mcp3	Scya7				Mus musculus (Mouse)	97
P21274	BMP2_MOUSE	reviewed	Bone morphogenetic protein 2 (BMP-2) (Bone morphogenetic protein 2A) (BMP-2A)	Bmp2	Bmp-2						Mus musculus (Mouse)	394
P49003	BMP5_MOUSE	reviewed	Bone morphogenetic protein 5 (BMP-5)	Bmp5	Bmp-5						Mus musculus (Mouse)	452
Q8CC36	CDNF_MOUSE	reviewed	Cerebral dopamine neurotrophic factor (ARMET-like protein 1) (Conserved dopamine neurotrophic factor)	Cdnf	Armetl1						Mus musculus (Mouse)	187
P34821	BMP8A_MOUSE	reviewed	Bone morphogenetic protein 8A (BMP-8A) (Osteogenic protein 2) (OP-2)	Bmp8a	Bmp-8	Bmp8					Mus musculus (Mouse)	399
P56469	CORT_MOUSE	reviewed	Cortistatin [Cleaved into: Cortistatin-14]	Cort							Mus musculus (Mouse)	109
P09813	APOA2_MOUSE	reviewed	Apolipoprotein A-II (Apo-AII) (ApoA-II) (Apolipoprotein A2) [Cleaved into: Proapolipoprotein A-II (ProapoA-II)]	Apoa2							Mus musculus (Mouse)	102
Q8C1E1	BPIB2_MOUSE	reviewed	BPI fold-containing family B member 2 (Bactericidal/permeability-increasing protein-like 1)	Bpifb2	Bpil1						Mus musculus (Mouse)	462
P97297	ADML_MOUSE	reviewed	ADM [Cleaved into: Adrenomedullin (AM); Proadrenomedullin N-20 terminal peptide (ProAM N-terminal 20 peptide) (PAMP) (ProAM-N20)]	Adm							Mus musculus (Mouse)	184
Q504N0	CBPA2_MOUSE	reviewed	Carboxypeptidase A2 (EC 3.4.17.15)	Cpa2							Mus musculus (Mouse)	417
Q3UHD1	AGRB1_MOUSE	reviewed	Adhesion G protein-coupled receptor B1 (Brain-specific angiogenesis inhibitor 1) [Cleaved into: Vasculostatin-120 (Vstat120); Vasculostatin-40 (Vstat-40)]	Adgrb1	Bai1						Mus musculus (Mouse)	1582
P32261	ANT3_MOUSE	reviewed	Antithrombin-III (ATIII) (Serpin C1)	Serpinc1	At3						Mus musculus (Mouse)	465
Q9ES30	C1QT3_MOUSE	reviewed	Complement C1q tumor necrosis factor-related protein 3 (Collagenous repeat-containing sequence 26 kDa protein) (CORS26) (Secretory protein CORS26)	C1qtnf3	Cors26	Ctrp3					Mus musculus (Mouse)	246
P09470	ACE_MOUSE	reviewed	Angiotensin-converting enzyme (ACE) (EC 3.2.1.-) (EC 3.4.15.1) (Dipeptidyl carboxypeptidase I) (Kininase II) (CD antigen CD143) [Cleaved into: Angiotensin-converting enzyme, soluble form]	Ace	Dcp1						Mus musculus (Mouse)	1312
Q9EQ21	HEPC_MOUSE	reviewed	Hepcidin	Hamp	Hamp1	Hepc	Hepc1				Mus musculus (Mouse)	83
Q8R4V5	OIT3_MOUSE	reviewed	Oncoprotein-induced transcript 3 protein (Liver-specific zona pellucida domain-containing protein)	Oit3	Lzp						Mus musculus (Mouse)	546
Q9D6X6	PRS23_MOUSE	reviewed	Serine protease 23 (EC 3.4.21.-)	Prss23							Mus musculus (Mouse)	382
Q61361	PGCB_MOUSE	reviewed	Brevican core protein	Bcan							Mus musculus (Mouse)	883
P47873	IL11_MOUSE	reviewed	Interleukin-11 (IL-11)	Il11							Mus musculus (Mouse)	199
O09107	INSL3_MOUSE	reviewed	Insulin-like 3 (Leydig insulin-like peptide) (Ley-I-L) (Relaxin-like factor) [Cleaved into: Insulin-like 3 B chain; Insulin-like 3 A chain]	Insl3	Rlf						Mus musculus (Mouse)	122
Q9CRB5	PR7C1_MOUSE	reviewed	Prolactin-7C1 (Placental prolactin-like protein O) (PLP-O) (PRL-like protein O)	Prl7c1	Prlpo						Mus musculus (Mouse)	251
P04095	PR2C2_MOUSE	reviewed	Prolactin-2C2 (Mitogen-regulated protein 1) (Proliferin-1)	Prl2c2	Mrp1	Plf	Plf1				Mus musculus (Mouse)	224
Q925I7	PDGFD_MOUSE	reviewed	Platelet-derived growth factor D (PDGF-D) (Spinal cord-derived growth factor B) (SCDGF-B) [Cleaved into: Platelet-derived growth factor D, latent form (PDGFD latent form); Platelet-derived growth factor D, receptor-binding form (PDGFD receptor-binding form)]	Pdgfd	Scdgfb						Mus musculus (Mouse)	370
P02762	MUP6_MOUSE	reviewed	Major urinary protein 6 (MUP 6) (Alpha-2U-globulin) (Group 1, BS6) (allergen Mus m 1)	Mup6							Mus musculus (Mouse)	180
Q61702	ITIH1_MOUSE	reviewed	Inter-alpha-trypsin inhibitor heavy chain H1 (ITI heavy chain H1) (ITI-HC1) (Inter-alpha-inhibitor heavy chain 1)	Itih1							Mus musculus (Mouse)	907
P43432	IL12B_MOUSE	reviewed	Interleukin-12 subunit beta (IL-12B) (Cytotoxic lymphocyte maturation factor 40 kDa subunit) (CLMF p40) (IL-12 subunit p40)	Il12b							Mus musculus (Mouse)	335
P26928	HGFL_MOUSE	reviewed	Hepatocyte growth factor-like protein (Macrophage stimulatory protein) (MSP) [Cleaved into: Hepatocyte growth factor-like protein alpha chain; Hepatocyte growth factor-like protein beta chain]	Mst1	Hgfl						Mus musculus (Mouse)	716
P21841	PSPC_MOUSE	reviewed	Pulmonary surfactant-associated protein C (SP-C) (Pulmonary surfactant-associated proteolipid SPL(Val)) (SP5)	Sftpc	Sftp2						Mus musculus (Mouse)	193
P12388	PAI2_MOUSE	reviewed	Plasminogen activator inhibitor 2, macrophage (PAI-2) (Serpin B2)	Serpinb2	Pai2	Planh2					Mus musculus (Mouse)	415
Q9D5A9	RNS10_MOUSE	reviewed	Inactive ribonuclease-like protein 10 (Protein Train A)	Rnase10							Mus musculus (Mouse)	208
Q5GAM7	RNS13_MOUSE	reviewed	Probable inactive ribonuclease-like protein 13	Rnase13							Mus musculus (Mouse)	153
P60154	RNAS9_MOUSE	reviewed	Inactive ribonuclease-like protein 9	Rnase9							Mus musculus (Mouse)	184
O35985	SMR2C_MOUSE	reviewed	Submaxillary gland androgen-regulated protein 2, isoform gamma (Salivary protein MSG2, isoform gamma)	Smr2	Msg2	Vcs2					Mus musculus (Mouse)	143
P70275	SEM3E_MOUSE	reviewed	Semaphorin-3E (Semaphorin-H) (Sema H)	Sema3e	Semah	Semh					Mus musculus (Mouse)	775
Q80YT5	SPT20_MOUSE	reviewed	Spermatogenesis-associated protein 20 (Sperm-specific protein 411) (Ssp411) (Transcript increased in spermiogenesis 78 protein)	Spata20	Tisp78						Mus musculus (Mouse)	790
P61939	THBG_MOUSE	reviewed	Thyroxine-binding globulin (Serpin A7) (T4-binding globulin)	Serpina7	Tbg						Mus musculus (Mouse)	418
Q9CUS9	SPPL3_MOUSE	reviewed	Signal peptide peptidase-like 3 (SPP-like 3) (EC 3.4.23.-) (Intramembrane protease 2) (IMP-2) (Presenilin-like protein 4)	Sppl3	Imp2	Psl4	Usmg3				Mus musculus (Mouse)	384
P55099	TKNK_MOUSE	reviewed	Tachykinin-3 (Neurokinin B-like protein Zneurok1) (Preprotachykinin-B) (PPT-B) [Cleaved into: Neurokinin-B (NKB) (Neuromedin-K)]	Tac3	Nknb	Tac2					Mus musculus (Mouse)	116
P18828	SDC1_MOUSE	reviewed	Syndecan-1 (SYND1) (CD antigen CD138)	Sdc1	Synd-1	Synd1					Mus musculus (Mouse)	311
Q9WTS4	TEN1_MOUSE	reviewed	Teneurin-1 (Ten-1) (Protein Odd Oz/ten-m homolog 1) (Tenascin-M1) (Ten-m1) (Teneurin transmembrane protein 1) [Cleaved into: Ten-1 intracellular domain (IDten-1) (Ten-1 ICD); Teneurin C-terminal-associated peptide (TCPA-1) (Ten-1 extracellular domain) (Ten-1 ECD)]	Tenm1	Odz1	Tnm1					Mus musculus (Mouse)	2731
Q8R0S6	WFKN1_MOUSE	reviewed	WAP, Kazal, immunoglobulin, Kunitz and NTR domain-containing protein 1 (Growth and differentiation factor-associated serum protein 2) (GASP-2) (mGASP-2)	Wfikkn1	Gasp2						Mus musculus (Mouse)	552
Q9R0N6	SYT8_MOUSE	reviewed	Synaptotagmin-8 (Synaptotagmin VIII) (SytVIII)	Syt8							Mus musculus (Mouse)	395
P97497	SHBG_MOUSE	reviewed	Sex hormone-binding globulin (SHBG) (Sex steroid-binding protein) (SBP) (Testis-specific androgen-binding protein) (ABP)	Shbg							Mus musculus (Mouse)	403
Q9CXL7	SNORC_MOUSE	reviewed	Protein SNORC (Secondary ossification center-associated regulator of chondrocyte maturation protein)	Snorc							Mus musculus (Mouse)	121
O35714	TNR18_MOUSE	reviewed	Tumor necrosis factor receptor superfamily member 18 (Glucocorticoid-induced TNFR-related protein) (CD antigen CD357)	Tnfrsf18	Gitr						Mus musculus (Mouse)	228
Q8K1I3	SPP24_MOUSE	reviewed	Secreted phosphoprotein 24 (Spp-24) (Secreted phosphoprotein 2)	Spp2	Spp24						Mus musculus (Mouse)	203
E9PXB6	SFTA2_MOUSE	reviewed	Surfactant-associated protein 2 (Surfactant-associated protein G)	Sfta2							Mus musculus (Mouse)	77
Q8BFU0	RSPO2_MOUSE	reviewed	R-spondin-2 (Cysteine-rich and single thrombospondin domain-containing protein 2) (Cristin-2) (mCristin-2) (Roof plate-specific spondin-2)	Rspo2							Mus musculus (Mouse)	243
Q9QUN7	TLR2_MOUSE	reviewed	Toll-like receptor 2 (CD antigen CD282)	Tlr2							Mus musculus (Mouse)	784
O54907	TNF12_MOUSE	reviewed	Tumor necrosis factor ligand superfamily member 12 (TNF-related weak inducer of apoptosis) (TWEAK) [Cleaved into: Tumor necrosis factor ligand superfamily member 12, membrane form; Tumor necrosis factor ligand superfamily member 12, secreted form]	Tnfsf12							Mus musculus (Mouse)	249
F6ULY1	WFC6B_MOUSE	reviewed	WAP four-disulfide core domain protein 6B (Putative protease inhibitor WAP6B)	Wfdc6b	Wfdc6						Mus musculus (Mouse)	148
O35979	SMR2D_MOUSE	reviewed	Submaxillary gland androgen-regulated protein 2, isoform delta (Salivary protein MSG2, isoform delta)	Smr2	Msg2	Vcs2					Mus musculus (Mouse)	143
O88968	TCO2_MOUSE	reviewed	Transcobalamin-2 (TC-2) (Transcobalamin II) (TC II) (TCII)	Tcn2							Mus musculus (Mouse)	430
A1L0T3	SRB4D_MOUSE	reviewed	Scavenger receptor cysteine-rich domain-containing group B protein (Four scavenger receptor cysteine-rich domains-containing protein) (S4D-SRCRB)	Ssc4d	Srcrb4d						Mus musculus (Mouse)	586
P17125	TGFB3_MOUSE	reviewed	Transforming growth factor beta-3 proprotein [Cleaved into: Latency-associated peptide (LAP); Transforming growth factor beta-3 (TGF-beta-3)]	Tgfb3							Mus musculus (Mouse)	410
Q8BW11	PRS58_MOUSE	reviewed	Putative inactive serine protease 58 (EC 3.4.21.4) (Trypsin-X3)	Prss58	Tryx3						Mus musculus (Mouse)	241
Q8C165	P20D1_MOUSE	reviewed	N-fatty-acyl-amino acid synthase/hydrolase PM20D1 (EC 3.5.1.-) (EC 4.3.-.-) (Peptidase M20 domain-containing protein 1)	Pm20d1							Mus musculus (Mouse)	503
Q99P27	PG12B_MOUSE	reviewed	Group XIIB secretory phospholipase A2-like protein (Group XIII secretory phospholipase A2-like protein) (GXIII sPLA2-like) (sPLA2-GXIIB) (GXIIB)	Pla2g12b	Pla2g13	Fksg71					Mus musculus (Mouse)	195
P09535	IGF2_MOUSE	reviewed	Insulin-like growth factor II (IGF-II) (Multiplication-stimulating polypeptide) [Cleaved into: Insulin-like growth factor II; Preptin]	Igf2	Igf-2						Mus musculus (Mouse)	180
Q9CX63	IL40_MOUSE	reviewed	Protein IL-40 (Interleukin-40) (IL-40)								Mus musculus (Mouse)	252
Q61805	LBP_MOUSE	reviewed	Lipopolysaccharide-binding protein (LBP)	Lbp							Mus musculus (Mouse)	481
A2AJB7	LCN5_MOUSE	reviewed	Epididymal-specific lipocalin-5 (Epididymal retinoic acid-binding protein) (E-RABP) (mE-RABP) (Epididymal secretory protein 10) (MEP 10) [Cleaved into: Epididymal-specific lipocalin-5, major form; Epididymal-specific lipocalin-5, minor form]	Lcn5	Mep10						Mus musculus (Mouse)	192
O54824	IL16_MOUSE	reviewed	Pro-interleukin-16 [Cleaved into: Interleukin-16 (IL-16) (Lymphocyte chemoattractant factor) (LCF)]	Il16							Mus musculus (Mouse)	1322
P01325	INS1_MOUSE	reviewed	Insulin-1 [Cleaved into: Insulin-1 B chain; Insulin-1 A chain]	Ins1	Ins-1						Mus musculus (Mouse)	108
P06281	RENI1_MOUSE	reviewed	Renin-1 (EC 3.4.23.15) (Angiotensinogenase) (Kidney renin)	Ren1	Ren	Ren-1					Mus musculus (Mouse)	402
Q5NCP0	RNF43_MOUSE	reviewed	E3 ubiquitin-protein ligase RNF43 (EC 2.3.2.27) (RING finger protein 43) (RING-type E3 ubiquitin transferase RNF43)	Rnf43							Mus musculus (Mouse)	784
P10168	IL7_MOUSE	reviewed	Interleukin-7 (IL-7)	Il7	Il-7						Mus musculus (Mouse)	154
Q08731	LIT2_MOUSE	reviewed	Lithostathine-2 (Islet of Langerhans regenerating protein 2) (REG-2) (Pancreatic stone protein 2) (PSP) (Pancreatic thread protein 2) (PTP)	Reg2							Mus musculus (Mouse)	173
D3Z690	IZUM4_MOUSE	reviewed	Izumo sperm-egg fusion protein 4	Izumo4							Mus musculus (Mouse)	227
P57774	NPY_MOUSE	reviewed	Pro-neuropeptide Y [Cleaved into: Neuropeptide Y (Neuropeptide tyrosine) (NPY); C-flanking peptide of NPY (CPON)]	Npy							Mus musculus (Mouse)	97
A2AEP0	OBP1B_MOUSE	reviewed	Odorant-binding protein 1b (Odorant-binding protein IB)	Obp1b							Mus musculus (Mouse)	171
O35103	OMD_MOUSE	reviewed	Osteomodulin (Keratan sulfate proteoglycan osteomodulin) (KSPG osteomodulin) (Osteoadherin) (OSAD)	Omd							Mus musculus (Mouse)	423
Q61398	PCOC1_MOUSE	reviewed	Procollagen C-endopeptidase enhancer 1 (P14) (Procollagen COOH-terminal proteinase enhancer 1) (PCPE-1) (Procollagen C-proteinase enhancer 1) (Type 1 procollagen C-proteinase enhancer protein) (Type I procollagen COOH-terminal proteinase enhancer)	Pcolce	Pcpe1						Mus musculus (Mouse)	468
P83503	NYX_MOUSE	reviewed	Nyctalopin	Nyx							Mus musculus (Mouse)	476
Q8CGZ9	PR7B1_MOUSE	reviewed	Prolactin-7B1 (Placental prolactin-like protein N) (PLP-N) (PRL-like protein N)	Prl7b1	Prlpn						Mus musculus (Mouse)	251
Q920A0	OPT_MOUSE	reviewed	Opticin (Oculoglycan)	Optc	Opt						Mus musculus (Mouse)	328
P10601	PAHO_MOUSE	reviewed	Pancreatic prohormone (Pancreatic polypeptide) (PP) [Cleaved into: Pancreatic hormone (PH); C-terminal peptide]	Ppy							Mus musculus (Mouse)	100
Q99PJ1	PCD15_MOUSE	reviewed	Protocadherin-15	Pcdh15							Mus musculus (Mouse)	1943
P47939	RES18_MOUSE	reviewed	Regulated endocrine-specific protein 18	Resp18							Mus musculus (Mouse)	175
P63056	NOE3_MOUSE	reviewed	Noelin-3 (Olfactomedin-3) (Optimedin)	Olfm3	Noe3						Mus musculus (Mouse)	478
P22005	PENK_MOUSE	reviewed	Proenkephalin-A [Cleaved into: Synenkephalin; Met-enkephalin (Opioid growth factor) (OGF); PENK(114-133); PENK(143-184); Met-enkephalin-Arg-Ser-Leu; Leu-enkephalin; PENK(238-259); Met-enkephalin-Arg-Phe]	Penk	Penk1						Mus musculus (Mouse)	268
P35455	NEU2_MOUSE	reviewed	Vasopressin-neurophysin 2-copeptin (AVP-NPII) [Cleaved into: Arg-vasopressin (Arginine-vasopressin); Neurophysin 2 (Neurophysin-I); Copeptin]	Avp							Mus musculus (Mouse)	168
Q9JK53	PRELP_MOUSE	reviewed	Prolargin (Proline-arginine-rich end leucine-rich repeat protein)	Prelp							Mus musculus (Mouse)	378
Q9EPS2	PYY_MOUSE	reviewed	Peptide YY (PYY) (Peptide tyrosine tyrosine) [Cleaved into: Peptide YY(3-36) (PYY-II)]	Pyy							Mus musculus (Mouse)	98
P00683	RNAS1_MOUSE	reviewed	Ribonuclease pancreatic (EC 4.6.1.18) (RNase 1) (RNase A)	Rnase1	Rib-1	Rib1	Rns1				Mus musculus (Mouse)	149
P97321	SEPR_MOUSE	reviewed	Prolyl endopeptidase FAP (EC 3.4.21.26) (Dipeptidyl peptidase FAP) (EC 3.4.14.5) (Fibroblast activation protein alpha) (FAPalpha) (Gelatine degradation protease FAP) (EC 3.4.21.-) (Integral membrane serine protease) (Post-proline cleaving enzyme) (Serine integral membrane protease) (SIMP) (Surface-expressed protease) (Seprase) [Cleaved into: Antiplasmin-cleaving enzyme FAP, soluble form (APCE) (E…	Fap							Mus musculus (Mouse)	761
Q569E4	MENT_MOUSE	reviewed	Protein MENT (Methylated in normal thymocytes protein)	Ment	Gm128						Mus musculus (Mouse)	350
O70362	PHLD_MOUSE	reviewed	Phosphatidylinositol-glycan-specific phospholipase D (PI-G PLD) (EC 3.1.4.50) (Glycoprotein phospholipase D) (Glycosyl-phosphatidylinositol-specific phospholipase D) (GPI-PLD) (GPI-specific phospholipase D)	Gpld1							Mus musculus (Mouse)	837
P35230	REG3B_MOUSE	reviewed	Regenerating islet-derived protein 3-beta (REG-3-beta) (Pancreatitis-associated protein 1) (Regenerating islet-derived protein III-beta) (Reg III-beta) [Cleaved into: Regenerating islet-derived protein 3-beta 16.5 kDa form; Regenerating islet-derived protein 3-beta 15 kDa form]	Reg3b	Pap	Pap1					Mus musculus (Mouse)	175
Q61838	PZP_MOUSE	reviewed	Pregnancy zone protein (Alpha-2-macroglobulin) (Alpha-2-M) [Cleaved into: Alpha-2-macroglobulin 165 kDa subunit; Alpha-2-macroglobulin 35 kDa subunit]	Pzp	A2m						Mus musculus (Mouse)	1495
P33434	MMP2_MOUSE	reviewed	72 kDa type IV collagenase (EC 3.4.24.24) (72 kDa gelatinase) (Gelatinase A) (Matrix metalloproteinase-2) (MMP-2) [Cleaved into: PEX]	Mmp2							Mus musculus (Mouse)	662
P09056	LIF_MOUSE	reviewed	Leukemia inhibitory factor (LIF) (Differentiation-stimulating factor) (D factor)	Lif							Mus musculus (Mouse)	203
P47879	IBP4_MOUSE	reviewed	Insulin-like growth factor-binding protein 4 (IBP-4) (IGF-binding protein 4) (IGFBP-4)	Igfbp4	Igfbp-4						Mus musculus (Mouse)	254
Q7TQA1	IGSF1_MOUSE	reviewed	Immunoglobulin superfamily member 1 (IgSF1) (Inhibin-binding protein) (InhBP)	Igsf1	Kiaa0364						Mus musculus (Mouse)	1317
P18893	IL10_MOUSE	reviewed	Interleukin-10 (IL-10) (Cytokine synthesis inhibitory factor) (CSIF)	Il10	Il-10						Mus musculus (Mouse)	178
Q9JHR7	IDE_MOUSE	reviewed	Insulin-degrading enzyme (EC 3.4.24.56) (Insulin protease) (Insulinase) (Insulysin)	Ide							Mus musculus (Mouse)	1019
A2AJ76	HMCN2_MOUSE	reviewed	Hemicentin-2	Hmcn2							Mus musculus (Mouse)	5100
P09586	PR3B1_MOUSE	reviewed	Prolactin-3B1 (Chorionic somatomammotropin hormone 2) (Placental lactogen II) (PL-II)	Prl3b1	Csh2	Pl-2	Pl2				Mus musculus (Mouse)	222
Q9DAA4	PRS37_MOUSE	reviewed	Probable inactive serine protease 37 (Probable inactive trypsin-X2)	Prss37	Tryx2						Mus musculus (Mouse)	237
P00796	RENI2_MOUSE	reviewed	Renin-2 (EC 3.4.23.15) (Angiotensinogenase) (Submandibular gland renin) [Cleaved into: Renin-2 heavy chain; Renin-2 light chain]	Ren2	Ren-2						Mus musculus (Mouse)	401
Q9EQ14	IL23A_MOUSE	reviewed	Interleukin-23 subunit alpha (IL-23 subunit alpha) (IL-23-A) (Interleukin-23 subunit p19) (IL-23p19)	Il23a							Mus musculus (Mouse)	196
P16301	LCAT_MOUSE	reviewed	Phosphatidylcholine-sterol acyltransferase (EC 2.3.1.43) (Lecithin-cholesterol acyltransferase) (Phospholipid-cholesterol acyltransferase)	Lcat							Mus musculus (Mouse)	438
P98064	MASP1_MOUSE	reviewed	Mannan-binding lectin serine protease 1 (EC 3.4.21.-) (Complement factor MASP-3) (Complement-activating component of Ra-reactive factor) (Mannose-binding lectin-associated serine protease 1) (MASP-1) (Mannose-binding protein-associated serine protease) (Ra-reactive factor serine protease p100) (RaRF) (Serine protease 5) [Cleaved into: Mannan-binding lectin serine protease 1 heavy chain; Mannan-bi…	Masp1	Crarf	Masp3					Mus musculus (Mouse)	704
P55104	INHBC_MOUSE	reviewed	Inhibin beta C chain (Activin beta-C chain)	Inhbc							Mus musculus (Mouse)	352
Q3TMX7	QSOX2_MOUSE	reviewed	Sulfhydryl oxidase 2 (EC 1.8.3.2) (Quiescin Q6-like protein 1)	Qsox2	Qscn6l1						Mus musculus (Mouse)	692
O70169	PRS39_MOUSE	reviewed	Inactive serine protease 39 (Inactive testicular serine protease 1)	Prss39	Tesp1						Mus musculus (Mouse)	367
Q61703	ITIH2_MOUSE	reviewed	Inter-alpha-trypsin inhibitor heavy chain H2 (ITI heavy chain H2) (ITI-HC2) (Inter-alpha-inhibitor heavy chain 2)	Itih2							Mus musculus (Mouse)	946
Q9D9P8	LCFC1_MOUSE	reviewed	LLLL and CFNLAS motif-containing protein 1 (MSSP-binding protein CTM-1)	Llcfc1							Mus musculus (Mouse)	108
A2ATD1	ISM1_MOUSE	reviewed	Isthmin-1	Ism1	Ism						Mus musculus (Mouse)	454
P10493	NID1_MOUSE	reviewed	Nidogen-1 (NID-1) (Entactin)	Nid1	Ent						Mus musculus (Mouse)	1245
B5X0G2	MUP17_MOUSE	reviewed	Major urinary protein 17 (MUP 17)	Mup17	Mup15						Mus musculus (Mouse)	180
O88531	PPT1_MOUSE	reviewed	Palmitoyl-protein thioesterase 1 (PPT-1) (EC 3.1.2.22) (Palmitoyl-protein hydrolase 1)	Ppt1	Cln1	Ppt					Mus musculus (Mouse)	306
Q7TQ62	PODN_MOUSE	reviewed	Podocan	Podn							Mus musculus (Mouse)	611
Q91VH1	PAQR1_MOUSE	reviewed	Adiponectin receptor protein 1 (Progestin and adipoQ receptor family member 1) (Progestin and adipoQ receptor family member I)	Adipor1	Parq1						Mus musculus (Mouse)	375
O08807	PRDX4_MOUSE	reviewed	Peroxiredoxin-4 (EC 1.11.1.15) (Antioxidant enzyme AOE372) (Peroxiredoxin IV) (Prx-IV) (Thioredoxin peroxidase AO372) (Thioredoxin-dependent peroxide reductase A0372)	Prdx4							Mus musculus (Mouse)	274
P05366	SAA1_MOUSE	reviewed	Serum amyloid A-1 protein	Saa1							Mus musculus (Mouse)	122
P27656	LIPC_MOUSE	reviewed	Hepatic triacylglycerol lipase (HL) (Hepatic lipase) (EC 3.1.1.3) (Lipase member C)	Lipc	Hpl						Mus musculus (Mouse)	510
P19467	MUC13_MOUSE	reviewed	Mucin-13 (MUC-13) (Cell surface antigen 114/A10) (Lymphocyte antigen 64)	Muc13	Ly64						Mus musculus (Mouse)	573
O08762	NETR_MOUSE	reviewed	Neurotrypsin (EC 3.4.21.-) (Brain-specific serine protease 3) (BSSP-3) (Motopsin) (Serine protease 12)	Prss12	Bssp3						Mus musculus (Mouse)	761
O55225	OTOG_MOUSE	reviewed	Otogelin	Otog	Otgn						Mus musculus (Mouse)	2910
P43021	NODAL_MOUSE	reviewed	Nodal	Nodal							Mus musculus (Mouse)	354
P63089	PTN_MOUSE	reviewed	Pleiotrophin (PTN) (Heparin-binding brain mitogen) (HBBM) (Heparin-binding growth factor 8) (HBGF-8) (Heparin-binding growth-associated molecule) (HB-GAM) (Heparin-binding neutrophic factor) (HBNF) (Osteoblast-specific factor 1) (OSF-1)	Ptn							Mus musculus (Mouse)	168
O55188	DMP1_MOUSE	reviewed	Dentin matrix acidic phosphoprotein 1 (DMP-1) (Dentin matrix protein 1) (AG1)	Dmp1	Dmp						Mus musculus (Mouse)	503
P56942	MCH_MOUSE	reviewed	Pro-MCH [Cleaved into: Neuropeptide-glycine-glutamic acid (NGE) (Neuropeptide G-E); Neuropeptide-glutamic acid-isoleucine (NEI) (Neuropeptide E-I); Melanin-concentrating hormone (MCH)]	Pmch	Mch						Mus musculus (Mouse)	165
Q812G0	MGT4A_MOUSE	reviewed	Alpha-1,3-mannosyl-glycoprotein 4-beta-N-acetylglucosaminyltransferase A (EC 2.4.1.145) (N-glycosyl-oligosaccharide-glycoprotein N-acetylglucosaminyltransferase IVa) (GlcNAc-T IVa) (GnT-IVa) (N-acetylglucosaminyltransferase IVa) (UDP-N-acetylglucosamine: alpha-1,3-D-mannoside beta-1,4-N-acetylglucosaminyltransferase IVa) [Cleaved into: Alpha-1,3-mannosyl-glycoprotein 4-beta-N-acetylglucosaminyltr…	Mgat4a							Mus musculus (Mouse)	535
P57016	LAD1_MOUSE	reviewed	Ladinin-1 (Lad-1) (Linear IgA disease antigen homolog) (LADA)	Lad1							Mus musculus (Mouse)	528
Q9EP95	RETNA_MOUSE	reviewed	Resistin-like alpha (Cysteine-rich secreted protein A12-gamma) (Cysteine-rich secreted protein FIZZ1) (Hypoxia-induced mitogenic factor) (Parasite-induced macrophage novel gene 1 protein) (RELMalpha)	Retnla	Fizz1	Himf	Pmng1				Mus musculus (Mouse)	111
Q3UPY5	GLBL2_MOUSE	reviewed	Beta-galactosidase-1-like protein 2 (EC 3.2.1.-)	Glb1l2							Mus musculus (Mouse)	636
P20863	GDF1_MOUSE	reviewed	Embryonic growth/differentiation factor 1 (GDF-1)	Gdf1	Gdf-1						Mus musculus (Mouse)	357
Q04592	PCSK5_MOUSE	reviewed	Proprotein convertase subtilisin/kexin type 5 (EC 3.4.21.-) (Proprotein convertase 5) (PC5) (Proprotein convertase 6) (PC6) (Subtilisin-like proprotein convertase 6) (SPC6) (Subtilisin/kexin-like protease PC5)	Pcsk5							Mus musculus (Mouse)	1877
P97463	NRTN_MOUSE	reviewed	Neurturin	Nrtn							Mus musculus (Mouse)	195
P56974	NRG2_MOUSE	reviewed	Pro-neuregulin-2, membrane-bound isoform (Pro-NRG2) [Cleaved into: Neuregulin-2 (NRG-2) (Divergent of neuregulin 1) (DON-1)]	Nrg2							Mus musculus (Mouse)	756
Q9Z0F8	ADA17_MOUSE	reviewed	Disintegrin and metalloproteinase domain-containing protein 17 (ADAM 17) (EC 3.4.24.86) (TNF-alpha convertase) (TNF-alpha-converting enzyme) (CD antigen CD156b)	Adam17	Tace						Mus musculus (Mouse)	827
O08538	ANGP1_MOUSE	reviewed	Angiopoietin-1 (ANG-1)	Angpt1	Agpt						Mus musculus (Mouse)	498
P51910	APOD_MOUSE	reviewed	Apolipoprotein D (Apo-D) (ApoD)	Apod							Mus musculus (Mouse)	189
P12850	GROA_MOUSE	reviewed	Growth-regulated alpha protein (C-X-C motif chemokine 1) (Platelet-derived growth factor-inducible protein KC) (Secretory protein N51) [Cleaved into: KC(5-72) (Hematopoietic synergistic factor) (HSF) (KC-T)]	Cxcl1	Gro	Gro1	Mgsa	Scyb1			Mus musculus (Mouse)	96
P02772	FETA_MOUSE	reviewed	Alpha-fetoprotein (Alpha-1-fetoprotein) (Alpha-fetoglobulin)	Afp							Mus musculus (Mouse)	605
Q8C1Q4	METRN_MOUSE	reviewed	Meteorin (Hypoxia/reoxygenation regulatory factor)	Metrn	Hyrac						Mus musculus (Mouse)	291
P01573	IFNA2_MOUSE	reviewed	Interferon alpha-2 (IFN-alpha-2)	Ifna2							Mus musculus (Mouse)	190
Q9D244	RNAS6_MOUSE	reviewed	Ribonuclease K6 (RNase K6) (EC 3.1.27.-)	Rnase6							Mus musculus (Mouse)	153
Q5GAM8	RNS12_MOUSE	reviewed	Probable inactive ribonuclease-like protein 12	Rnase12							Mus musculus (Mouse)	145
Q6RUU0	PTX4_MOUSE	reviewed	Pentraxin-4	Ptx4							Mus musculus (Mouse)	478
A2AE20	LYZL5_MOUSE	reviewed	Sperm acrosome-associated protein 5 (EC 3.2.1.17) (Lysozyme-like protein 5)	Spaca5	Gm718	Lyzl5					Mus musculus (Mouse)	160
Q7TNI7	IL17F_MOUSE	reviewed	Interleukin-17F (IL-17F)	Il17f							Mus musculus (Mouse)	161
Q6B9Z0	IGFL_MOUSE	reviewed	Insulin growth factor-like family member	Igfl	Gm580	Igfl3	mIgfl				Mus musculus (Mouse)	140
P01867	IGG2B_MOUSE	reviewed	Ig gamma-2B chain C region	Igh-3							Mus musculus (Mouse)	404
Q8K3I6	IL27A_MOUSE	reviewed	Interleukin-27 subunit alpha (IL-27 subunit alpha) (IL-27-A) (IL27-A) (p28)	Il27	Il27a						Mus musculus (Mouse)	234
P97927	LAMA4_MOUSE	reviewed	Laminin subunit alpha-4 (Laminin-14 subunit alpha) (Laminin-8 subunit alpha) (Laminin-9 subunit alpha)	Lama4							Mus musculus (Mouse)	1816
Q60675	LAMA2_MOUSE	reviewed	Laminin subunit alpha-2 (Laminin M chain) (Laminin-12 subunit alpha) (Laminin-2 subunit alpha) (Laminin-4 subunit alpha) (Merosin heavy chain)	Lama2							Mus musculus (Mouse)	3118
B3GLJ3	PATE3_MOUSE	reviewed	Prostate and testis expressed protein 3 (Epididymis-specific ESC112) (PATE-like protein DJ) (PATE-DJ)	Pate3	Gm17365						Mus musculus (Mouse)	98
Q8K262	PLAC9_MOUSE	reviewed	Placenta-specific protein 9	Plac9							Mus musculus (Mouse)	108
Q5FW60	MUP20_MOUSE	reviewed	Major urinary protein 20 (Darcin) (Major urinary protein 24)	Mup20	Mup24						Mus musculus (Mouse)	181
P53347	ONCM_MOUSE	reviewed	Oncostatin-M (OSM)	Osm							Mus musculus (Mouse)	263
P11590	MUP4_MOUSE	reviewed	Major urinary protein 4 (MUP 4)	Mup4							Mus musculus (Mouse)	178
Q9EPR2	PG12A_MOUSE	reviewed	Group XIIA secretory phospholipase A2 (GXII sPLA2) (sPLA2-XII) (EC 3.1.1.4) (Phosphatidylcholine 2-acylhydrolase 12A)	Pla2g12a	Pla2g12						Mus musculus (Mouse)	192
Q99NH8	TREM2_MOUSE	reviewed	Triggering receptor expressed on myeloid cells 2 (TREM-2) (Triggering receptor expressed on monocytes 2)	Trem2	Trem2a	Trem2b	Trem2c				Mus musculus (Mouse)	227
P05142	PRH1_MOUSE	reviewed	Proline-rich protein HaeIII subfamily 1 (Proline-rich protein MP-2)	Prh1	Prp						Mus musculus (Mouse)	261
Q9ET66	PI16_MOUSE	reviewed	Peptidase inhibitor 16 (PI-16) (Cysteine-rich protease inhibitor) (CD antigen CD364)	Pi16	Cripi						Mus musculus (Mouse)	498
O09037	REG3A_MOUSE	reviewed	Regenerating islet-derived protein 3-alpha (REG-3-alpha) (Islet of Langerhans regenerating protein 3) (Lithostathine 3) (Pancreatitis-associated protein 2) (Regenerating islet-derived protein III-alpha) (Reg III-alpha) [Cleaved into: Regenerating islet-derived protein 3-alpha 16.5 kDa form; Regenerating islet-derived protein 3-alpha 15 kDa form]	Reg3a	Pap2						Mus musculus (Mouse)	175
P12032	TIMP1_MOUSE	reviewed	Metalloproteinase inhibitor 1 (Collagenase inhibitor 16C8 fibroblast) (Erythroid-potentiating activity) (EPA) (TPA-S1) (TPA-induced protein) (Tissue inhibitor of metalloproteinases 1) (TIMP-1)	Timp1	Timp	Timp-1					Mus musculus (Mouse)	205
P25785	TIMP2_MOUSE	reviewed	Metalloproteinase inhibitor 2 (Tissue inhibitor of metalloproteinases 2) (TIMP-2)	Timp2	Timp-2						Mus musculus (Mouse)	220
O09133	SMR2A_MOUSE	reviewed	Submaxillary gland androgen-regulated protein 2, isoform alpha (Salivary protein MSG2, isoform alpha)	Smr2	Msg2	Vcs2					Mus musculus (Mouse)	150
P04768	PR2C3_MOUSE	reviewed	Prolactin-2C3 (Mitogen-regulated protein 2) (Mitogen-regulated protein 3) (Prolactin-2C4) (Proliferin-2) (Proliferin-3)	Prl2c3	Mrp2	Mrp3	Mrpplf3	Plf2	Plf3	Prl2c4	Mus musculus (Mouse)	224
Q99MS4	PRS29_MOUSE	reviewed	Serine protease 29 (EC 3.4.21.-) (Implantation serine proteinase 2) (ISP-2) (Strypsin-2) (Strypsin-related protein) (Tryptase-like proteinase)	Prss29	Isp2						Mus musculus (Mouse)	279
P39876	TIMP3_MOUSE	reviewed	Metalloproteinase inhibitor 3 (Tissue inhibitor of metalloproteinases 3) (TIMP-3)	Timp3	Sun	Timp-3					Mus musculus (Mouse)	211
Q9JI81	CAT8_MOUSE	reviewed	Cathepsin 8 (EC 3.4.22.-) (Cathepsin 2)	Cts8	Cts2	Epcs68	Epcs70				Mus musculus (Mouse)	333
P05125	ANF_MOUSE	reviewed	Natriuretic peptides A (Prepronatriodilatin) [Cleaved into: Atrial natriuretic factor (ANF) (Atrial natriuretic peptide) (ANP); Auriculin-B; Auriculin-A; Atriopeptin-1 (Atriopeptin I); Atriopeptin-2 (Atriopeptin II)]	Nppa	Pnd						Mus musculus (Mouse)	152
A0A0B4J1N3	GP15L_MOUSE	reviewed	Protein GPR15L	Gpr15l							Mus musculus (Mouse)	78
Q6PAL1	DRAXI_MOUSE	reviewed	Draxin (Dorsal inhibitory axon guidance protein) (Dorsal repulsive axon guidance protein) (Neucrin)	Draxin							Mus musculus (Mouse)	343
P02468	LAMC1_MOUSE	reviewed	Laminin subunit gamma-1 (Laminin B2 chain) (Laminin-1 subunit gamma) (Laminin-10 subunit gamma) (Laminin-11 subunit gamma) (Laminin-2 subunit gamma) (Laminin-3 subunit gamma) (Laminin-4 subunit gamma) (Laminin-6 subunit gamma) (Laminin-7 subunit gamma) (Laminin-8 subunit gamma) (Laminin-9 subunit gamma) (S-laminin subunit gamma) (S-LAM gamma)	Lamc1	Lamb-2	Lamc-1					Mus musculus (Mouse)	1607
Q80W65	PCSK9_MOUSE	reviewed	Proprotein convertase subtilisin/kexin type 9 (EC 3.4.21.-) (Neural apoptosis-regulated convertase 1) (NARC-1) (Proprotein convertase 9) (PC9) (Subtilisin/kexin-like protease PC9)	Pcsk9	Narc1						Mus musculus (Mouse)	694
Q8C6C9	LEG1H_MOUSE	reviewed	Protein LEG1 homolog	Leg1							Mus musculus (Mouse)	337
P97400	LEG10_MOUSE	reviewed	Galectin-10 (Gal-10) (Charcot-Leyden crystal protein homolog) (CLC) (Fragment)	Clc	Clcp						Mus musculus (Mouse)	68
Q9DD06	RARR2_MOUSE	reviewed	Retinoic acid receptor responder protein 2 (Chemerin)	Rarres2							Mus musculus (Mouse)	162
P97352	S10AD_MOUSE	reviewed	Protein S100-A13 (S100 calcium-binding protein A13)	S100a13							Mus musculus (Mouse)	98
F2Z472	SVS3A_MOUSE	reviewed	Seminal vesicle secretory protein 3A (Seminal vesicle secretory protein III) (SVS III)	Svs3a	Svs3						Mus musculus (Mouse)	265
Q8C1C1	SAPL1_MOUSE	reviewed	Proactivator polypeptide-like 1 [Cleaved into: Saposin A-like; Saposin B-Val-like; Saposin B-like; Saposin C-like; Saposin D-like]	Psapl1							Mus musculus (Mouse)	522
Q8BYB9	PGLT1_MOUSE	reviewed	Protein O-glucosyltransferase 1 (EC 2.4.1.-) (CAP10-like 46 kDa protein) (KTEL motif-containing protein 1) (O-glucosyltransferase Rumi homolog) (Rumi) (Protein O-xylosyltransferase POGLUT1) (EC 2.4.2.26) (Wing-shaped neural plate protein) (Wsnp)	Poglut1	Clp46	Ktelc1					Mus musculus (Mouse)	392
Q14B24	PRS57_MOUSE	reviewed	Serine protease 57 (EC 3.4.21.-) (Neutrophil serine protease 4) (NSP4) (Serine protease 1-like protein 1)	Prss57	Prssl1						Mus musculus (Mouse)	284
Q8VCS0	PGRP2_MOUSE	reviewed	N-acetylmuramoyl-L-alanine amidase (EC 3.5.1.28) (Peptidoglycan recognition protein 2) (Peptidoglycan recognition protein long) (PGRP-L) (TagL)	Pglyrp2	Pglyrpl	Pgrpl					Mus musculus (Mouse)	530
Q8VEB4	PAG15_MOUSE	reviewed	Group XV phospholipase A2 (EC 2.3.1.-) (1-O-acylceramide synthase) (ACS) (LCAT-like lysophospholipase) (LLPL) (Lysophospholipase 3) (Lysosomal phospholipase A2) (LPLA2)	Pla2g15	Lypla3						Mus musculus (Mouse)	412
Q9R0E1	PLOD3_MOUSE	reviewed	Multifunctional procollagen lysine hydroxylase and glycosyltransferase LH3 [Includes: Procollagen-lysine,2-oxoglutarate 5-dioxygenase 3 (EC 1.14.11.4) (Lysyl hydroxylase 3) (LH3); Procollagen glycosyltransferase (EC 2.4.1.50) (EC 2.4.1.66) (Galactosylhydroxylysine-glucosyltransferase) (Procollagen galactosyltransferase) (Procollagen glucosyltransferase)]	Plod3							Mus musculus (Mouse)	741
Q3UPR9	SBSPO_MOUSE	reviewed	Somatomedin-B and thrombospondin type-1 domain-containing protein (RPE-spondin)	Sbspon	Gm106	Rpesp					Mus musculus (Mouse)	264
P47876	IBP1_MOUSE	reviewed	Insulin-like growth factor-binding protein 1 (IBP-1) (IGF-binding protein 1) (IGFBP-1)	Igfbp1	Igfbp-1						Mus musculus (Mouse)	272
P28301	LYOX_MOUSE	reviewed	Protein-lysine 6-oxidase (EC 1.4.3.13) (Lysyl oxidase) (Ras excision protein)	Lox	Rrg						Mus musculus (Mouse)	411
Q01114	IL9R_MOUSE	reviewed	Interleukin-9 receptor (IL-9 receptor) (IL-9R) (CD antigen CD129)	Il9r							Mus musculus (Mouse)	468
Q8K2A6	LIPM_MOUSE	reviewed	Lipase member M (EC 3.1.1.-) (Lipase-like abhydrolase domain-containing protein 3)	Lipm	Lipl3						Mus musculus (Mouse)	422
Q9JLA2	IL36A_MOUSE	reviewed	Interleukin-36 alpha (FIL1 epsilon) (Interleukin-1 epsilon) (IL-1 epsilon) (Interleukin-1 family member 6) (IL-1F6) (Interleukin-1 homolog 1) (IL-1H1)	Il36a	Fil1e	Il1e	Il1f6	Il1h1			Mus musculus (Mouse)	160
Q5EBG6	HSPB6_MOUSE	reviewed	Heat shock protein beta-6 (HspB6)	Hspb6	Gm479						Mus musculus (Mouse)	162
O54831	PR7A2_MOUSE	reviewed	Prolactin-7A2 (Placental prolactin-like protein F) (PLP-F) (PRL-like protein F)	Prl7a2	Prlpf						Mus musculus (Mouse)	253
P02816	PIP_MOUSE	reviewed	Prolactin-inducible protein homolog (14 kDa submandibular gland protein) (SMGP) (Gross cystic disease fluid protein 15) (GCDFP-15) (Prolactin-induced protein)	Pip							Mus musculus (Mouse)	146
Q6GU68	ISLR_MOUSE	reviewed	Immunoglobulin superfamily containing leucine-rich repeat protein	Islr							Mus musculus (Mouse)	428
Q8C119	NDNF_MOUSE	reviewed	Protein NDNF (Epidermacan) (Neuron-derived neurotrophic factor)	Ndnf							Mus musculus (Mouse)	568
O88998	NOE1_MOUSE	reviewed	Noelin (Neuronal olfactomedin-related ER localized protein) (Olfactomedin-1) (Pancortin)	Olfm1	Noe1	Noel	Noel1				Mus musculus (Mouse)	485
O35684	NEUS_MOUSE	reviewed	Neuroserpin (Peptidase inhibitor 12) (PI-12) (Serine protease inhibitor 17) (Serpin I1)	Serpini1	Pi12	Spi17					Mus musculus (Mouse)	410
O88593	PGRP1_MOUSE	reviewed	Peptidoglycan recognition protein 1 (Cytokine tag7) (Peptidoglycan recognition protein short) (PGRP-S)	Pglyrp1	Pglyrp	Pgrp	Pgrps	Tag7			Mus musculus (Mouse)	182
P11672	NGAL_MOUSE	reviewed	Neutrophil gelatinase-associated lipocalin (NGAL) (Lipocalin-2) (Oncogene 24p3) (24p3) (SV-40-induced 24p3 protein) (Siderocalin LCN2) (p25)	Lcn2							Mus musculus (Mouse)	200
A2BIM8	MUP18_MOUSE	reviewed	Major urinary protein 18	Mup18	Mup16						Mus musculus (Mouse)	181
Q3UQ28	PXDN_MOUSE	reviewed	Peroxidasin homolog (EC 1.11.1.7)	Pxdn	Kiaa0230						Mus musculus (Mouse)	1475
C0HKG6	RNT2B_MOUSE	reviewed	Ribonuclease T2-B (EC 3.1.27.-) (Ribonuclease 6-B)	Rnaset2b							Mus musculus (Mouse)	259
Q80SS5	IFNAC_MOUSE	reviewed	Interferon alpha-12 (IFN-alpha-12)	Ifna12							Mus musculus (Mouse)	189
Q9CYH2	PXL2A_MOUSE	reviewed	Peroxiredoxin-like 2A (Peroxiredoxin-like 2 activated in M-CSF stimulated monocytes) (Protein PAMM) (Redox-regulatory protein FAM213A)	Prxl2a	Fam213a	Pamm					Mus musculus (Mouse)	218
Q9QXT5	EGFL7_MOUSE	reviewed	Epidermal growth factor-like protein 7 (EGF-like protein 7) (Multiple epidermal growth factor-like domains protein 7) (Multiple EGF-like domains protein 7) (NOTCH4-like protein) (Vascular endothelial statin) (VE-statin) (Zneu1)	Egfl7	Megf7						Mus musculus (Mouse)	275
P01572	IFNA1_MOUSE	reviewed	Interferon alpha-1 (IFN-alpha-1)	Ifna1							Mus musculus (Mouse)	189
Q9QUN5	PR3C1_MOUSE	reviewed	Prolactin-3C1 (Decidualin) (Placental prolactin-like protein J) (PLP-J) (PRL-like protein J) (Prolactin-like protein I) (PLP-I) (PRL-like protein I)	Prl3c1	Prlpi	Prlpj					Mus musculus (Mouse)	212
Q920A5	RISC_MOUSE	reviewed	Retinoid-inducible serine carboxypeptidase (EC 3.4.16.-) (Serine carboxypeptidase 1)	Scpep1	Risc						Mus musculus (Mouse)	452
Q9JII2	PR5A1_MOUSE	reviewed	Prolactin-5A1 (Placental prolactin-like protein L) (PLP-L) (PRL-like protein L)	Prl5a1	D13Wsu14e	Prlpl					Mus musculus (Mouse)	230
Q9Z0J0	NPC2_MOUSE	reviewed	NPC intracellular cholesterol transporter 2 (Epididymal secretory protein E1) (mE1) (Niemann Pick type C2 protein homolog)	Npc2							Mus musculus (Mouse)	149
Q9JI33	NET4_MOUSE	reviewed	Netrin-4 (Beta-netrin)	Ntn4							Mus musculus (Mouse)	628
Q8K561	OTOAN_MOUSE	reviewed	Otoancorin	Otoa							Mus musculus (Mouse)	1137
P11589	MUP2_MOUSE	reviewed	Major urinary protein 2 (MUP 2)	Mup2							Mus musculus (Mouse)	180
Q8BHP7	OLM2A_MOUSE	reviewed	Olfactomedin-like protein 2A (Photomedin-1)	Olfml2a							Mus musculus (Mouse)	681
Q924N9	PRS28_MOUSE	reviewed	Serine protease 28 (EC 3.4.21.-) (Implantation serine proteinase 1) (ISP-1) (Strypsin) (Tryptase-like proteinase)	Prss28	Isp1						Mus musculus (Mouse)	274
O70570	PIGR_MOUSE	reviewed	Polymeric immunoglobulin receptor (PIgR) (Poly-Ig receptor) [Cleaved into: Secretory component]	Pigr							Mus musculus (Mouse)	771
B9EKR1	PTPRZ_MOUSE	reviewed	Receptor-type tyrosine-protein phosphatase zeta (R-PTP-zeta) (EC 3.1.3.48)	Ptprz1							Mus musculus (Mouse)	2312
Q04997	INHA_MOUSE	reviewed	Inhibin alpha chain	Inha							Mus musculus (Mouse)	366
Q8CE23	OX26_MOUSE	reviewed	Orexigenic neuropeptide QRFP (P518) [Cleaved into: QRF-amide (Neuropeptide RF-amide) (Pyroglutamylated arginine-phenylalanine-amide peptide)]	Qrfp							Mus musculus (Mouse)	124
Q8K4P1	NPB_MOUSE	reviewed	Neuropeptide B (Preproprotein L7) (mPPL7) [Cleaved into: Neuropeptide B-29 (NPB29) (L7C)]	Npb							Mus musculus (Mouse)	119
Q9JIE3	OTOR_MOUSE	reviewed	Otoraplin (Melanoma inhibitory activity-like protein)	Otor	Mial						Mus musculus (Mouse)	128
P20033	PDGFA_MOUSE	reviewed	Platelet-derived growth factor subunit A (PDGF subunit A) (PDGF-1) (Platelet-derived growth factor A chain) (Platelet-derived growth factor alpha polypeptide)	Pdgfa							Mus musculus (Mouse)	211
P04186	CFAB_MOUSE	reviewed	Complement factor B (EC 3.4.21.47) (C3/C5 convertase) [Cleaved into: Complement factor B Ba fragment; Complement factor B Bb fragment]	Cfb	Bf	H2-Bf					Mus musculus (Mouse)	761
Q61129	CFAI_MOUSE	reviewed	Complement factor I (EC 3.4.21.45) (C3B/C4B inactivator) [Cleaved into: Complement factor I heavy chain; Complement factor I light chain]	Cfi	If						Mus musculus (Mouse)	603
Q9D1D6	CTHR1_MOUSE	reviewed	Collagen triple helix repeat-containing protein 1	Cthrc1							Mus musculus (Mouse)	245
Q99LJ6	GPX7_MOUSE	reviewed	Glutathione peroxidase 7 (GPx-7) (GSHPx-7) (EC 1.11.1.9)	Gpx7							Mus musculus (Mouse)	186
Q8BU25	PAMR1_MOUSE	reviewed	Inactive serine protease PAMR1 (Peptidase domain-containing protein associated with muscle regeneration 1) (Regeneration-associated muscle protease homolog)	Pamr1	Ramp						Mus musculus (Mouse)	720
O09049	REG3G_MOUSE	reviewed	Regenerating islet-derived protein 3-gamma (REG-3-gamma) (Pancreatitis-associated protein 3) (Regenerating islet-derived protein III-gamma) (Reg III-gamma) [Cleaved into: Regenerating islet-derived protein 3-gamma 16.5 kDa form; Regenerating islet-derived protein 3-gamma 15 kDa form]	Reg3g	Pap3						Mus musculus (Mouse)	174
Q9JLS0	HLPDA_MOUSE	reviewed	Hypoxia-inducible lipid droplet-associated protein (Hypoxia-inducible gene 2 protein)	Hilpda	Hig2						Mus musculus (Mouse)	64
O35664	INAR2_MOUSE	reviewed	Interferon alpha/beta receptor 2 (IFN-R-2) (IFN-alpha/beta receptor 2) (Type I interferon receptor 2)	Ifnar2							Mus musculus (Mouse)	513
Q5DQQ6	WFD13_MOUSE	reviewed	WAP four-disulfide core domain protein 13 (WAP four-disulfide core domain 13-like 1)	Wfdc13	Wfdc13l1						Mus musculus (Mouse)	81
Q8BTE6	WFD21_MOUSE	reviewed	Protein Wfdc21 (Wdnm1-like protein)	Wfdc21	Wdnml1						Mus musculus (Mouse)	63
Q8R0A6	VTM2A_MOUSE	reviewed	V-set and transmembrane domain-containing protein 2A	Vstm2a	Vstm2						Mus musculus (Mouse)	236
Q8BYY9	SPA3B_MOUSE	reviewed	Serine protease inhibitor A3B (Serpin A3B)	Serpina3b							Mus musculus (Mouse)	420
Q8C5G2	VASH2_MOUSE	reviewed	Tubulinyl-Tyr carboxypeptidase 2 (EC 3.4.17.17) (Vasohibin-2) (Vasohibin-like protein)	Vash2	Vashl						Mus musculus (Mouse)	355
P46686	TULP2_MOUSE	reviewed	Tubby-related protein 2 (Protein P4-6) (Tubby-like protein 2)	Tulp2	Pdet						Mus musculus (Mouse)	562
Q62471	VNS1_MOUSE	reviewed	Vomeronasal secretory protein 1 (Lipocalin-3) (Vomeronasal secretory protein I) (VNSP I)	Lcn3							Mus musculus (Mouse)	182
Q62181	SEM3C_MOUSE	reviewed	Semaphorin-3C (Semaphorin-E) (Sema E)	Sema3c	Semae	SemE					Mus musculus (Mouse)	751
Q08423	TFF1_MOUSE	reviewed	Trefoil factor 1 (Protein pS2)	Tff1	Bcei	Ps2					Mus musculus (Mouse)	87
Q91VM4	SPNS2_MOUSE	reviewed	Protein spinster homolog 2	Spns2							Mus musculus (Mouse)	549
P31725	S10A9_MOUSE	reviewed	Protein S100-A9 (Calgranulin-B) (Leukocyte L1 complex heavy chain) (Migration inhibitory factor-related protein 14) (MRP-14) (p14) (S100 calcium-binding protein A9)	S100a9	Cagb	Mrp14					Mus musculus (Mouse)	113
Q99ML8	UCN2_MOUSE	reviewed	Urocortin-2 (Urocortin II) (Ucn II)	Ucn2							Mus musculus (Mouse)	113
P50586	TUB_MOUSE	reviewed	Tubby protein	Tub	Rd5						Mus musculus (Mouse)	505
P50404	SFTPD_MOUSE	reviewed	Pulmonary surfactant-associated protein D (PSP-D) (SP-D) (Lung surfactant protein D)	Sftpd	Sftp4						Mus musculus (Mouse)	374
P12246	SAMP_MOUSE	reviewed	Serum amyloid P-component (SAP)	Apcs	Ptx2	Sap					Mus musculus (Mouse)	224
O88452	STC2_MOUSE	reviewed	Stanniocalcin-2 (STC-2)	Stc2							Mus musculus (Mouse)	296
P06869	UROK_MOUSE	reviewed	Urokinase-type plasminogen activator (U-plasminogen activator) (uPA) (EC 3.4.21.73) [Cleaved into: Urokinase-type plasminogen activator long chain A; Urokinase-type plasminogen activator short chain A; Urokinase-type plasminogen activator chain B]	Plau							Mus musculus (Mouse)	433
Q2QI47	USH2A_MOUSE	reviewed	Usherin (Usher syndrome type IIa protein homolog) (Usher syndrome type-2A protein homolog)	Ush2A	Gm676						Mus musculus (Mouse)	5193
Q9WUA1	WIF1_MOUSE	reviewed	Wnt inhibitory factor 1 (WIF-1)	Wif1							Mus musculus (Mouse)	379
Q9JM99	PRG4_MOUSE	reviewed	Proteoglycan 4 (Lubricin) (Megakaryocyte-stimulating factor) (Superficial zone proteoglycan) [Cleaved into: Proteoglycan 4 C-terminal part]	Prg4	Msf	Szp					Mus musculus (Mouse)	1054
O88492	PLIN4_MOUSE	reviewed	Perilipin-4 (Adipocyte protein S3-12)	Plin4	Kiaa1881						Mus musculus (Mouse)	1403
Q8C1W1	VASH1_MOUSE	reviewed	Tubulinyl-Tyr carboxypeptidase 1 (EC 3.4.17.17) (Tyrosine carboxypeptidase 1) (TTCP 1) (Vasohibin-1)	Vash1	Vash						Mus musculus (Mouse)	375
Q9CQN4	SOSD1_MOUSE	reviewed	Sclerostin domain-containing protein 1 (Ectodermal BMP inhibitor) (Ectodin) (Sclerostin-like protein) (Uterine sensitization-associated gene 1 protein) (USAG-1)	Sostdc1	Sostl	Usag1					Mus musculus (Mouse)	206
Q5SXG7	VMO1_MOUSE	reviewed	Vitelline membrane outer layer protein 1 homolog	Vmo1	Gm741						Mus musculus (Mouse)	201
P48759	PTX3_MOUSE	reviewed	Pentraxin-related protein PTX3 (Pentaxin-related protein PTX3) (Tumor necrosis factor-inducible gene 14 protein) (TSG-14)	Ptx3	Tsg14						Mus musculus (Mouse)	381
Q62288	TICN1_MOUSE	reviewed	Testican-1 (Protein SPOCK)	Spock1	Spock	Ticn1					Mus musculus (Mouse)	442
Q765I1	UTS2B_MOUSE	reviewed	Urotensin-2B (Urotensin II-related peptide) (Urotensin IIB) (U-IIB) (UIIB) (Urotensin-2 domain-containing protein)	Uts2b	Urp	Uts2d					Mus musculus (Mouse)	113
Q9Z273	TULP1_MOUSE	reviewed	Tubby-related protein 1 (Tubby-like protein 1)	Tulp1							Mus musculus (Mouse)	543
Q924A4	UCN3_MOUSE	reviewed	Urocortin-3 (Urocortin III) (Ucn III)	Ucn3							Mus musculus (Mouse)	164
P70701	WN10A_MOUSE	reviewed	Protein Wnt-10a	Wnt10a							Mus musculus (Mouse)	417
C0HKG5	RNT2A_MOUSE	reviewed	Ribonuclease T2-A (EC 3.1.27.-) (Ribonuclease 6-A)	Rnaset2a	Rnase6pl						Mus musculus (Mouse)	259
Q99P86	RETNB_MOUSE	reviewed	Resistin-like beta (Cysteine-rich secreted protein A12-beta) (Cysteine-rich secreted protein FIZZ2) (RELMbeta)	Retnlb	Fizz2						Mus musculus (Mouse)	105
P20826	SCF_MOUSE	reviewed	Kit ligand (Hematopoietic growth factor KL) (Mast cell growth factor) (MGF) (Steel factor) (Stem cell factor) (SCF) (c-Kit ligand) [Cleaved into: Soluble KIT ligand (sKITLG)]	Kitlg	Kitl	Mgf	Sl	Slf			Mus musculus (Mouse)	273
Q80TR4	SLIT1_MOUSE	reviewed	Slit homolog 1 protein (Slit-1)	Slit1	Kiaa0813						Mus musculus (Mouse)	1531
Q9CW03	SMC3_MOUSE	reviewed	Structural maintenance of chromosomes protein 3 (SMC protein 3) (SMC-3) (Basement membrane-associated chondroitin proteoglycan) (Bamacan) (Chondroitin sulfate proteoglycan 6) (Chromosome segregation protein SmcD) (Mad member-interacting protein 1)	Smc3	Bam	Bmh	Cspg6	Mmip1	Smc3l1	Smcd	Mus musculus (Mouse)	1217
Q9ER41	TOR1B_MOUSE	reviewed	Torsin-1B (Torsin ATPase-1B) (EC 3.6.4.-) (Torsin family 1 member B)	Tor1b							Mus musculus (Mouse)	336
Q5S248	TM11E_MOUSE	reviewed	Transmembrane protease serine 11E (EC 3.4.21.-) (Serine protease DESC1) [Cleaved into: Transmembrane protease serine 11E non-catalytic chain; Transmembrane protease serine 11E catalytic chain]	Tmprss11e	Desc1						Mus musculus (Mouse)	423
P70208	PLXA3_MOUSE	reviewed	Plexin-A3	Plxna3							Mus musculus (Mouse)	1872
Q9CQ58	PR8A9_MOUSE	reviewed	Prolactin-8A9 (Placental prolactin-like protein C2) (PLP-C2) (PRL-like protein C2) (Prolactin-like protein C-beta) (PLP C-beta)	Prl8a9	Prlpc2						Mus musculus (Mouse)	241
Q8JZM8	MUC4_MOUSE	reviewed	Mucin-4 (MUC-4) (Ascites sialoglycoprotein) (ASGP) (Pancreatic adenocarcinoma mucin) (Testis mucin) [Cleaved into: Mucin-4 alpha chain (Ascites sialoglycoprotein 1) (ASGP-1); Mucin-4 beta chain (Ascites sialoglycoprotein 2) (ASGP-2)]	Muc4							Mus musculus (Mouse)	3443
Q14B25	PRS48_MOUSE	reviewed	Serine protease 48 (EC 3.4.21.-) (Epidermis-specific serine protease-like protein)	Prss48	Esspl	Gm1019					Mus musculus (Mouse)	312
Q0VB07	PGRP4_MOUSE	reviewed	Peptidoglycan recognition protein 4 (Peptidoglycan recognition protein I-beta) (PGLYRPIbeta) (PGRP-I-beta) (Peptidoglycan recognition protein intermediate beta)	Pglyrp4	Pgrpib						Mus musculus (Mouse)	374
Q62028	PLA2R_MOUSE	reviewed	Secretory phospholipase A2 receptor (PLA2-R) (PLA2R) (180 kDa secretory phospholipase A2 receptor) (M-type receptor) [Cleaved into: Soluble secretory phospholipase A2 receptor (Soluble PLA2-R) (Soluble PLA2R)]	Pla2r1	Pla2g1br						Mus musculus (Mouse)	1487
P11680	PROP_MOUSE	reviewed	Properdin (Complement factor P)	Cfp	Pfc						Mus musculus (Mouse)	464
Q9WVB4	SLIT3_MOUSE	reviewed	Slit homolog 3 protein (Slit-3) (Slit3)	Slit3							Mus musculus (Mouse)	1523
Q62381	TLL1_MOUSE	reviewed	Tolloid-like protein 1 (mTll) (EC 3.4.24.-)	Tll1	Tll						Mus musculus (Mouse)	1013
P11214	TPA_MOUSE	reviewed	Tissue-type plasminogen activator (t-PA) (t-plasminogen activator) (tPA) (EC 3.4.21.68) [Cleaved into: Tissue-type plasminogen activator chain A; Tissue-type plasminogen activator chain B]	Plat							Mus musculus (Mouse)	559
Q9WVM6	TLL2_MOUSE	reviewed	Tolloid-like protein 2 (EC 3.4.24.-)	Tll2							Mus musculus (Mouse)	1012
Q3UW41	WFDC9_MOUSE	reviewed	Protein WFDC9	Wfdc9							Mus musculus (Mouse)	83
Q9QYH9	TNF14_MOUSE	reviewed	Tumor necrosis factor ligand superfamily member 14 (CD antigen CD258) [Cleaved into: Tumor necrosis factor ligand superfamily member 14, membrane form; Tumor necrosis factor ligand superfamily member 14, soluble form]	Tnfsf14	Light						Mus musculus (Mouse)	239
Q8K426	RETNG_MOUSE	reviewed	Resistin-like gamma (Resistin-like molecule gamma) (RELMgamma) (Ten-cysteine protein 1) (XCP1)	Retnlg	Xcp1						Mus musculus (Mouse)	117
Q14A28	PROK1_MOUSE	reviewed	Prokineticin-1 (Endocrine-gland-derived vascular endothelial growth factor) (EG-VEGF)	Prok1	Pk1						Mus musculus (Mouse)	105
P70352	NAR5_MOUSE	reviewed	Ecto-ADP-ribosyltransferase 5 (EC 2.4.2.31) (ADP-ribosyltransferase C2 and C3 toxin-like 5) (ARTC5) (Mono(ADP-ribosyl)transferase 5) (NAD(P)(+)--arginine ADP-ribosyltransferase 5) (YAC-2)	Art5							Mus musculus (Mouse)	309
P20918	PLMN_MOUSE	reviewed	Plasminogen (EC 3.4.21.7) [Cleaved into: Plasmin heavy chain A; Activation peptide; Angiostatin; Plasmin heavy chain A, short form; Plasmin light chain B]	Plg							Mus musculus (Mouse)	812
A6H6T1	PRS40_MOUSE	reviewed	Serine protease 40 (EC 3.4.21.-) (Testicular serine protease 2)	Prss40	Tesp2						Mus musculus (Mouse)	365
Q8CHK2	REL3_MOUSE	reviewed	Relaxin-3 (Insulin-like peptide INSL7) (Insulin-like peptide 7) (Prorelaxin M3) [Cleaved into: Relaxin-3 B chain; Relaxin-3 A chain]	Rln3	Insl7						Mus musculus (Mouse)	141
Q99MN1	SYK_MOUSE	reviewed	Lysine--tRNA ligase (EC 2.7.7.-) (EC 6.1.1.6) (Lysyl-tRNA synthetase) (LysRS)	Kars							Mus musculus (Mouse)	595
P08071	TRFL_MOUSE	reviewed	Lactotransferrin (Lactoferrin) (EC 3.4.21.-)	Ltf							Mus musculus (Mouse)	707
Q9R0P6	SC11A_MOUSE	reviewed	Signal peptidase complex catalytic subunit SEC11A (EC 3.4.21.89) (Endopeptidase SP18) (Microsomal signal peptidase 18 kDa subunit) (SPase 18 kDa subunit) (SEC11 homolog A) (SEC11-like protein 1) (SPC18) (Sid 2895)	Sec11a	Sec11l1	Sid2895	Spc18				Mus musculus (Mouse)	179
Q9JI02	S2B20_MOUSE	reviewed	Secretoglobin family 2B member 20 (Allergen dI chain C2C) (Androgen-binding protein delta) (Lacrimal androgen-binding protein delta)	Scgb2b20	Abpd						Mus musculus (Mouse)	112
P51865	TDGF1_MOUSE	reviewed	Teratocarcinoma-derived growth factor (Cripto growth factor) (Epidermal growth factor-like Cripto protein)	Tdgf1	Cripto						Mus musculus (Mouse)	171
Q99KW9	TIP_MOUSE	reviewed	T-cell immunomodulatory protein (Protein TIP) (Integrin-alpha FG-GAP repeat-containing protein 1) (Linkin)	Itfg1	D8Wsu49e	Lnkn-1	Tip				Mus musculus (Mouse)	610
O35235	TNF11_MOUSE	reviewed	Tumor necrosis factor ligand superfamily member 11 (Osteoclast differentiation factor) (ODF) (Osteoprotegerin ligand) (OPGL) (Receptor activator of nuclear factor kappa-B ligand) (RANKL) (TNF-related activation-induced cytokine) (TRANCE) (CD antigen CD254) [Cleaved into: Tumor necrosis factor ligand superfamily member 11, membrane form; Tumor necrosis factor ligand superfamily member 11, soluble …	Tnfsf11	Opgl	Rankl	Trance				Mus musculus (Mouse)	316
Q8VHK8	TM11D_MOUSE	reviewed	Transmembrane protease serine 11D (EC 3.4.21.-) (Adrenal secretory serine protease) (AsP) (Airway trypsin-like protease) (AT) [Cleaved into: Transmembrane protease serine 11D non-catalytic chain; Transmembrane protease serine 11D catalytic chain]	Tmprss11d	Mat						Mus musculus (Mouse)	417
O08710	THYG_MOUSE	reviewed	Thyroglobulin (Tg)	Tg	Tgn						Mus musculus (Mouse)	2766
Q7TQN3	WFKN2_MOUSE	reviewed	WAP, Kazal, immunoglobulin, Kunitz and NTR domain-containing protein 2 (Growth and differentiation factor-associated serum protein 1) (GASP-1) (mGASP-1)	Wfikkn2	Gasp1						Mus musculus (Mouse)	571
Q5SSH8	NEUFC_MOUSE	reviewed	Neuferricin (Cytochrome b5 domain-containing protein 2)	Cyb5d2							Mus musculus (Mouse)	263
P70232	NCHL1_MOUSE	reviewed	Neural cell adhesion molecule L1-like protein (Cell adhesion molecule with homology to L1CAM) (Chl1-like protein) (Close homolog of L1) [Cleaved into: Processed neural cell adhesion molecule L1-like protein]	Chl1	Call						Mus musculus (Mouse)	1209
Q9JJH1	RNAS4_MOUSE	reviewed	Ribonuclease 4 (RNase 4) (EC 3.1.27.-)	Rnase4							Mus musculus (Mouse)	148
Q7TMF5	SPA12_MOUSE	reviewed	Serpin A12 (Visceral adipose tissue-derived serine protease inhibitor) (Vaspin) (Visceral adipose-specific serpin)	Serpina12							Mus musculus (Mouse)	413
P21956	MFGM_MOUSE	reviewed	Lactadherin (MFGM) (Milk fat globule-EGF factor 8) (MFG-E8) (SED1) (Sperm surface protein SP47) (MP47)	Mfge8							Mus musculus (Mouse)	463
Q9CYK2	QPCT_MOUSE	reviewed	Glutaminyl-peptide cyclotransferase (EC 2.3.2.5) (Glutaminyl cyclase) (QC) (Glutaminyl-tRNA cyclotransferase)	Qpct							Mus musculus (Mouse)	362
Q9D8G5	REG4_MOUSE	reviewed	Regenerating islet-derived protein 4 (REG-4)	Reg4							Mus musculus (Mouse)	157
Q2TJ95	RSPO3_MOUSE	reviewed	R-spondin-3 (Cabriolet) (Cysteine-rich and single thrombospondin domain-containing protein 1) (Cristin-1) (Nucleopondin) (Roof plate-specific spondin-3)	Rspo3							Mus musculus (Mouse)	277
P35242	SFTPA_MOUSE	reviewed	Pulmonary surfactant-associated protein A (PSAP) (PSP-A) (SP-A)	Sftpa1	Sftp-1	Sftp1	Sftpa				Mus musculus (Mouse)	248
P0DP59	SLUR2_MOUSE	reviewed	Secreted Ly-6/uPAR domain-containing protein 2 (SLURP-2)	Slurp2							Mus musculus (Mouse)	97
P06804	TNFA_MOUSE	reviewed	Tumor necrosis factor (Cachectin) (TNF-alpha) (Tumor necrosis factor ligand superfamily member 2) (TNF-a) [Cleaved into: Tumor necrosis factor, membrane form (N-terminal fragment) (NTF); Intracellular domain 1 (ICD1); Intracellular domain 2 (ICD2); C-domain 1; C-domain 2; Tumor necrosis factor, soluble form]	Tnf	Tnfa	Tnfsf2					Mus musculus (Mouse)	235
Q8BH34	SEM3D_MOUSE	reviewed	Semaphorin-3D	Sema3d							Mus musculus (Mouse)	777
Q61900	SMR3A_MOUSE	reviewed	Submaxillary gland androgen-regulated protein 3A (Salivary protein MSG1) (Submaxillary gland androgen-regulated protein 1)	Smr3a	Msg1	Smr1					Mus musculus (Mouse)	147
Q9D8V7	SC11C_MOUSE	reviewed	Signal peptidase complex catalytic subunit SEC11C (EC 3.4.21.89) (Microsomal signal peptidase 21 kDa subunit) (SPase 21 kDa subunit) (SEC11 homolog C) (SEC11-like protein 3) (SPC21)	Sec11c	Sec11l3	Spc21					Mus musculus (Mouse)	192
Q8QZY4	RTBDN_MOUSE	reviewed	Retbindin	Rtbdn							Mus musculus (Mouse)	247
Q61207	SAP_MOUSE	reviewed	Prosaposin (Sulfated glycoprotein 1) (SGP-1) [Cleaved into: Saposin-A; Saposin-B-Val; Saposin-B; Saposin-C; Saposin-D]	Psap	Sgp1						Mus musculus (Mouse)	557
Q80Z71	TENN_MOUSE	reviewed	Tenascin-N (TN-N) (Tenascin-W) (TN-W)	Tnn	Tnw						Mus musculus (Mouse)	1560
Q9R0S2	MMP24_MOUSE	reviewed	Matrix metalloproteinase-24 (MMP-24) (EC 3.4.24.-) (Matrix metalloproteinase-21) (MMP-21) (Membrane-type matrix metalloproteinase 5) (MT-MMP 5) (MTMMP5) (Membrane-type-5 matrix metalloproteinase) (MT5-MMP) (MT5MMP) [Cleaved into: Processed matrix metalloproteinase-24]	Mmp24	Mmp21	Mt5mmp					Mus musculus (Mouse)	618
Q9EPX2	PPN_MOUSE	reviewed	Papilin	Papln							Mus musculus (Mouse)	1280
P86547	OSTC2_MOUSE	reviewed	Osteocalcin-2 (Bone Gla protein 2) (BGP2) (Gamma-carboxyglutamic acid-containing protein 2)	Bglap2							Mus musculus (Mouse)	95
Q8R1M8	MPTX_MOUSE	reviewed	Mucosal pentraxin	Mptx1	Mptx						Mus musculus (Mouse)	219
O08712	TR11B_MOUSE	reviewed	Tumor necrosis factor receptor superfamily member 11B (Osteoclastogenesis inhibitory factor) (Osteoprotegerin)	Tnfrsf11b	Ocif	Opg					Mus musculus (Mouse)	401
P07350	IFNA6_MOUSE	reviewed	Interferon alpha-6 (IFN-alpha-6) (Interferon alpha-8) (IFN-alpha-8)	Ifna6	Ifa6	Ifa8	Ifna8				Mus musculus (Mouse)	189
Q8BGY3	LUZP2_MOUSE	reviewed	Leucine zipper protein 2	Luzp2							Mus musculus (Mouse)	345
Q9DBD0	ICA_MOUSE	reviewed	Inhibitor of carbonic anhydrase	Ica							Mus musculus (Mouse)	700
P03987	IGHG3_MOUSE	reviewed	Ig gamma-3 chain C region								Mus musculus (Mouse)	398
P47932	REL1_MOUSE	reviewed	Prorelaxin 1 [Cleaved into: Relaxin B chain; Relaxin A chain]	Rln1	Rln	Rlx					Mus musculus (Mouse)	185
Q810U4	NRCAM_MOUSE	reviewed	Neuronal cell adhesion molecule (Nr-CAM) (Neuronal surface protein Bravo) (mBravo) (NgCAM-related cell adhesion molecule) (Ng-CAM-related)	Nrcam	Kiaa0343						Mus musculus (Mouse)	1256
A2AAJ9	OBSCN_MOUSE	reviewed	Obscurin (EC 2.7.11.1) (Obscurin-RhoGEF) (Obscurin-myosin light chain kinase) (Obscurin-MLCK)	Obscn	Gm878						Mus musculus (Mouse)	8886
Q9JI83	PLAC1_MOUSE	reviewed	Placenta-specific protein 1 (EPCS26)	Plac1							Mus musculus (Mouse)	173
O08992	SDCB1_MOUSE	reviewed	Syntenin-1 (Scaffold protein Pbp1) (Syndecan-binding protein 1)	Sdcbp							Mus musculus (Mouse)	299
Q9CPX3	LYZL1_MOUSE	reviewed	Lysozyme-like protein 1 (EC 3.2.1.17)	Lyzl1	Lyc2						Mus musculus (Mouse)	148
Q9D9X8	SACA3_MOUSE	reviewed	Sperm acrosome membrane-associated protein 3 (Lysozyme-like protein 3) (Sperm lysozyme-like protein 1) (mSLLP1) [Cleaved into: Sperm acrosome membrane-associated protein 3, membrane form; Sperm acrosome membrane-associated protein 3, processed form]	Spaca3	Lyc3	Lyzl3	Sllp1				Mus musculus (Mouse)	221
P60041	SMS_MOUSE	reviewed	Somatostatin [Cleaved into: Antrin; Somatostatin-28; Somatostatin-14; Neuronostatin (NST)]	Sst	Smst						Mus musculus (Mouse)	116
Q03404	TFF2_MOUSE	reviewed	Trefoil factor 2 (Spasmolytic polypeptide) (SP)	Tff2	Sml1	Sp					Mus musculus (Mouse)	129
Q8R054	SRPX2_MOUSE	reviewed	Sushi repeat-containing protein SRPX2	Srpx2							Mus musculus (Mouse)	468
P21845	TRYB2_MOUSE	reviewed	Tryptase beta-2 (Tryptase-2) (EC 3.4.21.59) (Mast cell protease 6) (mMCP-6)	Tpsb2	Mcpt6						Mus musculus (Mouse)	276
Q6NZL8	SCUB1_MOUSE	reviewed	Signal peptide, CUB and EGF-like domain-containing protein 1	Scube1							Mus musculus (Mouse)	1018
P54751	SIA4A_MOUSE	reviewed	CMP-N-acetylneuraminate-beta-galactosamide-alpha-2,3-sialyltransferase 1 (Alpha 2,3-ST 1) (Beta-galactoside alpha-2,3-sialyltransferase 1) (EC 2.4.99.4) (Gal-NAc6S) (Gal-beta-1,3-GalNAc-alpha-2,3-sialyltransferase) (ST3Gal I) (ST3GalI) (ST3GalA.1) (ST3O) (Sialyltransferase 4A) (SIAT4-A)	St3gal1	Siat4	Siat4a					Mus musculus (Mouse)	337
Q8R448	OTOSP_MOUSE	reviewed	Otospiralin (Organ of Corti 10 kDa protein)	Otos	Ocp10						Mus musculus (Mouse)	89
Q9DAZ2	PR2B1_MOUSE	reviewed	Prolactin-2B1 (Placental prolactin-like protein K) (PLP-K) (PRL-like protein K)	Prl2b1	Prlpk						Mus musculus (Mouse)	228
Q91W27	TIP39_MOUSE	reviewed	Tuberoinfundibular peptide of 39 residues (TIP39) (Parathyroid hormone 2)	Pth2	Tip39	Tipf39					Mus musculus (Mouse)	100
Q6UGQ3	SG2B2_MOUSE	reviewed	Secretoglobin family 2B member 2 (Androgen-binding protein epsilon) (Lacrimal androgen-binding protein epsilon)	Scgb2b2	Abpe						Mus musculus (Mouse)	114
Q00724	RET4_MOUSE	reviewed	Retinol-binding protein 4 (Plasma retinol-binding protein) (PRBP) (RBP)	Rbp4							Mus musculus (Mouse)	201
Q66PY1	SCUB3_MOUSE	reviewed	Signal peptide, CUB and EGF-like domain-containing protein 3	Scube3							Mus musculus (Mouse)	993
Q8BZH1	TGM4_MOUSE	reviewed	Protein-glutamine gamma-glutamyltransferase 4 (EC 2.3.2.13) (Experimental autoimmune prostatitis antigen 1) (Transglutaminase-4) (TGase-4)	Tgm4	Eapa1						Mus musculus (Mouse)	670
P97298	PEDF_MOUSE	reviewed	Pigment epithelium-derived factor (PEDF) (Caspin) (Serpin F1) (Stromal cell-derived factor 3) (SDF-3)	Serpinf1	Pedf	Sdf3					Mus musculus (Mouse)	417
Q9D7R7	PEPC_MOUSE	reviewed	Gastricsin (EC 3.4.23.3) (Pepsinogen C)	Pgc	Upg1						Mus musculus (Mouse)	392
Q8R4W6	PCOC2_MOUSE	reviewed	Procollagen C-endopeptidase enhancer 2 (Procollagen COOH-terminal proteinase enhancer 2) (PCPE-2) (Procollagen C-proteinase enhancer 2)	Pcolce2	Pcpe2						Mus musculus (Mouse)	414
Q05793	PGBM_MOUSE	reviewed	Basement membrane-specific heparan sulfate proteoglycan core protein (HSPG) [Cleaved into: Endorepellin; LG3 peptide]	Hspg2							Mus musculus (Mouse)	3707
Q7TPG5	TAFA4_MOUSE	reviewed	Chemokine-like protein TAFA-4	Tafa4	Fam19a4						Mus musculus (Mouse)	135
O55042	SYUA_MOUSE	reviewed	Alpha-synuclein (Non-A beta component of AD amyloid) (Non-A4 component of amyloid precursor) (NACP)	Snca	Syn						Mus musculus (Mouse)	140
P27512	TNR5_MOUSE	reviewed	Tumor necrosis factor receptor superfamily member 5 (B-cell surface antigen CD40) (Bp50) (CD40L receptor) (CD antigen CD40)	Cd40	Tnfrsf5						Mus musculus (Mouse)	289
P05367	SAA2_MOUSE	reviewed	Serum amyloid A-2 protein [Cleaved into: Amyloid protein A (Amyloid fibril protein AA)]	Saa2							Mus musculus (Mouse)	122
P27005	S10A8_MOUSE	reviewed	Protein S100-A8 (Calgranulin-A) (Chemotactic cytokine CP-10) (Leukocyte L1 complex light chain) (Migration inhibitory factor-related protein 8) (MRP-8) (p8) (Pro-inflammatory S100 cytokine) (S100 calcium-binding protein A8)	S100a8	Caga	Mrp8					Mus musculus (Mouse)	89
Q9R0Q3	TMED2_MOUSE	reviewed	Transmembrane emp24 domain-containing protein 2 (COPI-coated vesicle membrane protein p24) (Membrane protein p24A) (Sid 394) (p24 family protein beta-1) (p24beta1)	Tmed2	Rnp24	Sid394					Mus musculus (Mouse)	201
Q8BND5	QSOX1_MOUSE	reviewed	Sulfhydryl oxidase 1 (mSOx) (EC 1.8.3.2) (Quiescin Q6) (Skin sulfhydryl oxidase)	Qsox1	Qscn6	Sox					Mus musculus (Mouse)	748
O88307	SORL_MOUSE	reviewed	Sortilin-related receptor (Gp250) (Low-density lipoprotein receptor relative with 11 ligand-binding repeats) (LDLR relative with 11 ligand-binding repeats) (LR11) (SorLA-1) (Sorting protein-related receptor containing LDLR class A repeats) (mSorLA)	Sorl1							Mus musculus (Mouse)	2215
O88745	SCRG1_MOUSE	reviewed	Scrapie-responsive protein 1 (Scrapie-responsive gene 1 protein) (ScRG-1)	Scrg1							Mus musculus (Mouse)	98
Q9JLL3	TNR19_MOUSE	reviewed	Tumor necrosis factor receptor superfamily member 19 (TRADE) (Toxicity and JNK inducer)	Tnfrsf19	Taj	Troy					Mus musculus (Mouse)	416
Q9JL59	SCT1B_MOUSE	reviewed	Secreted and transmembrane protein 1b (Protein K-12)	Sectm1b	K12	Sectm1					Mus musculus (Mouse)	212
Q9R097	SPIT1_MOUSE	reviewed	Kunitz-type protease inhibitor 1 (Hepatocyte growth factor activator inhibitor type 1) (HAI-1)	Spint1	Hai1						Mus musculus (Mouse)	507
P07309	TTHY_MOUSE	reviewed	Transthyretin (Prealbumin)	Ttr							Mus musculus (Mouse)	147
P70124	SPB5_MOUSE	reviewed	Serpin B5 (Maspin) (Peptidase inhibitor 5) (PI-5)	Serpinb5	Pi5	Spi5	Spi7				Mus musculus (Mouse)	375
Q8BGZ8	ZPLD1_MOUSE	reviewed	Zona pellucida-like domain-containing protein 1 (ZP domain-containing protein 1) (Cupulin) [Cleaved into: Zona pellucida-like domain-containing protein 1, secreted form]	Zpld1							Mus musculus (Mouse)	415
O70166	STMN3_MOUSE	reviewed	Stathmin-3 (Hippocampus abundant transcript 3) (SCG10-like protein) (SCG10-related protein HiAT3)	Stmn3	Sclip						Mus musculus (Mouse)	180
Q5D1E7	ZC12A_MOUSE	reviewed	Endoribonuclease ZC3H12A (EC 3.1.-.-) (Monocyte chemotactic protein-induced protein 1) (MCP-induced protein 1) (MCPIP-1) (Regnase-1) (Reg1) (Zinc finger CCCH domain-containing protein 12A)	Zc3h12a	Mcpip	Mcpip1					Mus musculus (Mouse)	596
Q9Z0G4	WISP2_MOUSE	reviewed	WNT1-inducible-signaling pathway protein 2 (WISP-2) (CCN family member 5) (Connective tissue growth factor-like protein) (CTGF-L)	Wisp2	Ccn5	Ctgfl					Mus musculus (Mouse)	251
P62810	WFD18_MOUSE	reviewed	WAP four-disulfide core domain protein 18 (Extracellular peptidase inhibitor) (Protein WDNM1)	Wfdc18	Expi	Wdnm1					Mus musculus (Mouse)	74
Q9ESH5	WFDC1_MOUSE	reviewed	WAP four-disulfide core domain protein 1 (Prostate stromal protein ps20) (ps20 growth inhibitor)	Wfdc1	Ps20						Mus musculus (Mouse)	211
O54775	WISP1_MOUSE	reviewed	WNT1-inducible-signaling pathway protein 1 (WISP-1) (CCN family member 4) (ELM-1)	Wisp1	Ccn4	Elm1					Mus musculus (Mouse)	367
Q91WD9	SEGN_MOUSE	reviewed	Secretagogin	Scgn							Mus musculus (Mouse)	276
O08523	TECTA_MOUSE	reviewed	Alpha-tectorin	Tecta							Mus musculus (Mouse)	2155
Q9JHY4	WF15B_MOUSE	reviewed	WAP four-disulfide core domain protein 15B (Elafin-like protein I) (Single WAP motif protein 1)	Wfdc15b	Swam1	Wfdc15					Mus musculus (Mouse)	80
P10820	PERF_MOUSE	reviewed	Perforin-1 (P1) (Cytolysin) (Lymphocyte pore-forming protein)	Prf1	Pfp						Mus musculus (Mouse)	554
Q9WU72	TN13B_MOUSE	reviewed	Tumor necrosis factor ligand superfamily member 13B (B-cell-activating factor) (BAFF) (CD antigen CD257) [Cleaved into: Tumor necrosis factor ligand superfamily member 13b, membrane form; Tumor necrosis factor ligand superfamily member 13b, soluble form]	Tnfsf13b	Baff						Mus musculus (Mouse)	309
O35961	SMR2E_MOUSE	reviewed	Submaxillary gland androgen-regulated protein 2, isoform epsilon (Salivary protein MSG2, isoform epsilon)	Smr2	Msg2	Vcs2					Mus musculus (Mouse)	40
P70274	SEPP1_MOUSE	reviewed	Selenoprotein P (SeP) (Plasma selenoprotein P)	Selenop	Selp	Sepp1					Mus musculus (Mouse)	380
P41047	TNFL6_MOUSE	reviewed	Tumor necrosis factor ligand superfamily member 6 (CD95 ligand) (CD95-L) (Fas antigen ligand) (Fas ligand) (FasL) (CD antigen CD178) [Cleaved into: Tumor necrosis factor ligand superfamily member 6, membrane form; Tumor necrosis factor ligand superfamily member 6, soluble form (Receptor-binding FasL ectodomain) (Soluble Fas ligand) (sFasL); ADAM10-processed FasL form (APL); FasL intracellular dom…	Faslg	Apt1lg1	Cd95l	Fasl	gld	Tnfsf6		Mus musculus (Mouse)	279
P22726	WNT5B_MOUSE	reviewed	Protein Wnt-5b	Wnt5b	Wnt-5b						Mus musculus (Mouse)	359
P48614	WN10B_MOUSE	reviewed	Protein Wnt-10b (Protein Wnt-12)	Wnt10b	Wnt-10b	Wnt10	Wnt12				Mus musculus (Mouse)	389
Q8BJ73	RSPO4_MOUSE	reviewed	R-spondin-4 (Cysteine-rich and single thrombospondin domain-containing protein 4) (Cristin-4) (mCristin-4) (Roof plate-specific spondin-4)	Rspo4							Mus musculus (Mouse)	228
P31532	SAA4_MOUSE	reviewed	Serum amyloid A-4 protein (Amyloid A-5 protein)	Saa4	Saa5						Mus musculus (Mouse)	130
Q920D7	SG3A1_MOUSE	reviewed	Secretoglobin family 3A member 1 (Cytokine HIN-1) (High in normal 1) (Pneumo secretory protein 2) (PnSP-2) (Uteroglobin-related protein 2)	Scgb3a1	Hin1	Pnsp2	Ugrp2				Mus musculus (Mouse)	104
Q02858	TIE2_MOUSE	reviewed	Angiopoietin-1 receptor (EC 2.7.10.1) (Endothelial tyrosine kinase) (HYK) (STK1) (Tunica interna endothelial cell kinase) (Tyrosine kinase with Ig and EGF homology domains-2) (Tyrosine-protein kinase receptor TEK) (Tyrosine-protein kinase receptor TIE-2) (mTIE2) (p140 TEK) (CD antigen CD202b)	Tek	Hyk	Tie-2	Tie2				Mus musculus (Mouse)	1122
P04426	WNT1_MOUSE	reviewed	Proto-oncogene Wnt-1 (Proto-oncogene Int-1)	Wnt1	Int-1	Wnt-1					Mus musculus (Mouse)	370
Q80UB0	TEST2_MOUSE	reviewed	Testin-2 [Cleaved into: Testin-1]								Mus musculus (Mouse)	333
Q8BZ64	TECT1_MOUSE	reviewed	Tectonic-1	Tctn1	Tect1						Mus musculus (Mouse)	593
P22858	PTHR_MOUSE	reviewed	Parathyroid hormone-related protein (PTH-rP) (PTHrP) (Parathyroid hormone-like protein) (PLP) [Cleaved into: Osteostatin]	Pthlh	Pthrp						Mus musculus (Mouse)	175
P40224	SDF1_MOUSE	reviewed	Stromal cell-derived factor 1 (SDF-1) (12-O-tetradecanoylphorbol 13-acetate repressed protein 1) (TPAR1) (C-X-C motif chemokine 12) (Pre-B cell growth-stimulating factor) (PBSF) (Thymic lymphoma cell-stimulating factor) (TLSF)	Cxcl12	Sdf1						Mus musculus (Mouse)	93
Q62226	SHH_MOUSE	reviewed	Sonic hedgehog protein (SHH) (HHG-1) (Shh unprocessed N-terminal signaling and C-terminal autoprocessing domains) (ShhNC) [Cleaved into: Sonic hedgehog protein N-product (ShhN) (Shh N-terminal processed signaling domains) (ShhNp) (Sonic hedgehog protein 19 kDa product)]	Shh	Hhg1						Mus musculus (Mouse)	437
Q8CEK3	SPIKL_MOUSE	reviewed	Serine protease inhibitor kazal-like protein, minor form (SPINKL, minor form) [Cleaved into: Serine protease inhibitor kazal-like protein, major form (SPINKL, major form)]	Spinkl							Mus musculus (Mouse)	90
Q9Z0L3	OC90_MOUSE	reviewed	Otoconin-90 (Oc90) (Otoconin-95) (Oc95)	Oc90	Onc-95	Pla2ll					Mus musculus (Mouse)	485
P97347	RPTN_MOUSE	reviewed	Repetin	Rptn							Mus musculus (Mouse)	1118
Q8BYI9	TENR_MOUSE	reviewed	Tenascin-R (TN-R) (Janusin) (Neural recognition molecule J1-160/180) (Restrictin)	Tnr							Mus musculus (Mouse)	1358
P15920	VPP2_MOUSE	reviewed	V-type proton ATPase 116 kDa subunit a isoform 2 (V-ATPase 116 kDa isoform a2) (Immune suppressor factor J6B7) (ISF) (Lysosomal H(+)-transporting ATPase V0 subunit a2) (ShIF) (Vacuolar proton translocating ATPase 116 kDa subunit a isoform 2)	Atp6v0a2	Atp6n1b	Tj6					Mus musculus (Mouse)	856
O35188	X3CL1_MOUSE	reviewed	Fractalkine (C-X3-C motif chemokine 1) (CX3C membrane-anchored chemokine) (Neurotactin) (Small-inducible cytokine D1) [Cleaved into: Processed fractalkine]	Cx3cl1	Cx3c	Fkn	Scyd1				Mus musculus (Mouse)	395
P11591	MUP5_MOUSE	reviewed	Major urinary protein 5	Mup5	Mup18						Mus musculus (Mouse)	180
Q80WM7	PRS33_MOUSE	reviewed	Serine protease 33 (EC 3.4.21.-) (Tryptase-6) (mT6)	Prss33							Mus musculus (Mouse)	277
E1U8D0	SOGA1_MOUSE	reviewed	Protein SOGA1 (SOGA family member 1) (Suppressor of glucose by autophagy) (Suppressor of glucose, autophagy-associated protein 1) [Cleaved into: N-terminal form; C-terminal 80 kDa form (80-kDa SOGA fragment)]	Soga1	Soga						Mus musculus (Mouse)	1418
P81615	UCN1_MOUSE	reviewed	Urocortin	Ucn							Mus musculus (Mouse)	122
P09235	IFNA9_MOUSE	reviewed	Interferon alpha-9 (IFN-alpha-9)	Ifna9	Ifa9						Mus musculus (Mouse)	190
Q61955	KLK8_MOUSE	reviewed	Kallikrein-8 (mK8) (EC 3.4.21.118) (Neuropsin) (NP) (Serine protease 19)	Klk8	Nrpn	Prss19					Mus musculus (Mouse)	260
O35257	PR6A1_MOUSE	reviewed	Prolactin-6A1 (Placental prolactin-like protein B) (PLP-B) (PRL-like protein B)	Prl6a1	Prlpb						Mus musculus (Mouse)	230
Q9ER62	TNR22_MOUSE	reviewed	Tumor necrosis factor receptor superfamily member 22 (Decoy TRAIL receptor 2) (TNF receptor family member SOBa) (TNF receptor homolog 2) (Tumor necrosis factor receptor p60 homolog 2)	Tnfrsf22	Dctrailr2	Tnfrh2	Tnfrsf1al2				Mus musculus (Mouse)	198
D3YXK1	SAMD1_MOUSE	reviewed	Atherin (Sterile alpha motif domain-containing protein 1) (SAM domain-containing protein 1)	Samd1							Mus musculus (Mouse)	519
P70663	SPRL1_MOUSE	reviewed	SPARC-like protein 1 (Extracellular matrix protein 2) (Matrix glycoprotein Sc1)	Sparcl1	Ecm2	Sc1					Mus musculus (Mouse)	650
O09164	SODE_MOUSE	reviewed	Extracellular superoxide dismutase [Cu-Zn] (EC-SOD) (EC 1.15.1.1)	Sod3							Mus musculus (Mouse)	251
P04939	MUP3_MOUSE	reviewed	Major urinary protein 3 (MUP 3) (Non-group 1/group 2 MUP15)	Mup3							Mus musculus (Mouse)	184
Q91WE9	TAFA5_MOUSE	reviewed	Chemokine-like protein TAFA-5	Tafa5	Fam19a5						Mus musculus (Mouse)	132
Q62230	SN_MOUSE	reviewed	Sialoadhesin (Sheep erythrocyte receptor) (SER) (Sialic acid-binding Ig-like lectin 1) (Siglec-1) (CD antigen CD169)	Siglec1	Sa	Sn					Mus musculus (Mouse)	1695
P35456	UPAR_MOUSE	reviewed	Urokinase plasminogen activator surface receptor (U-PAR) (uPAR) (CD antigen CD87)	Plaur							Mus musculus (Mouse)	327
Q920H1	SG3A2_MOUSE	reviewed	Secretoglobin family 3A member 2 (Pneumo secretory protein 1) (PnSP-1) (Uteroglobin-related protein 1)	Scgb3a2	Pnsp1	Ugrp1					Mus musculus (Mouse)	91
Q505H4	VWC2L_MOUSE	reviewed	von Willebrand factor C domain-containing protein 2-like (Brorin-like)	Vwc2l							Mus musculus (Mouse)	222
Q7TPG6	TAFA3_MOUSE	reviewed	Chemokine-like protein TAFA-3	Tafa3	Fam19a3						Mus musculus (Mouse)	132
Q06318	UTER_MOUSE	reviewed	Uteroglobin (Clara cell 17 kDa protein) (Clara cell phospholipid-binding protein) (CCPBP) (Clara cells 10 kDa secretory protein) (CC10) (PCB-binding protein) (Secretoglobin family 1A member 1)	Scgb1a1	Cc10	Ugb	Utg				Mus musculus (Mouse)	96
P01173	WAP_MOUSE	reviewed	Whey acidic protein (WAP)	Wap							Mus musculus (Mouse)	134
P29788	VTNC_MOUSE	reviewed	Vitronectin (VN) (S-protein) (Serum-spreading factor)	Vtn							Mus musculus (Mouse)	478
O35982	SMR2B_MOUSE	reviewed	Submaxillary gland androgen-regulated protein 2, isoform beta (Salivary protein MSG2, isoform beta)	Smr2	Msg2	Vcs2					Mus musculus (Mouse)	41
Q02844	TRYB1_MOUSE	reviewed	Tryptase (EC 3.4.21.59) (Mast cell protease 7) (mMCP-7) (Tryptase alpha/beta-1)	Tpsab1	Mcpt7						Mus musculus (Mouse)	273
Q7TPG8	TAFA1_MOUSE	reviewed	Chemokine-like protein TAFA-1	Tafa1	Fam19a1						Mus musculus (Mouse)	133
O08665	SEM3A_MOUSE	reviewed	Semaphorin-3A (Semaphorin III) (Sema III) (Semaphorin-D) (Sema D)	Sema3a	Semad	SemD					Mus musculus (Mouse)	772
Q11204	SIA4B_MOUSE	reviewed	CMP-N-acetylneuraminate-beta-galactosamide-alpha-2,3-sialyltransferase 2 (Alpha 2,3-ST 2) (Beta-galactoside alpha-2,3-sialyltransferase 2) (EC 2.4.99.4) (Gal-NAc6S) (Gal-beta-1,3-GalNAc-alpha-2,3-sialyltransferase) (ST3Gal II) (ST3GalII) (ST3GalA.2) (Sialyltransferase 4B) (SIAT4-B)	St3gal2	Siat4b	Siat5					Mus musculus (Mouse)	350
P48030	TGFA_MOUSE	reviewed	Protransforming growth factor alpha [Cleaved into: Transforming growth factor alpha (TGF-alpha) (EGF-like TGF) (ETGF) (TGF type 1)]	Tgfa							Mus musculus (Mouse)	159
Q8BH89	WF15A_MOUSE	reviewed	WAP four-disulfide core domain protein 15A	Wfdc15a							Mus musculus (Mouse)	80
P49764	PLGF_MOUSE	reviewed	Placenta growth factor (PlGF)	Pgf	Plgf						Mus musculus (Mouse)	158
Q8K1H9	OBP2A_MOUSE	reviewed	Odorant-binding protein 2a (Epididymal-specific lipocalin-13)	Obp2a	Lcn13						Mus musculus (Mouse)	176
P04938	MUP11_MOUSE	reviewed	Major urinary protein 11	Mup11	Mup9						Mus musculus (Mouse)	181
Q4FZG8	OOSP2_MOUSE	reviewed	Oocyte-secreted protein 2 (Placenta-specific 1-like protein)	Oosp2	Gm99	Plac1l	Tmem122				Mus musculus (Mouse)	168
Q60841	RELN_MOUSE	reviewed	Reelin (EC 3.4.21.-) (Reeler protein)	Reln	Rl						Mus musculus (Mouse)	3461
O88569	ROA2_MOUSE	reviewed	Heterogeneous nuclear ribonucleoproteins A2/B1 (hnRNP A2/B1)	Hnrnpa2b1	Hnrpa2b1						Mus musculus (Mouse)	353
Q91WP6	SPA3N_MOUSE	reviewed	Serine protease inhibitor A3N (Serpin A3N)	Serpina3n	Spi2						Mus musculus (Mouse)	418
Q9R118	HTRA1_MOUSE	reviewed	Serine protease HTRA1 (EC 3.4.21.-) (High-temperature requirement A serine peptidase 1) (Serine protease 11)	Htra1	Htra	Prss11					Mus musculus (Mouse)	480
O35256	PR4A1_MOUSE	reviewed	Prolactin-4A1 (Placental prolactin-like protein A) (PLP-A) (PRL-like protein A)	Prl4a1	Prlpa						Mus musculus (Mouse)	227
Q69ZU6	THS7A_MOUSE	reviewed	Thrombospondin type-1 domain-containing protein 7A [Cleaved into: Thrombospondin type-1 domain-containing protein 7A, soluble form]	Thsd7a	Gm837	Kiaa0960					Mus musculus (Mouse)	1645
Q6JHY2	SMGC_MOUSE	reviewed	Submandibular gland protein C	Muc19	Smgc						Mus musculus (Mouse)	733
P50592	TNF10_MOUSE	reviewed	Tumor necrosis factor ligand superfamily member 10 (TNF-related apoptosis-inducing ligand) (Protein TRAIL) (CD antigen CD253)	Tnfsf10	Trail						Mus musculus (Mouse)	291
Q9D777	TNF13_MOUSE	reviewed	Tumor necrosis factor ligand superfamily member 13 (A proliferation-inducing ligand) (APRIL) (CD antigen CD256)	Tnfsf13	April						Mus musculus (Mouse)	241
Q9DCF1	TMM25_MOUSE	reviewed	Transmembrane protein 25	Tmem25							Mus musculus (Mouse)	365
Q6DFV8	VWDE_MOUSE	reviewed	von Willebrand factor D and EGF domain-containing protein	Vwde	Gm467						Mus musculus (Mouse)	926
Q64356	SVS6_MOUSE	reviewed	Seminal vesicle secretory protein 6 (SVSP99) (Seminal vesicle protein 6) (Seminal vesicle secretory protein VI) (SVS VI)	Svs6	Svp6						Mus musculus (Mouse)	99
Q62395	TFF3_MOUSE	reviewed	Trefoil factor 3 (Intestinal trefoil factor) (mITF)	Tff3	Itf						Mus musculus (Mouse)	81
Q70E20	SNED1_MOUSE	reviewed	Sushi, nidogen and EGF-like domain-containing protein 1 (Secreted protein SST-3) (Stromal nidogen extracellular matrix protein)	Sned1	Snep						Mus musculus (Mouse)	1403
Q8BN82	S17A5_MOUSE	reviewed	Sialin (H(+)/nitrate cotransporter) (H(+)/sialic acid cotransporter) (AST) (Solute carrier family 17 member 5) (Vesicular H(+)/Aspartate-glutamate cotransporter)	Slc17a5							Mus musculus (Mouse)	495
P28047	WNT7B_MOUSE	reviewed	Protein Wnt-7b	Wnt7b	Wnt-7b						Mus musculus (Mouse)	349
Q9WU66	SFRP5_MOUSE	reviewed	Secreted frizzled-related protein 5 (sFRP-5)	Sfrp5							Mus musculus (Mouse)	314
O35988	SDC4_MOUSE	reviewed	Syndecan-4 (SYND4) (Ryudocan core protein)	Sdc4							Mus musculus (Mouse)	198
Q9ER58	TICN2_MOUSE	reviewed	Testican-2 (SPARC/osteonectin, CWCV, and Kazal-like domains proteoglycan 2)	Spock2	Ticn2						Mus musculus (Mouse)	423
Q08535	SECR_MOUSE	reviewed	Secretin	Sct							Mus musculus (Mouse)	133
Q3UN54	SSLP1_MOUSE	reviewed	Secreted seminal-vesicle Ly-6 protein 1 (SSLP-1)	Sslp1	Gm191						Mus musculus (Mouse)	99
P16043	SLIB_MOUSE	reviewed	Somatoliberin (Growth hormone-releasing factor) (GRF) (Growth hormone-releasing hormone) (GHRH)	Ghrh							Mus musculus (Mouse)	103
Q62177	SEM3B_MOUSE	reviewed	Semaphorin-3B (Semaphorin-A) (Sema A)	Sema3b	Sema	Semaa					Mus musculus (Mouse)	748
Q7TSK2	SEZ6_MOUSE	reviewed	Seizure protein 6 (SEZ-6) (Brain-specific receptor-like protein C) (BSRP-C)	Sez6	Kiaa4158						Mus musculus (Mouse)	991
Q9JJS0	SCUB2_MOUSE	reviewed	Signal peptide, CUB and EGF-like domain-containing protein 2 (Protein CEGP1) (Scube/You)	Scube2	Cegp1						Mus musculus (Mouse)	997
Q8BMS2	SPON2_MOUSE	reviewed	Spondin-2 (Mindin)	Spon2							Mus musculus (Mouse)	330
Q8VHI5	VITRN_MOUSE	reviewed	Vitrin (Akhirin)	Vit	Akh						Mus musculus (Mouse)	650
Q8CBR6	TSK_MOUSE	reviewed	Tsukushin (Tsukushi) (Leucine-rich repeat-containing protein 54)	Tsku	Lrrc54	Tsk					Mus musculus (Mouse)	354
Q9WUD6	WNT8B_MOUSE	reviewed	Protein Wnt-8b	Wnt8b							Mus musculus (Mouse)	350
P31240	PDGFB_MOUSE	reviewed	Platelet-derived growth factor subunit B (PDGF subunit B) (PDGF-2) (Platelet-derived growth factor B chain) (Platelet-derived growth factor beta polypeptide) (Proto-oncogene c-Sis)	Pdgfb	Sis						Mus musculus (Mouse)	241
Q9CPT4	MYDGF_MOUSE	reviewed	Myeloid-derived growth factor (MYDGF)	Mydgf	D17Wsu104e						Mus musculus (Mouse)	166
Q8VCC9	SPON1_MOUSE	reviewed	Spondin-1 (F-spondin)	Spon1							Mus musculus (Mouse)	807
Q3U6K5	SPAT6_MOUSE	reviewed	Spermatogenesis-associated protein 6 (Kinesin-related protein)	Spata6	Hash						Mus musculus (Mouse)	488
Q9DAS4	PR8A8_MOUSE	reviewed	Prolactin-8A8 (Placental prolactin-like protein C3) (PLP-C3) (PRL-like protein C3) (Prolactin-like protein C-gamma) (PLP C-gamma)	Prl8a8	Prlpc3						Mus musculus (Mouse)	241
Q8BS03	PI15_MOUSE	reviewed	Peptidase inhibitor 15 (PI-15) (SugarCrisp)	Pi15							Mus musculus (Mouse)	258
Q3UW31	PATE2_MOUSE	reviewed	Prostate and testis expressed protein 2 (PATE-like protein M) (PATE-M)	Pate2	Gm846						Mus musculus (Mouse)	111
P0C7W3	TOR2X_MOUSE	reviewed	Prosalusin (Torsin family 2 member A) (Torsin-2A) [Cleaved into: Salusin-beta]	Tor2a							Mus musculus (Mouse)	231
Q3UW55	WFC6A_MOUSE	reviewed	WAP four-disulfide core domain protein 6A (Putative protease inhibitor WAP6A)	Wfdc6a	Gm122						Mus musculus (Mouse)	136
Q3U515	VWCE_MOUSE	reviewed	von Willebrand factor C and EGF domain-containing protein	Vwce							Mus musculus (Mouse)	929
Q80YX1	TENA_MOUSE	reviewed	Tenascin (TN) (Hexabrachion) (Tenascin-C) (TN-C)	Tnc	Hxb						Mus musculus (Mouse)	2110
P12656	TSHB_MOUSE	reviewed	Thyrotropin subunit beta (Thyroid-stimulating hormone subunit beta) (TSH-B) (TSH-beta) (Thyrotropin beta chain)	Tshb							Mus musculus (Mouse)	138
Q9JMI7	TX101_MOUSE	reviewed	Testis-expressed protein 101 (TES101-reactive protein) (TES101RP)	Tex101							Mus musculus (Mouse)	250
Q921I1	TRFE_MOUSE	reviewed	Serotransferrin (Transferrin) (Beta-1 metal-binding globulin) (Siderophilin)	Tf	Trf						Mus musculus (Mouse)	697
Q921W8	SCT1A_MOUSE	reviewed	Secreted and transmembrane protein 1A	Sectm1a							Mus musculus (Mouse)	192
Q03517	SCG2_MOUSE	reviewed	Secretogranin-2 (Chromogranin-C) (Secretogranin II) (SgII) [Cleaved into: Secretoneurin (SN); Manserin]	Scg2	Chgc	Scg-2					Mus musculus (Mouse)	617
Q99P68	SOST_MOUSE	reviewed	Sclerostin	Sost							Mus musculus (Mouse)	211
T1NXB5	VSTM4_MOUSE	reviewed	V-set and transmembrane domain-containing protein 4 [Cleaved into: Peptide Lv]	Vstm4							Mus musculus (Mouse)	319
P21614	VTDB_MOUSE	reviewed	Vitamin D-binding protein (DBP) (VDB) (Gc-globulin) (Group-specific component)	Gc							Mus musculus (Mouse)	476
Q14BU0	UCMA_MOUSE	reviewed	Unique cartilage matrix-associated protein (Upper zone of growth plate and cartilage matrix associated protein) [Cleaved into: Unique cartilage matrix-associated protein C-terminal fragment (Ucma-C) (Gla-rich protein) (GRP)]	Ucma							Mus musculus (Mouse)	138
P20239	ZP2_MOUSE	reviewed	Zona pellucida sperm-binding protein 2 (Zona pellucida glycoprotein 2) (Zp-2) (Zona pellucida protein A) [Cleaved into: Processed zona pellucida sperm-binding protein 2]	Zp2	Zp-2	Zpa					Mus musculus (Mouse)	713
Q8R121	ZPI_MOUSE	reviewed	Protein Z-dependent protease inhibitor (PZ-dependent protease inhibitor) (PZI) (Serpin A10)	Serpina10	Zpi						Mus musculus (Mouse)	448
Q8BV57	SRCRL_MOUSE	reviewed	Soluble scavenger receptor cysteine-rich domain-containing protein SSC5D (Scavenger receptor cysteine-rich domain-containing protein LOC284297 homolog)	Ssc5d	S5D-SRCRB						Mus musculus (Mouse)	1371
Q6QR59	TCAF3_MOUSE	reviewed	TRPM8 channel-associated factor 3 (Experimental autoimmune prostatitis antigen 2)	Tcaf3	Eapa2	Fam115e					Mus musculus (Mouse)	914
P13609	SRGN_MOUSE	reviewed	Serglycin (Mastocytoma proteoglycan core protein) (Secretory granule proteoglycan core protein) (gp600)	Srgn	Prg	Prg1					Mus musculus (Mouse)	152
Q8BVR6	RSPRY_MOUSE	reviewed	RING finger and SPRY domain-containing protein 1	Rspry1	Kiaa1972						Mus musculus (Mouse)	576
P30933	SVS5_MOUSE	reviewed	Seminal vesicle secretory protein 5 (SVS protein F) (Seminal vesicle secretory protein V) (SVS V)	Svs5	Svp5						Mus musculus (Mouse)	122
P97430	SLPI_MOUSE	reviewed	Antileukoproteinase (ALP) (Secretory leukocyte protease inhibitor)	Slpi							Mus musculus (Mouse)	131
P06880	SOMA_MOUSE	reviewed	Somatotropin (Growth hormone)	Gh1	Gh						Mus musculus (Mouse)	216
A2AVA0	SVEP1_MOUSE	reviewed	Sushi, von Willebrand factor type A, EGF and pentraxin domain-containing protein 1 (Polydom)	Svep1							Mus musculus (Mouse)	3567
P04918	SAA3_MOUSE	reviewed	Serum amyloid A-3 protein	Saa3							Mus musculus (Mouse)	122
Q9D2S4	SPAC7_MOUSE	reviewed	Sperm acrosome-associated protein 7	Spaca7							Mus musculus (Mouse)	182
O89026	ROBO1_MOUSE	reviewed	Roundabout homolog 1	Robo1	Dutt1						Mus musculus (Mouse)	1612
P22725	WNT5A_MOUSE	reviewed	Protein Wnt-5a	Wnt5a	Wnt-5a						Mus musculus (Mouse)	380
Q62005	ZP1_MOUSE	reviewed	Zona pellucida sperm-binding protein 1 (Zona pellucida glycoprotein 1) (Zp-1) [Cleaved into: Processed zona pellucida sperm-binding protein 1]	Zp1							Mus musculus (Mouse)	623
P48615	WNT11_MOUSE	reviewed	Protein Wnt-11	Wnt11	Wnt-11						Mus musculus (Mouse)	354
P16014	SCG1_MOUSE	reviewed	Secretogranin-1 (Chromogranin-B) (CgB) (Secretogranin I) (SgI) [Cleaved into: CCB peptide; PE-11]	Chgb	Scg-1	Scg1					Mus musculus (Mouse)	677
Q9DAU7	WFDC2_MOUSE	reviewed	WAP four-disulfide core domain protein 2 (WAP domain-containing protein HE4)	Wfdc2	He4						Mus musculus (Mouse)	174
P22724	WNT4_MOUSE	reviewed	Protein Wnt-4	Wnt4	Wnt-4						Mus musculus (Mouse)	351
Q00519	XDH_MOUSE	reviewed	Xanthine dehydrogenase/oxidase [Includes: Xanthine dehydrogenase (XD) (EC 1.17.1.4); Xanthine oxidase (XO) (EC 1.17.3.2) (Xanthine oxidoreductase) (XOR)]	Xdh							Mus musculus (Mouse)	1335
O08970	TUFT1_MOUSE	reviewed	Tuftelin	Tuft1							Mus musculus (Mouse)	390
Q9JK88	SPI2_MOUSE	reviewed	Serpin I2 (Serine protease inhibitor 14)	Serpini2	Spi14						Mus musculus (Mouse)	405
P43025	TETN_MOUSE	reviewed	Tetranectin (TN) (C-type lectin domain family 3 member B) (Plasminogen kringle 4-binding protein)	Clec3b	Tna						Mus musculus (Mouse)	202
Q8C8N3	VWC2_MOUSE	reviewed	Brorin (Brain-specific chordin-like protein) (CR (chordin-like cysteine-rich) domain-containing adhesive protein) (Cradin) (von Willebrand factor C domain-containing protein 2)	Vwc2							Mus musculus (Mouse)	324
Q9DCT5	SDF2_MOUSE	reviewed	Stromal cell-derived factor 2 (SDF-2)	Sdf2							Mus musculus (Mouse)	211
Q14AE4	WFDC3_MOUSE	reviewed	WAP four-disulfide core domain protein 3 (Putative protease inhibitor WAP14)	Wfdc3	Wap14						Mus musculus (Mouse)	130
P22727	WNT6_MOUSE	reviewed	Protein Wnt-6	Wnt6	Wnt-6						Mus musculus (Mouse)	364
Q7TN22	TXD16_MOUSE	reviewed	Thioredoxin domain-containing protein 16	Txndc16	Kiaa1344						Mus musculus (Mouse)	820
Q9QYS1	WNT16_MOUSE	reviewed	Protein Wnt-16	Wnt16							Mus musculus (Mouse)	364
P07759	SPA3K_MOUSE	reviewed	Serine protease inhibitor A3K (Serpin A3K) (Contrapsin) (SPI-2)	Serpina3k	Mcm2	Spi2					Mus musculus (Mouse)	418
Q7M747	S2B24_MOUSE	reviewed	Secretoglobin family 2B member 24 (Allergen dI chain C2B) (Androgen-binding protein zeta) (Lacrimal androgen-binding protein zeta)	Scgb2b24	Abpz						Mus musculus (Mouse)	112
Q9R1B9	SLIT2_MOUSE	reviewed	Slit homolog 2 protein (Slit-2) [Cleaved into: Slit homolog 2 protein N-product; Slit homolog 2 protein C-product]	Slit2							Mus musculus (Mouse)	1521
Q9Z1T2	TSP4_MOUSE	reviewed	Thrombospondin-4	Thbs4	Tsp4						Mus musculus (Mouse)	963
P62960	YBOX1_MOUSE	reviewed	Nuclease-sensitive element-binding protein 1 (CCAAT-binding transcription factor I subunit A) (CBF-A) (DNA-binding protein B) (DBPB) (Enhancer factor I subunit A) (EFI-A) (Y-box transcription factor) (Y-box-binding protein 1) (YB-1)	Ybx1	Msy-1	Msy1	Nsep1	Yb1			Mus musculus (Mouse)	322
Q8R5M2	WNT9A_MOUSE	reviewed	Protein Wnt-9a (Protein Wnt-14)	Wnt9a	Wnt14						Mus musculus (Mouse)	365
P97946	VEGFD_MOUSE	reviewed	Vascular endothelial growth factor D (VEGF-D) (c-Fos-induced growth factor) (FIGF)	Vegfd	Figf						Mus musculus (Mouse)	358
Q62522	ZPBP1_MOUSE	reviewed	Zona pellucida-binding protein 1 (Inner acrosomal membrane IAM38) (Sp38)	Zpbp	Zpbp1						Mus musculus (Mouse)	350
P13438	TSP_MOUSE	reviewed	Trophoblast-specific protein alpha	Tpbpa	Tpbp						Mus musculus (Mouse)	124
Q9JHB3	TIMP4_MOUSE	reviewed	Metalloproteinase inhibitor 4 (Tissue inhibitor of metalloproteinases 4) (TIMP-4)	Timp4							Mus musculus (Mouse)	224
Q64726	ZA2G_MOUSE	reviewed	Zinc-alpha-2-glycoprotein (Zn-alpha-2-GP) (Zn-alpha-2-glycoprotein)	Azgp1							Mus musculus (Mouse)	307
P35918	VGFR2_MOUSE	reviewed	Vascular endothelial growth factor receptor 2 (VEGFR-2) (EC 2.7.10.1) (Fetal liver kinase 1) (FLK-1) (Kinase NYK) (Protein-tyrosine kinase receptor flk-1) (CD antigen CD309)	Kdr	Flk-1	Flk1					Mus musculus (Mouse)	1367
P05143	PRP2_MOUSE	reviewed	Proline-rich protein 2 (Proline-rich protein MP-3)	Prp2	Prh1	Prp					Mus musculus (Mouse)	317
Q08761	PROS_MOUSE	reviewed	Vitamin K-dependent protein S	Pros1	Pros						Mus musculus (Mouse)	675
Q64339	ISG15_MOUSE	reviewed	Ubiquitin-like protein ISG15 (Interferon-induced 15 kDa protein) (Interferon-induced 17 kDa protein) (IP17) (Ubiquitin cross-reactive protein)	Isg15	G1p2	Ucrp					Mus musculus (Mouse)	161
Q9D8B7	JAM3_MOUSE	reviewed	Junctional adhesion molecule C (JAM-C) (JAM-2) (Junctional adhesion molecule 3) (JAM-3) [Cleaved into: Soluble form of JAM-C (sJAM-C)]	Jam3							Mus musculus (Mouse)	310
Q8BJ66	KAZD1_MOUSE	reviewed	Kazal-type serine protease inhibitor domain-containing protein 1 (Bone and odontoblast-expressed protein 1) (Insulin-like growth factor-binding-related protein 10) (IGFBP-rP10) (IGFBP-related protein 10) (Insulin-like growth factor-binding-related protein 4)	Kazald1	Bono1	Igfbprp10					Mus musculus (Mouse)	313
Q8CI19	PDGFC_MOUSE	reviewed	Platelet-derived growth factor C (PDGF-C) (Fallotein) (Spinal cord-derived growth factor) (SCDGF) (VEGF-E) [Cleaved into: Platelet-derived growth factor C, latent form (PDGFC latent form); Platelet-derived growth factor C, receptor-binding form (PDGFC receptor-binding form)]	Pdgfc	Scdgf						Mus musculus (Mouse)	345
Q02819	NUCB1_MOUSE	reviewed	Nucleobindin-1 (CALNUC)	Nucb1	Nuc	Nucb					Mus musculus (Mouse)	459
P81117	NUCB2_MOUSE	reviewed	Nucleobindin-2 (DNA-binding protein NEFA) (Prepronesfatin) [Cleaved into: Nesfatin-1]	Nucb2	Nefa						Mus musculus (Mouse)	420
P01139	NGF_MOUSE	reviewed	Beta-nerve growth factor (Beta-NGF)	Ngf	Ngfb						Mus musculus (Mouse)	241
Q9JHF9	LY96_MOUSE	reviewed	Lymphocyte antigen 96 (Ly-96) (ESOP-1) (Protein MD-2)	Ly96	Esop1	Md2					Mus musculus (Mouse)	160
Q9WVA8	NPFF_MOUSE	reviewed	Pro-FMRFamide-related neuropeptide FF (FMRFamide-related peptides) [Cleaved into: Neuropeptide SF (NPSF); Neuropeptide FF (NPFF); Neuropeptide AF-like (NPAF)]	Npff							Mus musculus (Mouse)	114
O09043	NAPSA_MOUSE	reviewed	Napsin-A (EC 3.4.23.-) (KDAP-1) (Kidney-derived aspartic protease-like protein) (KAP)	Napsa	Kdap	Nap					Mus musculus (Mouse)	419
O35551	RABE1_MOUSE	reviewed	Rab GTPase-binding effector protein 1 (Rabaptin-5) (Rabaptin-5alpha)	Rabep1	Rab5ep	Rabpt5	Rabpt5a				Mus musculus (Mouse)	862
O08601	MTP_MOUSE	reviewed	Microsomal triglyceride transfer protein large subunit	Mttp	Mtp						Mus musculus (Mouse)	894
P09103	PDIA1_MOUSE	reviewed	Protein disulfide-isomerase (PDI) (EC 5.3.4.1) (Cellular thyroid hormone-binding protein) (Endoplasmic reticulum resident protein 59) (ER protein 59) (ERp59) (Prolyl 4-hydroxylase subunit beta) (p55)	P4hb	Pdia1						Mus musculus (Mouse)	509
Q9CQW3	PROZ_MOUSE	reviewed	Vitamin K-dependent protein Z	Proz							Mus musculus (Mouse)	399
Q61282	PGCA_MOUSE	reviewed	Aggrecan core protein (Cartilage-specific proteoglycan core protein) (CSPCP)	Acan	Agc	Agc1					Mus musculus (Mouse)	2132
P11588	MUP1_MOUSE	reviewed	Major urinary protein 1 (MUP 1)	Mup1							Mus musculus (Mouse)	180
P25085	IL1RA_MOUSE	reviewed	Interleukin-1 receptor antagonist protein (IL-1RN) (IL-1ra) (IRAP) (IL1 inhibitor)	Il1rn	Il-1ra						Mus musculus (Mouse)	178
Q9R098	HGFA_MOUSE	reviewed	Hepatocyte growth factor activator (HGF activator) (HGFA) (EC 3.4.21.-) [Cleaved into: Hepatocyte growth factor activator short chain; Hepatocyte growth factor activator long chain]	Hgfac							Mus musculus (Mouse)	653
P01592	IGJ_MOUSE	reviewed	Immunoglobulin J chain	Jchain	Igj						Mus musculus (Mouse)	159
Q91ZJ9	HYAL1_MOUSE	reviewed	Hyaluronidase-1 (Hyal-1) (EC 3.2.1.35) (Hyaluronoglucosaminidase-1)	Hyal1							Mus musculus (Mouse)	462
Q8R1R4	IL34_MOUSE	reviewed	Interleukin-34 (IL-34)	Il34							Mus musculus (Mouse)	235
Q9QYY1	I36RA_MOUSE	reviewed	Interleukin-36 receptor antagonist protein (IL-36Ra) (Interleukin-1 HY1) (IL-1HY1) (Interleukin-1 delta) (IL-1 delta) (Interleukin-1 family member 5) (IL-1F5) (Interleukin-1 homolog 3) (IL-1H3) (Interleukin-1-like protein 1) (IL-1L1)	IL36RN	Fil1d	Il1f5	Il1h3	Il1hy1			Mus musculus (Mouse)	156
O09051	GUC2B_MOUSE	reviewed	Guanylate cyclase activator 2B [Cleaved into: Uroguanylin (UGN)]	Guca2b							Mus musculus (Mouse)	106
P57785	LFTY2_MOUSE	reviewed	Left-right determination factor 2 (Left-right determination factor B) (Protein lefty-2) (Protein lefty-B)	Lefty2	Leftb						Mus musculus (Mouse)	368
Q9R0B6	LAMC3_MOUSE	reviewed	Laminin subunit gamma-3 (Laminin-12 subunit gamma) (Laminin-14 subunit gamma) (Laminin-15 subunit gamma)	Lamc3							Mus musculus (Mouse)	1581
Q6PE55	PGFRL_MOUSE	reviewed	Platelet-derived growth factor receptor-like protein (PDGFR-like protein)	Pdgfrl							Mus musculus (Mouse)	375
O88174	MCP_MOUSE	reviewed	Membrane cofactor protein (CD antigen CD46)	Cd46	Mcp						Mus musculus (Mouse)	365
P70380	IL18_MOUSE	reviewed	Interleukin-18 (IL-18) (Interferon gamma-inducing factor) (IFN-gamma-inducing factor) (Interleukin-1 gamma) (IL-1 gamma)	Il18	Igif						Mus musculus (Mouse)	192
Q61730	IL1AP_MOUSE	reviewed	Interleukin-1 receptor accessory protein (IL-1 receptor accessory protein) (IL-1RAcP) (Interleukin-33 receptot beta chain)	Il1rap							Mus musculus (Mouse)	570
Q60819	I15RA_MOUSE	reviewed	Interleukin-15 receptor subunit alpha (IL-15 receptor subunit alpha) (IL-15R-alpha) (IL-15RA) (CD antigen CD215) [Cleaved into: Soluble interleukin-15 receptor subunit alpha (sIL-15 receptor subunit alpha) (sIL-15R-alpha) (sIL-15RA)]	Il15ra							Mus musculus (Mouse)	263
P43137	LIT1_MOUSE	reviewed	Lithostathine-1 (Islet of Langerhans regenerating protein 1) (REG 1) (Pancreatic stone protein 1) (PSP) (Pancreatic thread protein 1) (PTP) (Regenerating protein 1)	Reg1							Mus musculus (Mouse)	165
Q9WUG6	INSL5_MOUSE	reviewed	Insulin-like peptide INSL5 (Insulin-like peptide 5) (Relaxin/insulin-like factor 2) (Relaxin/insulin-like protein) [Cleaved into: Insulin-like peptide INSL5 B chain; Insulin-like peptide INSL5 A chain]	Insl5	Rif	Rif2	Zins3				Mus musculus (Mouse)	135
Q9ESD1	PRSS8_MOUSE	reviewed	Prostasin (EC 3.4.21.-) (Channel-activating protease 1) (CAP1) (Serine protease 8) [Cleaved into: Prostasin light chain; Prostasin heavy chain]	Prss8	Cap1						Mus musculus (Mouse)	342
Q5H8B9	FREM3_MOUSE	reviewed	FRAS1-related extracellular matrix protein 3 (NV domain-containing protein 2)	Frem3	Gm795	Nv2					Mus musculus (Mouse)	2123
O70497	FCN2_MOUSE	reviewed	Ficolin-2 (Collagen/fibrinogen domain-containing protein 2) (Ficolin-B) (Ficolin-beta) (L-ficolin)	Fcn2	Fcnb						Mus musculus (Mouse)	314
P0DMC4	ELA_MOUSE	reviewed	Apelin receptor early endogenous ligand (Protein Elabela) (ELA) (Protein Toddler)	Apela	Ela	Ende	Gm10664	Tdl			Mus musculus (Mouse)	54
O08999	LTBP2_MOUSE	reviewed	Latent-transforming growth factor beta-binding protein 2 (LTBP-2)	Ltbp2							Mus musculus (Mouse)	1813
P54615	OSTR_MOUSE	reviewed	Osteocalcin-related protein (Gamma-carboxyglutamic acid-containing protein 3) (Nephrocalcin) (OC-X)	Bglap3	Bglap-rs1						Mus musculus (Mouse)	95
Q7M756	PRS54_MOUSE	reviewed	Inactive serine protease 54 (Plasma kallikrein-like protein 4)	Prss54	Klkbl4						Mus musculus (Mouse)	383
Q99KQ4	NAMPT_MOUSE	reviewed	Nicotinamide phosphoribosyltransferase (NAmPRTase) (Nampt) (EC 2.4.2.12) (Pre-B-cell colony-enhancing factor 1 homolog) (PBEF) (Visfatin)	Nampt	Pbef1						Mus musculus (Mouse)	491
A7RDN6	RNLS_MOUSE	reviewed	Renalase (EC 1.6.3.5) (Monoamine oxidase-C) (MAO-C) (mMAO-C)	Rnls							Mus musculus (Mouse)	342
O88188	LY86_MOUSE	reviewed	Lymphocyte antigen 86 (Ly-86) (Protein MD-1)	Ly86	Md1						Mus musculus (Mouse)	162
Q9CXD9	LRC17_MOUSE	reviewed	Leucine-rich repeat-containing protein 17	Lrrc17							Mus musculus (Mouse)	443
Q9D2G9	HIPL2_MOUSE	reviewed	HHIP-like protein 2	Hhipl2	Hhip3	Kiaa1822l					Mus musculus (Mouse)	717
Q8C7K6	PCYXL_MOUSE	reviewed	Prenylcysteine oxidase-like (EC 1.8.3.-)	Pcyox1l							Mus musculus (Mouse)	495
Q61468	MSLN_MOUSE	reviewed	Mesothelin (Pre-pro-megakaryocyte-potentiating factor) [Cleaved into: Megakaryocyte-potentiating factor (MPF); Mesothelin, cleaved form]	Msln	Mes	Mpf					Mus musculus (Mouse)	625
Q6P3Y9	PONL1_MOUSE	reviewed	Podocan-like protein 1	Podnl1	Gm506						Mus musculus (Mouse)	559
O54830	PR7A1_MOUSE	reviewed	Prolactin-7A1 (Placental prolactin-like protein E) (PLP-E) (PRL-like protein E) (Placental prolactin-like protein G) (PLP-G) (PRL-like protein G)	Prl7a1	Prlpe	Prlpg					Mus musculus (Mouse)	266
Q5H8A1	NMS_MOUSE	reviewed	Neuromedin-S	Nms							Mus musculus (Mouse)	153
Q80VU4	NTF4_MOUSE	reviewed	Neurotrophin-4 (NT-4) (Neurotrophin-5) (NT-5) (Neutrophic factor 4)	Ntf4	Ntf5						Mus musculus (Mouse)	209
Q4ZJM7	OTOL1_MOUSE	reviewed	Otolin-1	Otol1	Gm414						Mus musculus (Mouse)	482
Q925U0	OOSP1_MOUSE	reviewed	Oocyte-secreted protein 1 (Initiate factor 3)	Oosp1	If3						Mus musculus (Mouse)	202
G5E8D7	OOSP3_MOUSE	reviewed	Oocyte-secreted protein 3	Oosp3							Mus musculus (Mouse)	195
E9QA28	CEA16_MOUSE	reviewed	Carcinoembryonic antigen-related cell adhesion molecule 16	Ceacam16							Mus musculus (Mouse)	426
P38649	BGAT_MOUSE	reviewed	Histo-blood group ABO system transferase (Cis-AB transferase) (Fucosylglycoprotein 3-alpha-galactosyltransferase) (Fucosylglycoprotein alpha-N-acetylgalactosaminyltransferase) (Glycoprotein-fucosylgalactoside alpha-N-acetylgalactosaminyltransferase) (EC 2.4.1.40) (Glycoprotein-fucosylgalactoside alpha-galactosyltransferase) (EC 2.4.1.37) (Histo-blood group A transferase) (A transferase) (Histo-bl…	Abo							Mus musculus (Mouse)	332
P58242	ASM3B_MOUSE	reviewed	Acid sphingomyelinase-like phosphodiesterase 3b (ASM-like phosphodiesterase 3b) (EC 3.1.4.-)	Smpdl3b	Asml3b						Mus musculus (Mouse)	456
P27931	IL1R2_MOUSE	reviewed	Interleukin-1 receptor type 2 (IL-1R-2) (IL-1RT-2) (IL-1RT2) (CD121 antigen-like family member B) (IL-1 type II receptor) (Interleukin-1 receptor beta) (IL-1R-beta) (Interleukin-1 receptor type II) (CD antigen CD121b) [Cleaved into: Interleukin-1 receptor type 2, membrane form (mIL-1R2) (mIL-1RII); Interleukin-1 receptor type 2, soluble form (sIL-1R2) (sIL-1RII)]	Il1r2	Il-1r2	Il1rb					Mus musculus (Mouse)	410
Q80ZF2	IFNE_MOUSE	reviewed	Interferon epsilon (IFN-epsilon) (Interferon epsilon-1) (Interferon tau-1)	Ifne	Ifne1	Ifnt1					Mus musculus (Mouse)	192
Q9ESM3	HPLN2_MOUSE	reviewed	Hyaluronan and proteoglycan link protein 2 (Brain link protein 1)	Hapln2	Bral1						Mus musculus (Mouse)	341
P01680	KV4A1_MOUSE	reviewed	Ig kappa chain V-IV region S107B								Mus musculus (Mouse)	129
Q5RJI4	PKDCC_MOUSE	reviewed	Extracellular tyrosine-protein kinase PKDCC (EC 2.7.10.2) (Protein kinase domain-containing protein, cytoplasmic) (Protein kinase-like protein SgK493) (Sugen kinase 493) (Vertebrate lonesome kinase)	Pkdcc	Sgk493	Vlk					Mus musculus (Mouse)	492
Q62151	RAGE_MOUSE	reviewed	Advanced glycosylation end product-specific receptor (Receptor for advanced glycosylation end products)	Ager	Rage						Mus musculus (Mouse)	402
O88783	FA5_MOUSE	reviewed	Coagulation factor V (Activated protein C cofactor) [Cleaved into: Coagulation factor V heavy chain; Coagulation factor V light chain]	F5							Mus musculus (Mouse)	2183
Q6S5C2	GNPTG_MOUSE	reviewed	N-acetylglucosamine-1-phosphotransferase subunit gamma (GlcNAc-1-phosphotransferase subunit gamma) (M6PR domain-containing protein 1) (UDP-N-acetylglucosamine-1-phosphotransferase subunit gamma)	Gnptg	Mdcp1						Mus musculus (Mouse)	307
Q8VEJ3	DKK4_MOUSE	reviewed	Dickkopf-related protein 4 (Dickkopf-4) (Dkk-4)	Dkk4							Mus musculus (Mouse)	221
P11034	MCPT1_MOUSE	reviewed	Mast cell protease 1 (mMCP-1) (EC 3.4.21.-)	Mcpt1							Mus musculus (Mouse)	246
Q9QXU7	PROK2_MOUSE	reviewed	Prokineticin-2 (PK2) (Protein Bv8 homolog)	Prok2	Bv8						Mus musculus (Mouse)	128
P61364	OSTN_MOUSE	reviewed	Osteocrin (Musclin) [Cleaved into: Processed Osteocrin]	Ostn							Mus musculus (Mouse)	130
Q64387	PNOC_MOUSE	reviewed	Prepronociceptin (N23K/N27K) [Cleaved into: Nocistatin; Nociceptin (Orphanin FQ) (PPNOC); Orphanin FQ2]	Pnoc	Npnc1						Mus musculus (Mouse)	187
Q0Q236	BSPH2_MOUSE	reviewed	Binder of sperm protein homolog 2	Bsph2							Mus musculus (Mouse)	131
Q99JA0	CALCA_MOUSE	reviewed	Calcitonin gene-related peptide 1 (Alpha-type CGRP) (Calcitonin gene-related peptide I) (CGRP-I)	Calca	Calc						Mus musculus (Mouse)	128
Q9D269	CST11_MOUSE	reviewed	Cystatin-11 (Cystatin-E1) (Cystatin-related epididymal spermatogenic protein 2)	Cst11	Cres2	CSTE1					Mus musculus (Mouse)	139
P50228	CXCL5_MOUSE	reviewed	C-X-C motif chemokine 5 (Cytokine LIX) (Small-inducible cytokine B5) [Cleaved into: GCP-2(1-78); GCP-2(9-78)]	Cxcl5	Scyb5						Mus musculus (Mouse)	132
P16294	FA9_MOUSE	reviewed	Coagulation factor IX (EC 3.4.21.22) (Christmas factor) [Cleaved into: Coagulation factor IXa light chain; Coagulation factor IXa heavy chain]	F9	Cf9						Mus musculus (Mouse)	471
P22389	EDN2_MOUSE	reviewed	Endothelin-2 (ET-2) (Preproendothelin-2) (PPET2) (Vasoactive intestinal contractor) (VIC)	Edn2							Mus musculus (Mouse)	175
P50716	DAR12_MOUSE	reviewed	Alpha-defensin-related sequence 12 (CRS4C5) (Cryptdin-related protein 4C-5) (Defensin-related cryptdin-related sequence 12)	Defa-rs12	Defcr-rs12						Mus musculus (Mouse)	91
Q71KU9	FGL1_MOUSE	reviewed	Fibrinogen-like protein 1 (Fibrinogen-related protein 1) (Mfrep-1) (Liver fibrinogen-related protein-1) (Mfire-1)	Fgl1	Mfire1						Mus musculus (Mouse)	314
P46412	GPX3_MOUSE	reviewed	Glutathione peroxidase 3 (GPx-3) (GSHPx-3) (EC 1.11.1.9) (Plasma glutathione peroxidase) (GPx-P) (GSHPx-P)	Gpx3							Mus musculus (Mouse)	226
P48540	GDNF_MOUSE	reviewed	Glial cell line-derived neurotrophic factor (mGDNF) (Astrocyte-derived trophic factor) (ATF)	Gdnf							Mus musculus (Mouse)	211
Q9EQX0	GHRL_MOUSE	reviewed	Appetite-regulating hormone (Growth hormone secretagogue) (Growth hormone-releasing peptide) (Motilin-related peptide) (Protein M46) [Cleaved into: Ghrelin; Obestatin]	Ghrl	Mtlrp						Mus musculus (Mouse)	117
Q61335	BAP31_MOUSE	reviewed	B-cell receptor-associated protein 31 (BCR-associated protein 31) (Bap31) (p28)	Bcap31	Bap31						Mus musculus (Mouse)	245
Q8R0Z2	ENOX2_MOUSE	reviewed	Ecto-NOX disulfide-thiol exchanger 2 (APK1 antigen) (Cytosolic ovarian carcinoma antigen 1) (Tumor-associated hydroquinone oxidase) (tNOX) [Includes: Hydroquinone [NADH] oxidase (EC 1.-.-.-); Protein disulfide-thiol oxidoreductase (EC 1.-.-.-)]	Enox2	Cova1						Mus musculus (Mouse)	598
Q5FW85	ECM2_MOUSE	reviewed	Extracellular matrix protein 2 (Tenonectin)	Ecm2							Mus musculus (Mouse)	670
Q9DAG6	GPRL1_MOUSE	reviewed	GLIPR1-like protein 1	Glipr1l1							Mus musculus (Mouse)	236
Q99M71	EPDR1_MOUSE	reviewed	Mammalian ependymin-related protein 1 (MERP-1)	Epdr1	Epdr2	Merp1	Merp2				Mus musculus (Mouse)	224
Q9CR36	GKN1_MOUSE	reviewed	Gastrokine-1 (18 kDa antrum mucosa protein) (AMP-18) (Protein CA11 homolog)	Gkn1	Amp18	Ca11					Mus musculus (Mouse)	201
P12804	FGL2_MOUSE	reviewed	Fibroleukin (Cytotoxic T-lymphocyte-specific protein) (Fibrinogen-like protein 2) (Prothrombinase)	Fgl2	Fiblp						Mus musculus (Mouse)	432
Q8K0E8	FIBB_MOUSE	reviewed	Fibrinogen beta chain [Cleaved into: Fibrinopeptide B; Fibrinogen beta chain]	Fgb							Mus musculus (Mouse)	481
Q9QZZ6	DERM_MOUSE	reviewed	Dermatopontin (Early quiescence protein 1) (EQ-1) (Tyrosine-rich acidic matrix protein) (TRAMP)	Dpt							Mus musculus (Mouse)	201
P70389	ALS_MOUSE	reviewed	Insulin-like growth factor-binding protein complex acid labile subunit (ALS)	Igfals	Albs	Als					Mus musculus (Mouse)	603
Q8BLU0	FLRT2_MOUSE	reviewed	Leucine-rich repeat transmembrane protein FLRT2 (Fibronectin leucine rich transmembrane protein 2)	Flrt2	Kiaa0405						Mus musculus (Mouse)	660
P97805	FAM3D_MOUSE	reviewed	Protein FAM3D (Oncoprotein-induced protein 1) (Protein EF-7)	Fam3d	Oit1						Mus musculus (Mouse)	223
Q9CQS6	GKN2_MOUSE	reviewed	Gastrokine-2 (Blottin)	Gkn2	Blot						Mus musculus (Mouse)	184
O08912	GALT1_MOUSE	reviewed	Polypeptide N-acetylgalactosaminyltransferase 1 (EC 2.4.1.41) (Polypeptide GalNAc transferase 1) (GalNAc-T1) (pp-GaNTase 1) (Protein-UDP acetylgalactosaminyltransferase 1) (UDP-GalNAc:polypeptide N-acetylgalactosaminyltransferase 1) [Cleaved into: Polypeptide N-acetylgalactosaminyltransferase 1 soluble form]	Galnt1							Mus musculus (Mouse)	559
P49772	FLT3L_MOUSE	reviewed	Fms-related tyrosine kinase 3 ligand (Flt3 ligand) (Flt3L) (SL cytokine)	Flt3lg	Flt3l						Mus musculus (Mouse)	232
Q9JJT2	GFRA4_MOUSE	reviewed	GDNF family receptor alpha-4 (GDNF receptor alpha-4) (GDNFR-alpha-4) (GFR-alpha-4) (Persephin receptor)	Gfra4							Mus musculus (Mouse)	260
Q8C522	ENDD1_MOUSE	reviewed	Endonuclease domain-containing 1 protein (EC 3.1.30.-)	Endod1	Kiaa0830						Mus musculus (Mouse)	501
P29319	EPHA3_MOUSE	reviewed	Ephrin type-A receptor 3 (EC 2.7.10.1) (EPH-like kinase 4) (EK4) (mEK4) (Tyrosine-protein kinase TYRO4) (Tyrosine-protein kinase receptor ETK1)	Epha3	Etk1	Mek4	Tyro4				Mus musculus (Mouse)	983
P50715	DFAR7_MOUSE	reviewed	Alpha-defensin-related sequence 7 (CRS4C2) (Cryptdin-related protein 4C-2) (Defensin-related cryptdin-related sequence 7)	Defa-rs7	Defcr-rs7						Mus musculus (Mouse)	91
Q9QWK4	CD5L_MOUSE	reviewed	CD5 antigen-like (Apoptosis inhibitor expressed by macrophages) (mAIM) (Apoptosis inhibitory 6) (SP-alpha)	Cd5l	Aim	Api6					Mus musculus (Mouse)	352
P82019	DEFB4_MOUSE	reviewed	Beta-defensin 4 (BD-4) (mBD-4) (Defensin, beta 4)	Defb4	Bdef4						Mus musculus (Mouse)	63
O70326	GREM1_MOUSE	reviewed	Gremlin-1 (Cysteine knot superfamily 1, BMP antagonist 1) (Down-regulated in Mos-transformed cells protein)	Grem1	Cktsf1b1	Drm					Mus musculus (Mouse)	184
P28311	DEFA4_MOUSE	reviewed	Alpha-defensin 4 (Defensin-related cryptdin-4)	Defa4	Defcr4						Mus musculus (Mouse)	92
Q9EQG7	ENPP5_MOUSE	reviewed	Ectonucleotide pyrophosphatase/phosphodiesterase family member 5 (E-NPP 5) (NPP-5) (EC 3.1.-.-)	Enpp5							Mus musculus (Mouse)	477
P35846	FOLR1_MOUSE	reviewed	Folate receptor alpha (FR-alpha) (Folate receptor 1) (Folate-binding protein 1)	Folr1	Fbp1	Folbp1					Mus musculus (Mouse)	255
Q64263	DAR10_MOUSE	reviewed	Alpha-defensin-related sequence 10 (CRS4C-4) (Cryptdin-related protein 4C-4) (Defensin-related cryptdin-related sequence 10)	Defa-rs10	Defcr-rs10						Mus musculus (Mouse)	91
Q9D0T7	GKN3_MOUSE	reviewed	Gastrokine-3	Gkn3							Mus musculus (Mouse)	191
O70354	CAH11_MOUSE	reviewed	Carbonic anhydrase-related protein 11 (CA-RP XI) (CA-XI) (CARP XI) (Carbonic anhydrase-related protein 2) (CA-RP II) (CARP-2)	Ca11	Car11	Carp2					Mus musculus (Mouse)	328
Q80UG6	ALKL2_MOUSE	reviewed	ALK and LTK ligand 2 (Protein FAM150B)	Alkal2	Fam150b						Mus musculus (Mouse)	151
Q61400	CEAMA_MOUSE	reviewed	Carcinoembryonic antigen-related cell adhesion molecule 10 (CEA-related cell adhesion molecule 10) (CEA10) (Carcinoembryonic antigen 10)	Ceacam10	Cea10						Mus musculus (Mouse)	265
Q3UHD2	GFOD1_MOUSE	reviewed	Glucose-fructose oxidoreductase domain-containing protein 1 (EC 1.-.-.-)	Gfod1							Mus musculus (Mouse)	390
P01216	GLHA_MOUSE	reviewed	Glycoprotein hormones alpha chain (Anterior pituitary glycoprotein hormones common subunit alpha) (Follicle-stimulating hormone alpha chain) (FSH-alpha) (Follitropin alpha chain) (Luteinizing hormone alpha chain) (LSH-alpha) (Lutropin alpha chain) (Thyroid-stimulating hormone alpha chain) (TSH-alpha) (Thyrotropin alpha chain)	Cga							Mus musculus (Mouse)	120
Q5STE3	FSTL4_MOUSE	reviewed	Follistatin-related protein 4 (Follistatin-like protein 4) (m-D/Bsp120I 1-1)	Fstl4	Kiaa1061						Mus musculus (Mouse)	841
Q8BKV1	GPC2_MOUSE	reviewed	Glypican-2 [Cleaved into: Secreted glypican-2]	Gpc2							Mus musculus (Mouse)	579
Q9JHG0	CBLN3_MOUSE	reviewed	Cerebellin-3	Cbln3							Mus musculus (Mouse)	197
O35608	ANGP2_MOUSE	reviewed	Angiopoietin-2 (ANG-2)	Angpt2	Agpt2						Mus musculus (Mouse)	496
Q8BTG6	CL049_MOUSE	reviewed	UPF0454 protein C12orf49 homolog								Mus musculus (Mouse)	205
Q8VHN7	AGRV1_MOUSE	reviewed	Adhesion G-protein coupled receptor V1 (ADGRV1) (EC 3.4.-.-) (G-protein coupled receptor 98) (Monogenic audiogenic seizure susceptibility protein 1) (MASS1) (Neurepin) (Very large G-protein coupled receptor 1) (VLGR1) [Cleaved into: ADGRV1 subunit alpha; ADGRV1 subunit beta (VLGR1 subunit beta) (Vbeta)]	Adgrv1	Gpr98	Kiaa0686	Mass1	Vlgr1			Mus musculus (Mouse)	6298
Q3ZRW6	CLUL1_MOUSE	reviewed	Clusterin-like protein 1	Clul1							Mus musculus (Mouse)	464
O89020	AFAM_MOUSE	reviewed	Afamin (Alpha-albumin) (Alpha-Alb)	Afm							Mus musculus (Mouse)	608
Q9EQC7	FSTL3_MOUSE	reviewed	Follistatin-related protein 3 (Follistatin-like protein 3) (Follistatin-related gene protein)	Fstl3	Flrg						Mus musculus (Mouse)	256
Q9EPC2	FGF23_MOUSE	reviewed	Fibroblast growth factor 23 (FGF-23)	Fgf23							Mus musculus (Mouse)	251
P10146	CCL1_MOUSE	reviewed	C-C motif chemokine 1 (P500) (SIS-epsilon) (Small-inducible cytokine A1) (T-cell activation protein 3) (TCA-3) (TCA3)	Ccl1	Scya1	Tca3					Mus musculus (Mouse)	92
O35887	CALU_MOUSE	reviewed	Calumenin (Crocalbin)	Calu							Mus musculus (Mouse)	315
Q8BR21	F180A_MOUSE	reviewed	Protein FAM180A	Fam180a							Mus musculus (Mouse)	173
Q8C3I9	DIK2B_MOUSE	reviewed	Divergent protein kinase domain 2B (Deleted in autism-related protein 1 homolog)	Dipk2b							Mus musculus (Mouse)	435
Q9D309	FAM3B_MOUSE	reviewed	Protein FAM3B (Cytokine-like protein 2-21) (Pancreatic-derived factor) (PANDER)	Fam3b	ORF9						Mus musculus (Mouse)	235
Q07235	GDN_MOUSE	reviewed	Glia-derived nexin (GDN) (Peptidase inhibitor 7) (PI-7) (Protease nexin 1) (PN-1) (Protease nexin I) (Serine protease-inhibitor 4) (Serpin E2)	Serpine2	Pi7	Pn1	Spi4				Mus musculus (Mouse)	397
P70377	FGF13_MOUSE	reviewed	Fibroblast growth factor 13 (FGF-13) (Fibroblast growth factor homologous factor 2) (FHF-2)	Fgf13	Fhf2						Mus musculus (Mouse)	245
P08607	C4BPA_MOUSE	reviewed	C4b-binding protein (C4bp)	C4bpa	C4bp						Mus musculus (Mouse)	469
P21570	ANGI_MOUSE	reviewed	Angiogenin (EC 3.1.27.-) (Angiogenin-1) (Ribonuclease 5) (RNase 5)	Ang	Ang1	Rnase5	Rnase5a				Mus musculus (Mouse)	145
P10598	CASB_MOUSE	reviewed	Beta-casein	Csn2	Csnb						Mus musculus (Mouse)	231
Q8CG64	FKRP_MOUSE	reviewed	Fukutin-related protein (EC 2.4.2.-) (Ribitol-5-phosphate transferase)	Fkrp							Mus musculus (Mouse)	494
P55095	GLUC_MOUSE	reviewed	Glucagon [Cleaved into: Glicentin; Glicentin-related polypeptide (GRPP); Oxyntomodulin (OXM) (OXY); Glucagon; Glucagon-like peptide 1 (GLP-1); Glucagon-like peptide 1(7-37) (GLP-1(7-37)); Glucagon-like peptide 1(7-36) (GLP-1(7-36)); Glucagon-like peptide 2 (GLP-2)]	Gcg							Mus musculus (Mouse)	180
Q6RKD8	FLRT1_MOUSE	reviewed	Leucine-rich repeat transmembrane protein FLRT1 (Fibronectin leucine rich transmembrane protein 1)	Flrt1							Mus musculus (Mouse)	646
Q8BGT1	FLRT3_MOUSE	reviewed	Leucine-rich repeat transmembrane protein FLRT3 (Fibronectin leucine rich transmembrane protein 3)	Flrt3	Kiaa1469						Mus musculus (Mouse)	649
Q8VCM7	FIBG_MOUSE	reviewed	Fibrinogen gamma chain	Fgg							Mus musculus (Mouse)	436
O70456	1433S_MOUSE	reviewed	14-3-3 protein sigma (Stratifin)	Sfn	Mkrn3						Mus musculus (Mouse)	248
Q8BLX7	COGA1_MOUSE	reviewed	Collagen alpha-1(XVI) chain	Col16a1							Mus musculus (Mouse)	1580
Q9ESN4	C1QL3_MOUSE	reviewed	Complement C1q-like protein 3 (C1q and tumor necrosis factor-related protein 13) (C1q/TNF-related protein 13) (CTRP13) (Gliacolin)	C1ql3	C1ql	Ctrp13					Mus musculus (Mouse)	255
E9Q7T7	CHADL_MOUSE	reviewed	Chondroadherin-like protein	Chadl	SLRR4B						Mus musculus (Mouse)	748
Q8K479	C1QT5_MOUSE	reviewed	Complement C1q tumor necrosis factor-related protein 5	C1qtnf5	Ctrp5						Mus musculus (Mouse)	243
Q8C7G5	APOA5_MOUSE	reviewed	Apolipoprotein A-V (Apo-AV) (ApoA-V) (Apolipoprotein A5) (Regeneration-associated protein 3)	Apoa5	Rap3						Mus musculus (Mouse)	368
Q9CYD3	CRTAP_MOUSE	reviewed	Cartilage-associated protein	Crtap	Casp						Mus musculus (Mouse)	400
Q60994	ADIPO_MOUSE	reviewed	Adiponectin (30 kDa adipocyte complement-related protein) (Adipocyte complement-related 30 kDa protein) (ACRP30) (Adipocyte, C1q and collagen domain-containing protein) (Adipocyte-specific protein AdipoQ)	Adipoq	Acdc	Acrp30	Apm1				Mus musculus (Mouse)	247
Q05020	APOC2_MOUSE	reviewed	Apolipoprotein C-II (Apo-CII) (ApoC-II) (Apolipoprotein C2)	Apoc2							Mus musculus (Mouse)	97
Q9D3J8	AMTN_MOUSE	reviewed	Amelotin	Amtn							Mus musculus (Mouse)	213
Q8BLI0	ATL1_MOUSE	reviewed	ADAMTS-like protein 1 (ADAMTSL-1) (Punctin-1)	Adamtsl1							Mus musculus (Mouse)	1745
Q8BIS8	CC126_MOUSE	reviewed	Coiled-coil domain-containing protein 126	Ccdc126							Mus musculus (Mouse)	140
P01193	COLI_MOUSE	reviewed	Pro-opiomelanocortin (POMC) (Corticotropin-lipotropin) [Cleaved into: NPP; Melanotropin gamma (Gamma-MSH); Corticotropin (Adrenocorticotropic hormone) (ACTH); Melanocyte-stimulating hormone alpha (Alpha-MSH) (Melanotropin alpha); Corticotropin-like intermediary peptide (CLIP); Lipotropin beta (Beta-LPH); Lipotropin gamma (Gamma-LPH); Melanocyte-stimulating hormone beta (Beta-MSH) (Melanotropin be…	Pomc	Pomc1						Mus musculus (Mouse)	235
Q9R171	CBLN1_MOUSE	reviewed	Cerebellin-1 (Brain protein D3) (Precerebellin) [Cleaved into: Cerebellin (CER); [des-Ser1]-cerebellin (des-Ser1-cerebellin)]	Cbln1							Mus musculus (Mouse)	193
P48298	CCL11_MOUSE	reviewed	Eotaxin (C-C motif chemokine 11) (Eosinophil chemotactic protein) (Small-inducible cytokine A11)	Ccl11	Scya11						Mus musculus (Mouse)	97
P16563	CRIS2_MOUSE	reviewed	Cysteine-rich secretory protein 2 (CRISP-2) (Testis-specific protein TPX-1)	Crisp2	Tpx-1	Tpx1					Mus musculus (Mouse)	243
P11276	FINC_MOUSE	reviewed	Fibronectin (FN) [Cleaved into: Anastellin]	Fn1							Mus musculus (Mouse)	2477
Q9CYH5	GFOD2_MOUSE	reviewed	Glucose-fructose oxidoreductase domain-containing protein 2 (EC 1.-.-.-)	Gfod2							Mus musculus (Mouse)	385
Q3UW26	BSPH1_MOUSE	reviewed	Binder of sperm protein homolog 1 (Bovine seminal plasma protein homolog 1) (Bovine seminal plasma protein-like 1)	Bsph1	Gm767						Mus musculus (Mouse)	133
O88668	CREG1_MOUSE	reviewed	Protein CREG1 (Cellular repressor of E1A-stimulated genes 1)	Creg1	Creg						Mus musculus (Mouse)	220
O88200	CLC11_MOUSE	reviewed	C-type lectin domain family 11 member A (Lymphocyte secreted C-type lectin) (Osteolectin) (Stem cell growth factor)	Clec11a	Scgf						Mus musculus (Mouse)	328
P07356	ANXA2_MOUSE	reviewed	Annexin A2 (Annexin II) (Annexin-2) (Calpactin I heavy chain) (Calpactin-1 heavy chain) (Chromobindin-8) (Lipocortin II) (Placental anticoagulant protein IV) (PAP-IV) (Protein I) (p36)	Anxa2	Anx2	Cal1h					Mus musculus (Mouse)	339
Q91V70	DEFB7_MOUSE	reviewed	Beta-defensin 7 (BD-7) (mBD-7) (mBD7) (Defensin, beta 7)	Defb7							Mus musculus (Mouse)	71
P10749	IL1B_MOUSE	reviewed	Interleukin-1 beta (IL-1 beta)	Il1b							Mus musculus (Mouse)	269
Q8K4Z0	LGI2_MOUSE	reviewed	Leucine-rich repeat LGI family member 2 (Leucine-rich glioma-inactivated protein 2)	Lgi2	Kiaa1916						Mus musculus (Mouse)	550
P48346	IL15_MOUSE	reviewed	Interleukin-15 (IL-15)	Il15							Mus musculus (Mouse)	162
P05017	IGF1_MOUSE	reviewed	Insulin-like growth factor I (IGF-I) (Somatomedin)	Igf1	Igf-1						Mus musculus (Mouse)	153
Q9R045	ANGL2_MOUSE	reviewed	Angiopoietin-related protein 2 (Angiopoietin-like protein 2)	Angptl2	Arp2						Mus musculus (Mouse)	493
Q3UR78	CD048_MOUSE	reviewed	Neuropeptide-like protein C4orf48 homolog	Gm1673							Mus musculus (Mouse)	90
Q9CW73	B3GA1_MOUSE	reviewed	Galactosylgalactosylxylosylprotein 3-beta-glucuronosyltransferase 1 (EC 2.4.1.135) (Beta-1,3-glucuronyltransferase 1) (Glucuronosyltransferase P) (GlcAT-P) (UDP-GlcUA:glycoprotein beta-1,3-glucuronyltransferase) (GlcUAT-P)	B3gat1							Mus musculus (Mouse)	334
P06683	CO9_MOUSE	reviewed	Complement component C9	C9							Mus musculus (Mouse)	548
Q9QUN9	DKK3_MOUSE	reviewed	Dickkopf-related protein 3 (Dickkopf-3) (Dkk-3) (mDkk-3)	Dkk3							Mus musculus (Mouse)	349
O55038	CXL13_MOUSE	reviewed	C-X-C motif chemokine 13 (B lymphocyte chemoattractant) (CXC chemokine BLC) (Small-inducible cytokine B13)	Cxcl13	Blc	Scyb13					Mus musculus (Mouse)	109
Q01514	GBP1_MOUSE	reviewed	Guanylate-binding protein 1 (EC 3.6.5.-) (GTP-binding protein 1) (GBP-1) (mGBP-1) (mGBP1) (Guanine nucleotide-binding protein 1) (Interferon-gamma-inducible protein MAG-1) (Interferon-induced guanylate-binding protein 1)	Gbp1	Gbp-1	Mag-1	Mpa1				Mus musculus (Mouse)	589
P54320	ELN_MOUSE	reviewed	Elastin (Tropoelastin)	Eln							Mus musculus (Mouse)	860
O54782	MA2B2_MOUSE	reviewed	Epididymis-specific alpha-mannosidase (EC 3.2.1.24) (Mannosidase alpha class 2B member 2)	Man2b2	Kiaa0935						Mus musculus (Mouse)	1018
P28312	DEFA5_MOUSE	reviewed	Alpha-defensin 5 (Defensin-related cryptdin-5)	Defa5	Defcr5						Mus musculus (Mouse)	93
P01881	IGHD_MOUSE	reviewed	Ig delta chain C region secreted form								Mus musculus (Mouse)	257
P01882	IGHDM_MOUSE	reviewed	Ig delta chain C region membrane-bound form								Mus musculus (Mouse)	290
Q8K0D2	HABP2_MOUSE	reviewed	Hyaluronan-binding protein 2 (EC 3.4.21.-) (Plasma hyaluronan-binding protein) [Cleaved into: Hyaluronan-binding protein 2 50 kDa heavy chain; Hyaluronan-binding protein 2 50 kDa heavy chain alternate form; Hyaluronan-binding protein 2 27 kDa light chain; Hyaluronan-binding protein 2 27 kDa light chain alternate form]	Habp2	Phbp						Mus musculus (Mouse)	558
Q8VCF1	CANT1_MOUSE	reviewed	Soluble calcium-activated nucleotidase 1 (SCAN-1) (EC 3.6.1.6) (Apyrase homolog)	Cant1							Mus musculus (Mouse)	403
P56473	AGRP_MOUSE	reviewed	Agouti-related protein	Agrp	Agrt	Art					Mus musculus (Mouse)	131
P97399	DSPP_MOUSE	reviewed	Dentin sialophosphoprotein (Dentin matrix protein 3) (DMP-3) [Cleaved into: Dentin phosphoprotein (Dentin phosphophoryn) (DPP); Dentin sialoprotein (DSP)]	Dspp	Dmp3						Mus musculus (Mouse)	934
Q9D733	GP2_MOUSE	reviewed	Pancreatic secretory granule membrane major glycoprotein GP2 (Pancreatic zymogen granule membrane protein GP-2)	Gp2							Mus musculus (Mouse)	531
A8R0V4	ESP22_MOUSE	reviewed	Exocrine gland-secreted peptide 22	Esp22							Mus musculus (Mouse)	111
P07321	EPO_MOUSE	reviewed	Erythropoietin	Epo							Mus musculus (Mouse)	192
Q1HCM0	FGFP3_MOUSE	reviewed	Fibroblast growth factor-binding protein 3 (FGF-BP3) (FGF-binding protein 3) (FGFBP-3)	Fgfbp3							Mus musculus (Mouse)	245
O54724	CAVN1_MOUSE	reviewed	Caveolae-associated protein 1 (Cav-p60) (Cavin-1) (Polymerase I and transcript release factor)	Cavin1	Ptrf						Mus musculus (Mouse)	392
Q9D8T2	GSDMD_MOUSE	reviewed	Gasdermin-D (Gasdermin domain-containing protein 1) [Cleaved into: Gasdermin-D, N-terminal (GSDMD-NT); Gasdermin-D, C-terminal (GSDMD-CT)]	Gsdmdc1	Gsdmd						Mus musculus (Mouse)	487
O35565	FGF10_MOUSE	reviewed	Fibroblast growth factor 10 (FGF-10) (Keratinocyte growth factor 2)	Fgf10							Mus musculus (Mouse)	209
Q9R087	GPC6_MOUSE	reviewed	Glypican-6 [Cleaved into: Secreted glypican-6]	Gpc6							Mus musculus (Mouse)	555
Q60997	DMBT1_MOUSE	reviewed	Deleted in malignant brain tumors 1 protein (Apactin) (CRP-ductin) (Glycoprotein 300) (gp300) (Hensin) (Mucin-like glycoprotein) (Muclin) (Vomeroglandin) (p80)	Dmbt1	Crpd						Mus musculus (Mouse)	2085
Q80V70	MEGF6_MOUSE	reviewed	Multiple epidermal growth factor-like domains protein 6 (Multiple EGF-like domains protein 6) (Epidermal growth factor-like protein 3) (EGF-like protein 3)	Megf6	Egfl3						Mus musculus (Mouse)	1572
Q8K1T5	LY65C_MOUSE	reviewed	Lymphocyte antigen 6 complex locus protein G5c	Ly6g5c							Mus musculus (Mouse)	149
Q61716	IFNAB_MOUSE	reviewed	Interferon alpha-11 (IFN-alpha-11) (Limitin)	Ifna11							Mus musculus (Mouse)	190
Q6YGZ1	HPSE_MOUSE	reviewed	Heparanase (EC 3.2.1.166) (Endo-glucoronidase) [Cleaved into: Heparanase 8 kDa subunit; Heparanase 50 kDa subunit]	Hpse	Hpa						Mus musculus (Mouse)	535
Q61581	IBP7_MOUSE	reviewed	Insulin-like growth factor-binding protein 7 (IBP-7) (IGF-binding protein 7) (IGFBP-7) (MAC25 protein)	Igfbp7	Mac25						Mus musculus (Mouse)	281
P01582	IL1A_MOUSE	reviewed	Interleukin-1 alpha (IL-1 alpha)	Il1a							Mus musculus (Mouse)	270
Q9D154	ILEUA_MOUSE	reviewed	Leukocyte elastase inhibitor A (Serine protease inhibitor EIA) (Serpin B1a)	Serpinb1a	Serpinb1						Mus musculus (Mouse)	379
Q8K1S1	LGI4_MOUSE	reviewed	Leucine-rich repeat LGI family member 4 (LGI1-like protein 3) (Leucine-rich glioma-inactivated protein 4)	Lgi4	Lgil3						Mus musculus (Mouse)	537
P04401	IL5_MOUSE	reviewed	Interleukin-5 (IL-5) (B-cell growth factor II) (BCGF-II) (Cytotoxic T-lymphocyte inducer) (Eosinophil differentiation factor) (T-cell replacing factor) (TRF)	Il5	Il-5						Mus musculus (Mouse)	133
P13504	IL1R1_MOUSE	reviewed	Interleukin-1 receptor type 1 (IL-1R-1) (IL-1RT-1) (IL-1RT1) (CD121 antigen-like family member A) (Interleukin-1 receptor alpha) (IL-1R-alpha) (Interleukin-1 receptor type I) (p80) (CD antigen CD121a) [Cleaved into: Interleukin-1 receptor type 1, membrane form (mIL-1R1) (mIL-1RI); Interleukin-1 receptor type 1, soluble form (sIL-1R1) (sIL-1RI)]	Il1r1	Il-1r1	Il1ra					Mus musculus (Mouse)	576
P28309	DEFA2_MOUSE	reviewed	Alpha-defensin 2 (Cryptdin-1) (Defensin-related cryptdin-2)	Defa2	Defcr2						Mus musculus (Mouse)	93
Q62356	FSTL1_MOUSE	reviewed	Follistatin-related protein 1 (Follistatin-like protein 1) (TGF-beta-inducible protein TSC-36)	Fstl1	Frp	Fstl	Tsc36				Mus musculus (Mouse)	306
P47931	FST_MOUSE	reviewed	Follistatin (FS) (Activin-binding protein)	Fst							Mus musculus (Mouse)	344
P61148	FGF1_MOUSE	reviewed	Fibroblast growth factor 1 (FGF-1) (Acidic fibroblast growth factor) (aFGF) (Heparin-binding growth factor 1) (HBGF-1)	Fgf1	Fgf-1	Fgfa					Mus musculus (Mouse)	155
Q9JJN1	FGF21_MOUSE	reviewed	Fibroblast growth factor 21 (FGF-21)	Fgf21							Mus musculus (Mouse)	210
Q9WV56	GDF2_MOUSE	reviewed	Growth/differentiation factor 2 (GDF-2) (Bone morphogenetic protein 9) (BMP-9)	Gdf2	Bmp9						Mus musculus (Mouse)	428
P17897	LYZ1_MOUSE	reviewed	Lysozyme C-1 (EC 3.2.1.17) (1,4-beta-N-acetylmuramidase C) (Lysozyme C type P)	Lyz1	Lzp-s						Mus musculus (Mouse)	148
O88676	MMP23_MOUSE	reviewed	Matrix metalloproteinase-23 (MMP-23) (EC 3.4.24.-) (Cysteine array matrix metalloproteinase) (CA-MMP) (CAMP metalloproteinase) [Cleaved into: Matrix metalloproteinase-23, soluble form]	Mmp23	Cammp						Mus musculus (Mouse)	391
P97873	LOXL1_MOUSE	reviewed	Lysyl oxidase homolog 1 (EC 1.4.3.-) (Lysyl oxidase 2) (Lysyl oxidase-like protein 1)	Loxl1	Lox2	Loxl					Mus musculus (Mouse)	607
Q8R0Z6	ANGL6_MOUSE	reviewed	Angiopoietin-related protein 6 (Angiopoietin-like protein 6) (Angiopoietin-related growth factor)	Angptl6	Agf						Mus musculus (Mouse)	457
Q91V82	DEFB8_MOUSE	reviewed	Beta-defensin 8 (BD-8) (mBD-8) (Defensin, beta 8) (Defensin-related peptide) (Defr1)	Defb8							Mus musculus (Mouse)	60
P11477	DEFA1_MOUSE	reviewed	Alpha-defensin 1 (Cryptdin-1) (Defensin-related cryptdin peptide)	Defa1	Defcr	Defcr1					Mus musculus (Mouse)	93
Q61847	MEP1B_MOUSE	reviewed	Meprin A subunit beta (EC 3.4.24.63) (Endopeptidase-2) (Meprin B)	Mep1b	Mep-1b						Mus musculus (Mouse)	704
P34960	MMP12_MOUSE	reviewed	Macrophage metalloelastase (MME) (EC 3.4.24.65) (Matrix metalloproteinase-12) (MMP-12)	Mmp12	Mme	Mmel					Mus musculus (Mouse)	473
Q9ESB3	HRG_MOUSE	reviewed	Histidine-rich glycoprotein (Histidine-proline-rich glycoprotein) (HPRG)	Hrg							Mus musculus (Mouse)	525
Q7TPC1	CDSN_MOUSE	reviewed	Corneodesmosin	Cdsn							Mus musculus (Mouse)	561
P14106	C1QB_MOUSE	reviewed	Complement C1q subcomponent subunit B	C1qb							Mus musculus (Mouse)	253
Q9CQX3	BPIA5_MOUSE	reviewed	BPI fold-containing family A member 5 (BPI fold-containing family A member Pluncl) (Palate lung and nasal carcinoma-like protein) (Short palate lung and nasal clone protein 5) (Tongue plunc-like protein) (TPL)	Bpifa5	Pluncl	Splunc5					Mus musculus (Mouse)	270
Q811B3	ATS12_MOUSE	reviewed	A disintegrin and metalloproteinase with thrombospondin motifs 12 (ADAM-TS 12) (ADAM-TS12) (ADAMTS-12) (EC 3.4.24.-)	Adamts12							Mus musculus (Mouse)	1600
P12399	CTL2A_MOUSE	reviewed	Protein CTLA-2-alpha (Cytotoxic T-lymphocyte-associated protein 2-alpha)	Ctla2a							Mus musculus (Mouse)	137
Q6ZQ11	CHSS1_MOUSE	reviewed	Chondroitin sulfate synthase 1 (EC 2.4.1.175) (EC 2.4.1.226) (Chondroitin glucuronyltransferase 1) (Chondroitin synthase 1) (ChSy-1) (Glucuronosyl-N-acetylgalactosaminyl-proteoglycan 4-beta-N-acetylgalactosaminyltransferase 1) (N-acetylgalactosaminyl-proteoglycan 3-beta-glucuronosyltransferase 1) (N-acetylgalactosaminyltransferase 1)	Chsy1	Kiaa0990						Mus musculus (Mouse)	800
O89098	CYTF_MOUSE	reviewed	Cystatin-F (Cystatin-7) (Cystatin-like metastasis-associated protein) (CMAP) (Leukocystatin)	Cst7							Mus musculus (Mouse)	144
P84750	KVM5_MOUSE	reviewed	Ig kappa chain V region Mem5 (Fragment)								Mus musculus (Mouse)	121
P04351	IL2_MOUSE	reviewed	Interleukin-2 (IL-2) (T-cell growth factor) (TCGF)	Il2	Il-2						Mus musculus (Mouse)	169
Q920C1	CRDL1_MOUSE	reviewed	Chordin-like protein 1 (Neuralin-1) (Neurogenesin-1) (Ventroptin)	Chrdl1	Ng1	Nrln1					Mus musculus (Mouse)	447
Q8R4V4	CBPZ_MOUSE	reviewed	Carboxypeptidase Z (CPZ) (EC 3.4.17.-)	Cpz							Mus musculus (Mouse)	654
P21844	CMA1_MOUSE	reviewed	Chymase (EC 3.4.21.39) (Alpha-chymase) (Mast cell chymase 1) (Mast cell protease 5) (mMCP-5) (Mast cell protease I)	Cma1	Mcpt5						Mus musculus (Mouse)	247
P21180	CO2_MOUSE	reviewed	Complement C2 (EC 3.4.21.43) (C3/C5 convertase) [Cleaved into: Complement C2b fragment; Complement C2a fragment]	C2							Mus musculus (Mouse)	760
Q7TSQ1	CL18A_MOUSE	reviewed	C-type lectin domain family 18 member A (Mannose receptor-like protein)	Clec18a	Mrcl	Mrlp					Mus musculus (Mouse)	534
Q8BQB4	FJX1_MOUSE	reviewed	Four-jointed box protein 1 (Four-jointed protein x1) (Four-jointed protein homolog)	Fjx1							Mus musculus (Mouse)	450
Q9DAL9	FA24L_MOUSE	reviewed	Protein FAM24A-like								Mus musculus (Mouse)	119
Q9D9N8	PADC1_MOUSE	reviewed	Protease-associated domain-containing protein 1 (Protease-associated domain-containing protein of 21 kDa)	Pradc1	Pap21						Mus musculus (Mouse)	188
Q8CE08	PPAP_MOUSE	reviewed	Prostatic acid phosphatase (EC 3.1.3.2) (5'-nucleotidase) (5'-NT) (EC 3.1.3.5) (Ecto-5'-nucleotidase) (Fluoride-resistant acid phosphatase) (FRAP) (Thiamine monophosphatase) (TMPase)	Acpp							Mus musculus (Mouse)	381
Q61096	PRTN3_MOUSE	reviewed	Myeloblastin (EC 3.4.21.76) (Proteinase 3) (PR-3)	Prtn3							Mus musculus (Mouse)	254
O70176	PACA_MOUSE	reviewed	Pituitary adenylate cyclase-activating polypeptide (PACAP) [Cleaved into: PACAP-related peptide (PRP-48); Pituitary adenylate cyclase-activating polypeptide 27 (PACAP-27) (PACAP27); Pituitary adenylate cyclase-activating polypeptide 38 (PACAP-38) (PACAP38)]	Adcyap1	Pacap						Mus musculus (Mouse)	175
P55066	NCAN_MOUSE	reviewed	Neurocan core protein (Chondroitin sulfate proteoglycan 3)	Ncan	Cspg3						Mus musculus (Mouse)	1268
Q3V2T4	KTDAP_MOUSE	reviewed	Keratinocyte differentiation-associated protein	Krtdap	Kdap						Mus musculus (Mouse)	102
Q8BM13	NOE2_MOUSE	reviewed	Noelin-2 (Olfactomedin-2)	Olfm2							Mus musculus (Mouse)	448
P02815	MUCL2_MOUSE	reviewed	Mucin-like protein 2 (16.5 kDa submandibular gland glycoprotein) (Salivary protein 1)	Mucl2	Spt-1	Spt1					Mus musculus (Mouse)	138
Q80XD8	PRAP1_MOUSE	reviewed	Proline-rich acidic protein 1 (Pregnancy-specific uterine protein) (Uterine-specific proline-rich acidic protein)	Prap1	Upa						Mus musculus (Mouse)	149
P97300	NPTN_MOUSE	reviewed	Neuroplastin (Stromal cell-derived receptor 1) (SDR-1)	Nptn	Sdfr1	Sdr1					Mus musculus (Mouse)	397
Q9QZT4	PA2GF_MOUSE	reviewed	Group IIF secretory phospholipase A2 (GIIF sPLA2) (sPLA2-IIF) (EC 3.1.1.4) (Phosphatidylcholine 2-acylhydrolase 2F)	Pla2g2f							Mus musculus (Mouse)	168
Q6EAL8	IL31_MOUSE	reviewed	Interleukin-31 (IL-31)	Il31							Mus musculus (Mouse)	163
Q8BVZ5	IL33_MOUSE	reviewed	Interleukin-33 (IL-33) [Cleaved into: Interleukin-33(102-266); Interleukin-33(109-266)]	Il33							Mus musculus (Mouse)	266
O35417	PDYN_MOUSE	reviewed	Proenkephalin-B (Beta-neoendorphin-dynorphin) (Preprodynorphin) [Cleaved into: Alpha-neoendorphin; Beta-neoendorphin; Big dynorphin (Big Dyn); Dynorphin A(1-17) (Dyn-A17) (Dynorphin A); Dynorphin A(1-13); Dynorphin A(1-8); Leu-enkephalin; Rimorphin (Dynorphin B) (Dyn-B) (Dynorphin B(1-13)); Leumorphin (Dynorphin B-29)]	Pdyn							Mus musculus (Mouse)	248
Q2VWQ2	NELL1_MOUSE	reviewed	Protein kinase C-binding protein NELL1 (NEL-like protein 1)	Nell1							Mus musculus (Mouse)	810
Q8BK62	OLFL3_MOUSE	reviewed	Olfactomedin-like protein 3	Olfml3							Mus musculus (Mouse)	406
P33587	PROC_MOUSE	reviewed	Vitamin K-dependent protein C (EC 3.4.21.69) (Anticoagulant protein C) (Autoprothrombin IIA) (Blood coagulation factor XIV) [Cleaved into: Vitamin K-dependent protein C light chain; Vitamin K-dependent protein C heavy chain; Activation peptide]	Proc							Mus musculus (Mouse)	460
P50405	PSPB_MOUSE	reviewed	Pulmonary surfactant-associated protein B (SP-B) (Pulmonary surfactant-associated proteolipid SPL(Phe))	Sftpb	Sftp3						Mus musculus (Mouse)	377
Q80T21	ATL4_MOUSE	reviewed	ADAMTS-like protein 4 (ADAMTSL-4) (Thrombospondin repeat-containing protein 1)	Adamtsl4	Tsrc1						Mus musculus (Mouse)	1036
Q6Y4S4	KISS1_MOUSE	reviewed	Metastasis-suppressor KiSS-1 (Kisspeptin-1) [Cleaved into: Metastin (Kisspeptin-52); Kisspeptin-10 (Metastin45-54)]	Kiss1							Mus musculus (Mouse)	130
Q8BR86	KIRR3_MOUSE	reviewed	Kin of IRRE-like protein 3 (Kin of irregular chiasm-like protein 3) (Nephrin-like protein 2) (mKirre) [Cleaved into: Processed kin of IRRE-like protein 3]	Kirrel3	Kiaa1867	Neph2					Mus musculus (Mouse)	778
P52430	PON1_MOUSE	reviewed	Serum paraoxonase/arylesterase 1 (PON 1) (EC 3.1.1.2) (EC 3.1.1.81) (EC 3.1.8.1) (Aromatic esterase 1) (A-esterase 1) (Serum aryldialkylphosphatase 1)	Pon1	Pon						Mus musculus (Mouse)	355
Q9Z126	PLF4_MOUSE	reviewed	Platelet factor 4 (PF-4) (C-X-C motif chemokine 4)	Pf4	Cxcl4	Scyb4					Mus musculus (Mouse)	105
Q3TYV2	HHLA1_MOUSE	reviewed	HERV-H LTR-associating protein 1 homolog	Hhla1							Mus musculus (Mouse)	514
P28665	MUG1_MOUSE	reviewed	Murinoglobulin-1 (MuG1)	Mug1	Mug-1						Mus musculus (Mouse)	1476
A1A547	PGRP3_MOUSE	reviewed	Peptidoglycan recognition protein 3 (Peptidoglycan recognition protein I-alpha) (PGLYRPIalpha) (PGRP-I-alpha) (Peptidoglycan recognition protein intermediate alpha)	Pglyrp3	Gm420	Pgrpia					Mus musculus (Mouse)	347
F7A4A7	OTOGL_MOUSE	reviewed	Otogelin-like protein	Otogl							Mus musculus (Mouse)	2325
Q9WTX4	NRG4_MOUSE	reviewed	Pro-neuregulin-4, membrane-bound isoform (Pro-NRG4) [Cleaved into: Neuregulin-4 (NRG-4)]	Nrg4							Mus musculus (Mouse)	115
Q3UZZ4	OLFM4_MOUSE	reviewed	Olfactomedin-4 (OLM4)	Olfm4							Mus musculus (Mouse)	505
Q3V1G4	OLM2B_MOUSE	reviewed	Olfactomedin-like protein 2B (Photomedin-2)	Olfml2b							Mus musculus (Mouse)	746
Q9D3H2	OBP1A_MOUSE	reviewed	Odorant-binding protein 1a (Odorant-binding protein IA)	Obp1a							Mus musculus (Mouse)	163
Q9CWP4	LY6K_MOUSE	reviewed	Lymphocyte antigen 6K (Ly-6K)	Ly6k							Mus musculus (Mouse)	154
P42703	LIFR_MOUSE	reviewed	Leukemia inhibitory factor receptor (LIF receptor) (LIF-R) (D-factor/LIF receptor) (CD antigen CD118)	Lifr							Mus musculus (Mouse)	1092
P24063	ITAL_MOUSE	reviewed	Integrin alpha-L (CD11 antigen-like family member A) (Leukocyte adhesion glycoprotein LFA-1 alpha chain) (LFA-1A) (Leukocyte function-associated molecule 1 alpha chain) (Lymphocyte antigen 15) (Ly-15) (CD antigen CD11a)	Itgal	Lfa-1	Ly-15					Mus musculus (Mouse)	1163
P29752	LALBA_MOUSE	reviewed	Alpha-lactalbumin (Lactose synthase B protein)	Lalba							Mus musculus (Mouse)	143
Q61789	LAMA3_MOUSE	reviewed	Laminin subunit alpha-3 (Epiligrin subunit alpha) (Kalinin subunit alpha) (Laminin-5 subunit alpha) (Laminin-6 subunit alpha) (Laminin-7 subunit alpha) (Nicein subunit alpha)	Lama3							Mus musculus (Mouse)	3330
P28654	PGS2_MOUSE	reviewed	Decorin (Bone proteoglycan II) (PG-S2) (PG40)	Dcn							Mus musculus (Mouse)	354
Q9QUL3	PA2GE_MOUSE	reviewed	Group IIE secretory phospholipase A2 (GIIE sPLA2) (sPLA2-IIE) (EC 3.1.1.4) (Phosphatidylcholine 2-acylhydrolase 2E)	Pla2g2e							Mus musculus (Mouse)	142
Q3UW21	COLL2_MOUSE	reviewed	Colipase-like protein 2	Clpsl2	Gm749						Mus musculus (Mouse)	102
O55196	ENAM_MOUSE	reviewed	Enamelin	Enam							Mus musculus (Mouse)	1274
P12025	MK_MOUSE	reviewed	Midkine (MK) (Retanoic acid-responsive protein) (Retinoic acid-induced differentiation factor)	Mdk	Mk						Mus musculus (Mouse)	140
P41317	MBL2_MOUSE	reviewed	Mannose-binding protein C (MBP-C) (Mannan-binding protein) (RA-reactive factor P28A subunit) (RARF/P28A)	Mbl2							Mus musculus (Mouse)	244
Q64280	LFTY1_MOUSE	reviewed	Left-right determination factor 1 (Protein lefty-1) (Lefty protein) (Stimulated by retinoic acid gene 3 protein) (Transforming growth factor beta-4) (TGF-beta-4)	Lefty1	Ebaf	Lefty	Stra3	Tgfb4			Mus musculus (Mouse)	368
Q8BMY7	ISK2_MOUSE	reviewed	Serine protease inhibitor Kazal-type 2	Spink2							Mus musculus (Mouse)	86
Q8BUE7	MUC20_MOUSE	reviewed	Mucin-20 (MUC-20)	Muc20							Mus musculus (Mouse)	656
P17742	PPIA_MOUSE	reviewed	Peptidyl-prolyl cis-trans isomerase A (PPIase A) (EC 5.2.1.8) (Cyclophilin A) (Cyclosporin A-binding protein) (Rotamase A) (SP18) [Cleaved into: Peptidyl-prolyl cis-trans isomerase A, N-terminally processed]	Ppia							Mus musculus (Mouse)	164
Q99KS2	NGRN_MOUSE	reviewed	Neugrin (FI58Gm) (Neurite outgrowth-associated protein) (m-Neugrin)	Ngrn	Fi58g						Mus musculus (Mouse)	293
Q9QXX3	PA2GX_MOUSE	reviewed	Group 10 secretory phospholipase A2 (EC 3.1.1.4) (Group X secretory phospholipase A2) (GX sPLA2) (sPLA2-X) (Phosphatidylcholine 2-acylhydrolase 10)	Pla2g10							Mus musculus (Mouse)	151
Q91ZF2	CAT7_MOUSE	reviewed	Cathepsin 7 (EC 3.4.22.-) (Cathepsin 1)	Cts7	Cts1	Epcs24					Mus musculus (Mouse)	331
Q8BI06	CEMIP_MOUSE	reviewed	Cell migration-inducing and hyaluronan-binding protein (EC 3.2.1.35) (Protein 12H19.01.T7)	Cemip	Kiaa1199						Mus musculus (Mouse)	1361
Q9CQS3	FIBIN_MOUSE	reviewed	Fin bud initiation factor homolog	Fibin							Mus musculus (Mouse)	217
Q6GUQ1	EGFL8_MOUSE	reviewed	Epidermal growth factor-like protein 8 (EGF-like protein 8)	Egfl8	Ng3						Mus musculus (Mouse)	293
Q8CGR5	KLK14_MOUSE	reviewed	Kallikrein-14 (EC 3.4.21.-) (Glandular kallikrein KLK14) (mGK14) (Kallikrein related-peptidase 14)	Klk14	Gk14						Mus musculus (Mouse)	250
Q61477	NBL1_MOUSE	reviewed	Neuroblastoma suppressor of tumorigenicity 1 (N03) (Zinc finger protein DAN)	Nbl1	Dan	Dana					Mus musculus (Mouse)	178
Q8R116	NOTUM_MOUSE	reviewed	Palmitoleoyl-protein carboxylesterase NOTUM (EC 3.1.1.98)	Notum							Mus musculus (Mouse)	503
Q9D106	PEPA5_MOUSE	reviewed	Pepsin A-5 (EC 3.4.23.1) (Pepsin F)	Pga5	Pepf						Mus musculus (Mouse)	387
Q80WM4	HPLN4_MOUSE	reviewed	Hyaluronan and proteoglycan link protein 4 (Brain link protein 2)	Hapln4	Bral2	Lpr4					Mus musculus (Mouse)	400
Q924C6	LOXL4_MOUSE	reviewed	Lysyl oxidase homolog 4 (EC 1.4.3.-) (Lysyl oxidase-like protein 4) (Lysyl oxidase-related protein C)	Loxl4	Loxc						Mus musculus (Mouse)	757
P01869	IGH1M_MOUSE	reviewed	Ig gamma-1 chain C region, membrane-bound form	Ighg1	Igh-4						Mus musculus (Mouse)	393
P11835	ITB2_MOUSE	reviewed	Integrin beta-2 (Cell surface adhesion glycoproteins LFA-1/CR3/p150,95 subunit beta) (Complement receptor C3 subunit beta) (CD antigen CD18)	Itgb2							Mus musculus (Mouse)	771
Q925S4	IL24_MOUSE	reviewed	Interleukin-24 (IL-24) (IL-4-induced secreted protein) (Melanoma differentiation-associated gene 7 protein) (MDA-7) (Th2-specific cytokine FISP)	Il24	Mda7						Mus musculus (Mouse)	181
Q91V13	LEAP2_MOUSE	reviewed	Liver-expressed antimicrobial peptide 2 (LEAP-2)	Leap2							Mus musculus (Mouse)	76
Q04998	INHBA_MOUSE	reviewed	Inhibin beta A chain (Activin beta-A chain)	Inhba							Mus musculus (Mouse)	424
O08717	INHBE_MOUSE	reviewed	Inhibin beta E chain (Activin beta-E chain)	Inhbe							Mus musculus (Mouse)	350
Q8CIV3	LIPH_MOUSE	reviewed	Lipase member H (EC 3.1.1.-)	Liph							Mus musculus (Mouse)	451
Q9CQ76	NEPN_MOUSE	reviewed	Nephrocan	Nepn							Mus musculus (Mouse)	512
O55233	CER1_MOUSE	reviewed	Cerberus (Cerberus-like protein) (Cer-l) (Cerberus-related protein)	Cer1	Cerl	Cerr1					Mus musculus (Mouse)	272
P28310	DEFA3_MOUSE	reviewed	Alpha-defensin 3 (Defensin-related cryptdin-3)	Defa3	Defcr3						Mus musculus (Mouse)	93
P01864	GCAB_MOUSE	reviewed	Ig gamma-2A chain C region secreted form (B allele)								Mus musculus (Mouse)	335
Q3U492	KCP_MOUSE	reviewed	Kielin/chordin-like protein (Cysteine-rich BMP regulator 2) (Cysteine-rich motor neuron 2 protein) (CRIM-2) (Kielin/chordin-like protein 1) (KCP-1)	Kcp	Crim2	Kcp1					Mus musculus (Mouse)	1550
Q8R1W8	IMPG1_MOUSE	reviewed	Interphotoreceptor matrix proteoglycan 1 (Interphotoreceptor matrix proteoglycan of 150 kDa) (IPM-150) (Sialoprotein associated with cones and rods)	Impg1	Spacr						Mus musculus (Mouse)	798
P41731	CD63_MOUSE	reviewed	CD63 antigen (CD antigen CD63)	Cd63							Mus musculus (Mouse)	238
Q640P2	ANGL1_MOUSE	reviewed	Angiopoietin-related protein 1 (Angiopoietin-like protein 1)	Angptl1							Mus musculus (Mouse)	490
P28481	CO2A1_MOUSE	reviewed	Collagen alpha-1(II) chain (Alpha-1 type II collagen) [Cleaved into: Collagen alpha-1(II) chain; Chondrocalcin]	Col2a1							Mus musculus (Mouse)	1487
Q62165	DAG1_MOUSE	reviewed	Dystroglycan (Dystrophin-associated glycoprotein 1) [Cleaved into: Alpha-dystroglycan (Alpha-DG); Beta-dystroglycan (Beta-DG)]	Dag1	Dag-1						Mus musculus (Mouse)	893
Q76LW6	DAND5_MOUSE	reviewed	DAN domain family member 5 (Cerberus-like protein 2) (Cerl-2)	Dand5	Cerl2	Sp1					Mus musculus (Mouse)	185
Q3USZ8	DIK2A_MOUSE	reviewed	Divergent protein kinase domain 2A (Deleted in autism protein 1 homolog) (Golgi Protein of 49 kDa) (GoPro49) (Hypoxia and AKT-induced stem cell factor) (HASF)	Dipk2a							Mus musculus (Mouse)	430
Q9R1E6	ENPP2_MOUSE	reviewed	Ectonucleotide pyrophosphatase/phosphodiesterase family member 2 (E-NPP 2) (EC 3.1.4.39) (Autotaxin) (Extracellular lysophospholipase D) (LysoPLD)	Enpp2	Npps2	Pdnp2					Mus musculus (Mouse)	862
Q8C7V8	CC134_MOUSE	reviewed	Coiled-coil domain-containing protein 134	Ccdc134							Mus musculus (Mouse)	229
Q62401	CCL12_MOUSE	reviewed	C-C motif chemokine 12 (MCP-1-related chemokine) (Monocyte chemoattractant protein 5) (Monocyte chemotactic protein 5) (MCP-5) (Small-inducible cytokine A12)	Ccl12	Mcp5	Scya12					Mus musculus (Mouse)	104
Q9Z0L8	GGH_MOUSE	reviewed	Gamma-glutamyl hydrolase (EC 3.4.19.9) (Conjugase) (FGPH) (Folylpolyglutamate hydrolase) (GH) (Gamma-Glu-x carboxypeptidase)	Ggh							Mus musculus (Mouse)	317
P97737	GDF10_MOUSE	reviewed	Growth/differentiation factor 10 (GDF-10) (Bone morphogenetic protein 3B) (BMP-3B)	Gdf10	Bmp3b						Mus musculus (Mouse)	476
Q8BFR2	FSTL5_MOUSE	reviewed	Follistatin-related protein 5 (Follistatin-like protein 5) (m-D/Bsp120I 1-2)	Fstl5	Kiaa1263						Mus musculus (Mouse)	847
Q99KR8	FUCO2_MOUSE	reviewed	Plasma alpha-L-fucosidase (EC 3.2.1.51) (Alpha-L-fucoside fucohydrolase 2) (Alpha-L-fucosidase 2)	Fuca2							Mus musculus (Mouse)	461
Q5SS80	DHR13_MOUSE	reviewed	Dehydrogenase/reductase SDR family member 13 (EC 1.1.-.-) (Short chain dehydrogenase/reductase family 7C member 5)	Dhrs13	Sdr7c5						Mus musculus (Mouse)	376
P08113	ENPL_MOUSE	reviewed	Endoplasmin (94 kDa glucose-regulated protein) (GRP-94) (Endoplasmic reticulum resident protein 99) (ERp99) (Heat shock protein 90 kDa beta member 1) (Polymorphic tumor rejection antigen 1) (Tumor rejection antigen gp96)	Hsp90b1	Grp94	Tra-1	Tra1				Mus musculus (Mouse)	802
P37237	FGF8_MOUSE	reviewed	Fibroblast growth factor 8 (FGF-8) (Androgen-induced growth factor) (AIGF) (Heparin-binding growth factor 8) (HBGF-8)	Fgf8	Aigf						Mus musculus (Mouse)	268
A2AED3	FNDC7_MOUSE	reviewed	Fibronectin type III domain-containing protein 7	Fndc7							Mus musculus (Mouse)	737
O35474	EDIL3_MOUSE	reviewed	EGF-like repeat and discoidin I-like domain-containing protein 3 (Developmentally-regulated endothelial cell locus 1 protein) (Integrin-binding protein DEL1)	Edil3	Del1						Mus musculus (Mouse)	480
P16882	GHR_MOUSE	reviewed	Growth hormone receptor (GH receptor) (Somatotropin receptor) [Cleaved into: Growth hormone-binding protein (GH-binding protein) (GHBP) (Serum-binding protein)]	Ghr							Mus musculus (Mouse)	650
Q812B2	GPHB5_MOUSE	reviewed	Glycoprotein hormone beta-5 (Thyrostimulin subunit beta)	Gphb5	Gpb5	Zlut1					Mus musculus (Mouse)	130
Q64442	DHSO_MOUSE	reviewed	Sorbitol dehydrogenase (SDH) (SORD) (EC 1.1.1.-) (L-iditol 2-dehydrogenase) (EC 1.1.1.14) (Polyol dehydrogenase) (Xylitol dehydrogenase) (XDH) (EC 1.1.1.9)	Sord	Sdh1						Mus musculus (Mouse)	357
O55070	DNSL3_MOUSE	reviewed	Deoxyribonuclease gamma (DNase gamma) (EC 3.1.21.-) (DNase I homolog protein DHP2) (Deoxyribonuclease I-like 3) (DNase I-like 3) (Liver and spleen DNase) (LS-DNase) (LSD)	Dnase1l3							Mus musculus (Mouse)	310
P36363	FGF7_MOUSE	reviewed	Fibroblast growth factor 7 (FGF-7) (Heparin-binding growth factor 7) (HBGF-7) (Keratinocyte growth factor) (KGF)	Fgf7	Fgf-7	Kgf					Mus musculus (Mouse)	194
Q920A9	FCRLA_MOUSE	reviewed	Fc receptor-like A (Fc receptor homolog expressed in B-cells) (Fc receptor-like and mucin-like protein 1) (Fc receptor-like protein) (Fc receptor-related protein X) (FcRX)	Fcrla	Fcrl	Fcrl1	Fcrlm1	Fcrx	Freb		Mus musculus (Mouse)	352
Q5DRQ8	FCRLB_MOUSE	reviewed	Fc receptor-like B (Fc receptor homolog expressed in B-cells protein 2) (FREB-2) (Fc receptor-like and mucin-like protein 2) (Fc receptor-like protein 2) (Fc receptor-related protein Y) (FcRY)	Fcrlb	Fcrl2	Fcrlm2	Fcry	Freb2			Mus musculus (Mouse)	427
P15655	FGF2_MOUSE	reviewed	Fibroblast growth factor 2 (FGF-2) (Basic fibroblast growth factor) (bFGF) (Heparin-binding growth factor 2) (HBGF-2)	Fgf2	Fgf-2						Mus musculus (Mouse)	154
Q8BH61	F13A_MOUSE	reviewed	Coagulation factor XIII A chain (Coagulation factor XIIIa) (EC 2.3.2.13) (Protein-glutamine gamma-glutamyltransferase A chain) (Transglutaminase A chain)	F13a1	F13a						Mus musculus (Mouse)	732
Q9JHH6	CBPB2_MOUSE	reviewed	Carboxypeptidase B2 (EC 3.4.17.20) (Carboxypeptidase R) (CPR) (Carboxypeptidase U) (CPU) (Thrombin-activable fibrinolysis inhibitor) (TAFI)	Cpb2	Tafi						Mus musculus (Mouse)	422
Q06770	CBG_MOUSE	reviewed	Corticosteroid-binding globulin (CBG) (Serpin A6) (Transcortin)	Serpina6	Cbg						Mus musculus (Mouse)	397
P70343	CASP4_MOUSE	reviewed	Caspase-4 (CASP-4) (EC 3.4.22.64) (Caspase-11) (CASP-11) (Protease ICH-3) [Cleaved into: Caspase-4 subunit p10; Caspase-4 subunit p20]	Casp4	Casp11	Caspl	Ich3				Mus musculus (Mouse)	373
P51437	CAMP_MOUSE	reviewed	Cathelicidin antimicrobial peptide (Cathelin-like protein) (CLP) [Cleaved into: Cathelin-related antimicrobial peptide (Cramp)]	Camp	Cnlp	Cramp					Mus musculus (Mouse)	172
P18340	CXCL9_MOUSE	reviewed	C-X-C motif chemokine 9 (Gamma-interferon-induced monokine) (Monokine induced by interferon-gamma) (MIG) (MuMIG) (Protein m119) (Small-inducible cytokine B9)	Cxcl9	Mig	Scyb9					Mus musculus (Mouse)	126
Q9WUZ9	ENTP5_MOUSE	reviewed	Ectonucleoside triphosphate diphosphohydrolase 5 (NTPDase 5) (EC 3.6.1.6) (CD39 antigen-like 4) (ER-UDPase) (Guanosine-diphosphatase ENTPD5) (GDPase ENTPD5) (EC 3.6.1.42) (Nucleoside diphosphatase) (Uridine-diphosphatase ENTPD5) (UDPase ENTPD5)	Entpd5	Cd39l4						Mus musculus (Mouse)	427
P29699	FETUA_MOUSE	reviewed	Alpha-2-HS-glycoprotein (Countertrypin) (Fetuin-A)	Ahsg	Fetua						Mus musculus (Mouse)	345
Q8VBZ0	DHRSX_MOUSE	reviewed	Dehydrogenase/reductase SDR family member on chromosome X homolog (EC 1.1.-.-) (DHRSXY) (SCAD family protein)	Dhrsx	Pscad						Mus musculus (Mouse)	335
P70160	CALC_MOUSE	reviewed	Calcitonin	Calca	Calc						Mus musculus (Mouse)	136
P02463	CO4A1_MOUSE	reviewed	Collagen alpha-1(IV) chain [Cleaved into: Arresten]	Col4a1							Mus musculus (Mouse)	1669
Q8VDL4	ADPGK_MOUSE	reviewed	ADP-dependent glucokinase (ADP-GK) (ADPGK) (EC 2.7.1.147)	Adpgk							Mus musculus (Mouse)	496
Q9QZM3	CLCF1_MOUSE	reviewed	Cardiotrophin-like cytokine factor 1 (B-cell-stimulating factor 3) (BSF-3) (Novel neurotrophin-1) (NNT-1)	Clcf1	Bsf3	Nnt1					Mus musculus (Mouse)	225
Q9QZS0	CO4A3_MOUSE	reviewed	Collagen alpha-3(IV) chain [Cleaved into: Tumstatin]	Col4a3							Mus musculus (Mouse)	1669
P06684	CO5_MOUSE	reviewed	Complement C5 (Hemolytic complement) [Cleaved into: Complement C5 beta chain; Complement C5 alpha chain; C5a anaphylatoxin; Complement C5 alpha' chain]	C5	Hc						Mus musculus (Mouse)	1680
P17515	CXL10_MOUSE	reviewed	C-X-C motif chemokine 10 (10 kDa interferon gamma-induced protein) (Gamma-IP10) (IP-10) (C7) (Interferon-gamma induced protein CRG-2) (Small-inducible cytokine B10)	Cxcl10	Crg2	Ifi10	Inp10	Scyb10			Mus musculus (Mouse)	98
P17533	DFAR1_MOUSE	reviewed	Alpha-defensin-related sequence 1 (CRS1C) (Cryptdin-related protein 1C) (Defensin-related cryptdin-related sequence 1)	Defa-rs1	Defcr-rs1						Mus musculus (Mouse)	116
P86792	CC21B_MOUSE	reviewed	C-C motif chemokine 21b (6Ckine) (Beta-chemokine exodus-2) (Small-inducible cytokine A21b) (Thymus-derived chemotactic agent 4) (TCA4)	Ccl21b	Scya21	Scya21b					Mus musculus (Mouse)	133
Q7TSK7	ATL2_MOUSE	reviewed	ADAMTS-like protein 2 (ADAMTSL-2) (TSP1-repeat-containing protein 1) (TCP-1)	Adamtsl2	Kiaa0605	Tcp1					Mus musculus (Mouse)	957
Q30D77	COOA1_MOUSE	reviewed	Collagen alpha-1(XXIV) chain	Col24a1							Mus musculus (Mouse)	1733
Q99MQ5	COPA1_MOUSE	reviewed	Collagen alpha-1(XXV) chain (CLAC-P) [Cleaved into: Collagen-like Alzheimer amyloid plaque component (CLAC)]	Col25a1							Mus musculus (Mouse)	666
P34928	APOC1_MOUSE	reviewed	Apolipoprotein C-I (Apo-CI) (ApoC-I) (Apolipoprotein C1) [Cleaved into: Truncated apolipoprotein C-I]	Apoc1							Mus musculus (Mouse)	88
Q8R0I0	ACE2_MOUSE	reviewed	Angiotensin-converting enzyme 2 (EC 3.4.17.23) (ACE-related carboxypeptidase) [Cleaved into: Processed angiotensin-converting enzyme 2]	Ace2							Mus musculus (Mouse)	805
P63277	AMELX_MOUSE	reviewed	Amelogenin, X isoform (Leucine-rich amelogenin peptide) (LRAP)	Amelx	Amel						Mus musculus (Mouse)	210
Q8BQ47	CNPY4_MOUSE	reviewed	Protein canopy homolog 4 (Protein associated with Tlr4)	Cnpy4	Prat4b						Mus musculus (Mouse)	245
Q925Q5	GPHA2_MOUSE	reviewed	Glycoprotein hormone alpha-2 (Putative secreted protein Zsig51) (Thyrostimulin subunit alpha)	Gpha2	Gpa2	Zsig51					Mus musculus (Mouse)	128
P14753	EPOR_MOUSE	reviewed	Erythropoietin receptor (EPO-R)	Epor							Mus musculus (Mouse)	507
P39039	MBL1_MOUSE	reviewed	Mannose-binding protein A (MBP-A) (Mannan-binding protein) (Ra-reactive factor polysaccharide-binding component p28B) (RaRF p28B)	Mbl1							Mus musculus (Mouse)	239
Q8K1T4	LY65B_MOUSE	reviewed	Lymphocyte antigen 6 complex locus protein G5b	Ly6g5b							Mus musculus (Mouse)	194
Q8CIF4	BTD_MOUSE	reviewed	Biotinidase (Biotinase) (EC 3.5.1.12)	Btd							Mus musculus (Mouse)	520
Q6P253	DMKN_MOUSE	reviewed	Dermokine (Epidermis-specific secreted protein SK30/SK89)	Dmkn							Mus musculus (Mouse)	517
Q6PB93	GALT2_MOUSE	reviewed	Polypeptide N-acetylgalactosaminyltransferase 2 (EC 2.4.1.41) (Polypeptide GalNAc transferase 2) (GalNAc-T2) (pp-GaNTase 2) (Protein-UDP acetylgalactosaminyltransferase 2) (UDP-GalNAc:polypeptide N-acetylgalactosaminyltransferase 2) [Cleaved into: Polypeptide N-acetylgalactosaminyltransferase 2 soluble form]	Galnt2							Mus musculus (Mouse)	570
Q3V188	ENDOU_MOUSE	reviewed	Poly(U)-specific endoribonuclease (EC 3.1.-.-) (Placental protein 11-related protein) (PP11-related protein) (Protein endoU) (T-cell-specific protein 30) (Tcl-30) (Uridylate-specific endoribonuclease)	Endou	Pp11r						Mus musculus (Mouse)	412
E9PV24	FIBA_MOUSE	reviewed	Fibrinogen alpha chain [Cleaved into: Fibrinopeptide A; Fibrinogen alpha chain]	Fga							Mus musculus (Mouse)	789
Q3UY90	GAK1A_MOUSE	reviewed	Golgi-associated kinase 1A (Protein FAM198A)	Gask1a	Fam198a						Mus musculus (Mouse)	562
O88875	BY55_MOUSE	reviewed	CD160 antigen (Natural killer cell receptor BY55) (CD antigen CD160) [Cleaved into: CD160 antigen, soluble form]	Cd160	By55						Mus musculus (Mouse)	185
Q9R182	ANGL3_MOUSE	reviewed	Angiopoietin-related protein 3 (Angiopoietin-like protein 3) [Cleaved into: ANGPTL3(17-224)]	Angptl3							Mus musculus (Mouse)	455
Q8C9W3	ATS2_MOUSE	reviewed	A disintegrin and metalloproteinase with thrombospondin motifs 2 (ADAM-TS 2) (ADAM-TS2) (ADAMTS-2) (EC 3.4.24.14) (Procollagen I N-proteinase) (PC I-NP) (Procollagen I/II amino propeptide-processing enzyme) (Procollagen N-endopeptidase) (pNPI)	Adamts2							Mus musculus (Mouse)	1213
Q03311	CHLE_MOUSE	reviewed	Cholinesterase (EC 3.1.1.8) (Acylcholine acylhydrolase) (Butyrylcholine esterase) (Choline esterase II) (Pseudocholinesterase)	Bche							Mus musculus (Mouse)	603
Q8K209	AGRG1_MOUSE	reviewed	Adhesion G-protein coupled receptor G1 (G-protein coupled receptor 56) (Serpentine receptor cyt28) [Cleaved into: ADGRG1 N-terminal fragment (ADGRG1 NT) (GPR56 N-terminal fragment) (GPR56 NT) (GPR56(N)) (GPR56 extracellular subunit) (GPR56 subunit alpha); ADGRG1 C-terminal fragment (ADGRG1-CT) (GPR56 C-terminal fragment) (GPR56 CT) (GPR56(C)) (GPR56 seven-transmembrane subunit) (GPR56 7TM) (GPR56…	Adgrg1	Cyt28	Gpr56					Mus musculus (Mouse)	687
Q8R1I2	GRP_MOUSE	reviewed	Gastrin-releasing peptide (GRP) [Cleaved into: Neuromedin-C (GRP-10)]	Grp							Mus musculus (Mouse)	146
P01865	GCAM_MOUSE	reviewed	Ig gamma-2A chain C region, membrane-bound form	Igh-1a							Mus musculus (Mouse)	398
Q61592	GAS6_MOUSE	reviewed	Growth arrest-specific protein 6 (GAS-6) (AXL receptor tyrosine kinase ligand)	Gas6							Mus musculus (Mouse)	674
P10148	CCL2_MOUSE	reviewed	C-C motif chemokine 2 (Monocyte chemoattractant protein 1) (Monocyte chemotactic protein 1) (MCP-1) (Platelet-derived growth factor-inducible protein JE) (Small-inducible cytokine A2)	Ccl2	Je	Mcp1	Scya2				Mus musculus (Mouse)	148
P08121	CO3A1_MOUSE	reviewed	Collagen alpha-1(III) chain	Col3a1							Mus musculus (Mouse)	1464
Q9CXI5	MANF_MOUSE	reviewed	Mesencephalic astrocyte-derived neurotrophic factor (Arginine-rich protein) (Protein ARMET)	Manf	Armet						Mus musculus (Mouse)	179
Q9JHI0	MMP19_MOUSE	reviewed	Matrix metalloproteinase-19 (MMP-19) (EC 3.4.24.-) (Matrix metalloproteinase RASI)	Mmp19	Rasi						Mus musculus (Mouse)	527
Q09098	PATE4_MOUSE	reviewed	Prostate and testis expressed protein 4 (Calcium transport inhibitor) (Caltrin) (PATE-like protein B) (PATE-B) (Seminal vesicle protein 7) (Seminal vesicle protein VII) (SVS VII)	Pate4	Svs7						Mus musculus (Mouse)	99
Q8R0W6	NFIP1_MOUSE	reviewed	NEDD4 family-interacting protein 1 (NEDD4 WW domain-binding protein 5)	Ndfip1	N4wbp5						Mus musculus (Mouse)	221
O70624	MYOC_MOUSE	reviewed	Myocilin (Trabecular meshwork-induced glucocorticoid response protein) [Cleaved into: Myocilin, N-terminal fragment (Myocilin 20 kDa N-terminal fragment); Myocilin, C-terminal fragment (Myocilin 35 kDa N-terminal fragment)]	Myoc	Tigr						Mus musculus (Mouse)	490
Q9Z0M1	KLK4_MOUSE	reviewed	Kallikrein-4 (EC 3.4.21.-) (Enamel matrix serine proteinase 1) (Kallikrein-like protein 1) (Serine protease 17)	Klk4	EMSP1	KLK-L1	Prss17				Mus musculus (Mouse)	255
P04769	PR7D1_MOUSE	reviewed	Prolactin-7D1 (Proliferin-related protein) (PRP)	Prl7d1	Plfr						Mus musculus (Mouse)	244
Q3V1T4	P3H1_MOUSE	reviewed	Prolyl 3-hydroxylase 1 (EC 1.14.11.7) (Growth suppressor 1) (Leucine- and proline-enriched proteoglycan 1) (Leprecan-1)	P3h1	Gros1	Lepre1					Mus musculus (Mouse)	739
Q8K4Z3	NNRE_MOUSE	reviewed	NAD(P)H-hydrate epimerase (EC 5.1.99.6) (Apolipoprotein A-I-binding protein) (AI-BP) (NAD(P)HX epimerase)	Naxe	Aibp	Apoa1bp					Mus musculus (Mouse)	282
Q62009	POSTN_MOUSE	reviewed	Periostin (PN) (Osteoblast-specific factor 2) (OSF-2)	Postn	Osf2						Mus musculus (Mouse)	838
P21661	NEC2_MOUSE	reviewed	Neuroendocrine convertase 2 (NEC 2) (EC 3.4.21.94) (KEX2-like endoprotease 2) (Prohormone convertase 2) (Proprotein convertase 2) (PC2)	Pcsk2	Nec-2	Nec2					Mus musculus (Mouse)	637
Q9WVF6	PA2GD_MOUSE	reviewed	Group IID secretory phospholipase A2 (GIID sPLA2) (sPLA2-IID) (EC 3.1.1.4) (PLA2IID) (Phosphatidylcholine 2-acylhydrolase 2D) (Secretory-type PLA, stroma-associated homolog)	Pla2g2d	Pla2a2	Splash					Mus musculus (Mouse)	144
Q3UQ22	NET5_MOUSE	reviewed	Netrin-5 (Netrin-1-like protein)	Ntn5	Gm484						Mus musculus (Mouse)	452
Q9R1A3	NET3_MOUSE	reviewed	Netrin-3 (Netrin-2-like protein)	Ntn3	Ntn2l						Mus musculus (Mouse)	580
Q9D8I1	MZB1_MOUSE	reviewed	Marginal zone B- and B1-cell-specific protein (Plasma cell-induced resident endoplasmic reticulum protein) (Plasma cell-induced resident ER protein) (pERp1) (Proapoptotic caspase adapter protein)	Mzb1	Pacap						Mus musculus (Mouse)	188
Q8K4Z2	FNDC5_MOUSE	reviewed	Fibronectin type III domain-containing protein 5 (Fibronectin type III repeat-containing protein 2) (Peroxisomal protein) (PeP) [Cleaved into: Irisin]	Fndc5	Frcp2	Pep					Mus musculus (Mouse)	209
Q9QZJ6	MFAP5_MOUSE	reviewed	Microfibrillar-associated protein 5 (MFAP-5) (Microfibril-associated glycoprotein 2) (MAGP-2)	Mfap5	Magp2						Mus musculus (Mouse)	164
Q8BZE1	DMBTL_MOUSE	reviewed	Putative DMBT1-like protein								Mus musculus (Mouse)	841
Q91VF5	EMID1_MOUSE	reviewed	EMI domain-containing protein 1 (Emilin and multimerin domain-containing protein 1) (Emu1)	Emid1	Emu1						Mus musculus (Mouse)	444
P27106	MIS_MOUSE	reviewed	Muellerian-inhibiting factor (Anti-Muellerian hormone) (AMH) (Muellerian-inhibiting substance) (MIS)	Amh							Mus musculus (Mouse)	555
O09114	PTGDS_MOUSE	reviewed	Prostaglandin-H2 D-isomerase (EC 5.3.99.2) (Glutathione-independent PGD synthase) (Lipocalin-type prostaglandin-D synthase) (Prostaglandin-D2 synthase) (L-PGDS) (PGD2 synthase) (PGDS2)	Ptgds							Mus musculus (Mouse)	189
Q8R4K8	PAPP1_MOUSE	reviewed	Pappalysin-1 (EC 3.4.24.79) (Insulin-like growth factor-dependent IGF-binding protein 4 protease) (IGF-dependent IGFBP-4 protease) (IGFBP-4ase) (Pregnancy-associated plasma protein A) (PAPP-A)	Pappa							Mus musculus (Mouse)	1624
Q9WU78	PDC6I_MOUSE	reviewed	Programmed cell death 6-interacting protein (ALG-2-interacting protein 1) (ALG-2-interacting protein X) (E2F1-inducible protein) (Eig2)	Pdcd6ip	Aip1	Alix					Mus musculus (Mouse)	869
P48744	NDP_MOUSE	reviewed	Norrin (Norrie disease protein homolog)	Ndp	Ndph						Mus musculus (Mouse)	131
O88322	NID2_MOUSE	reviewed	Nidogen-2 (NID-2) (Entactin-2)	Nid2							Mus musculus (Mouse)	1403
P28653	PGS1_MOUSE	reviewed	Biglycan (Bone/cartilage proteoglycan I) (PG-S1)	Bgn							Mus musculus (Mouse)	369
Q6PGN1	ERFE_MOUSE	reviewed	Erythroferrone (Complement C1q tumor necrosis factor-related protein 15) (Myonectin)	Erfe	C1qtnf15	Ctrp15	Fam132b				Mus musculus (Mouse)	340
Q9ES17	IL21_MOUSE	reviewed	Interleukin-21 (IL-21)	Il21							Mus musculus (Mouse)	146
Q6P8U6	LIPP_MOUSE	reviewed	Pancreatic triacylglycerol lipase (PL) (PTL) (Pancreatic lipase) (EC 3.1.1.3)	Pnlip							Mus musculus (Mouse)	465
Q8VDV0	ITGBL_MOUSE	reviewed	Integrin beta-like protein 1	Itgbl1							Mus musculus (Mouse)	494
O88803	LECT2_MOUSE	reviewed	Leukocyte cell-derived chemotaxin-2 (LECT-2) (Chondromodulin II) (ChM-II)	Lect2							Mus musculus (Mouse)	151
Q810Z1	LCN10_MOUSE	reviewed	Epididymal-specific lipocalin-10	Lcn10							Mus musculus (Mouse)	182
P08505	IL6_MOUSE	reviewed	Interleukin-6 (IL-6) (B-cell hybridoma growth factor) (Interleukin HP-1)	Il6	Il-6						Mus musculus (Mouse)	211
Q04999	INHBB_MOUSE	reviewed	Inhibin beta B chain (Activin beta-B chain)	Inhbb							Mus musculus (Mouse)	411
O09118	NET1_MOUSE	reviewed	Netrin-1	Ntn1							Mus musculus (Mouse)	604
Q80XF5	I22R2_MOUSE	reviewed	Interleukin-22 receptor subunit alpha-2 (IL-22 receptor subunit alpha-2) (IL-22R-alpha-2) (IL-22RA2) (Cytokine receptor family type 2, soluble 1) (CRF2-S1) (Interleukin-22-binding protein) (IL-22BP) (IL22BP) (ZcytoR16)	Il22ra2							Mus musculus (Mouse)	230
Q80ZA4	PKHL1_MOUSE	reviewed	Fibrocystin-L (Polycystic kidney and hepatic disease 1-like protein 1) (PKHD1-like protein 1) (Protein D86)	Pkhd1l1							Mus musculus (Mouse)	4249
Q9Z0Y2	PA21B_MOUSE	reviewed	Phospholipase A2 (EC 3.1.1.4) (Group IB phospholipase A2) (PLA2-Ib) (Phosphatidylcholine 2-acylhydrolase 1B)	Pla2g1b	Pla2						Mus musculus (Mouse)	146
O08540	MSMB_MOUSE	reviewed	Beta-microseminoprotein (Prostate secreted seminal plasma protein) (Prostate secretory protein of 94 amino acids) (PSP-94) (PSP94)	Msmb	Psp94						Mus musculus (Mouse)	113
A1E960	ODAM_MOUSE	reviewed	Odontogenic ameloblast-associated protein (Apin)	Odam	Apin						Mus musculus (Mouse)	273
Q9JLV9	PR2C5_MOUSE	reviewed	Prolactin-2C5 (Mitogen-regulated protein 4)	Prl2c5	Mrp4	Mrpplf4	Plf4				Mus musculus (Mouse)	222
O08677	KNG1_MOUSE	reviewed	Kininogen-1 [Cleaved into: Kininogen-1 heavy chain; Bradykinin; Kininogen-1 light chain]	Kng1	Kng						Mus musculus (Mouse)	661
Q61220	NELL2_MOUSE	reviewed	Protein kinase C-binding protein NELL2 (MEL91 protein) (NEL-like protein 2)	Nell2	Mel91						Mus musculus (Mouse)	819
O35181	NRG3_MOUSE	reviewed	Pro-neuregulin-3, membrane-bound isoform (Pro-NRG3) [Cleaved into: Neuregulin-3 (NRG-3)]	Nrg3							Mus musculus (Mouse)	713
Q8R4B8	NLRP3_MOUSE	reviewed	NACHT, LRR and PYD domains-containing protein 3 (Cold autoinflammatory syndrome 1 protein homolog) (Cryopyrin) (Mast cell maturation-associated-inducible protein 1) (PYRIN-containing APAF1-like protein 1)	Nlrp3	Cias1	Mmig1	Nalp3	Pypaf1			Mus musculus (Mouse)	1033
P20181	NTF3_MOUSE	reviewed	Neurotrophin-3 (NT-3) (HDNF) (Nerve growth factor 2) (NGF-2) (Neurotrophic factor)	Ntf3	Ntf-3						Mus musculus (Mouse)	258
Q9EQ09	OLR1_MOUSE	reviewed	Oxidized low-density lipoprotein receptor 1 (Ox-LDL receptor 1) (Lectin-like oxidized LDL receptor 1) (LOX-1) (Lectin-like oxLDL receptor 1) (Lectin-type oxidized LDL receptor 1) [Cleaved into: Oxidized low-density lipoprotein receptor 1, soluble form]	Olr1	Lox1						Mus musculus (Mouse)	363
Q9QXV0	PCSK1_MOUSE	reviewed	ProSAAS (IA-4) (Proprotein convertase subtilisin/kexin type 1 inhibitor) (Proprotein convertase 1 inhibitor) (pro-SAAS) [Cleaved into: KEP; Big SAAS (b-SAAS); Little SAAS (l-SAAS); Big PEN-LEN (b-PEN-LEN) (SAAS CT(1-49)); PEN; PEN-20; PEN-19; Little LEN (l-LEN); Big LEN (b-LEN) (SAAS CT(25-40))]	Pcsk1n							Mus musculus (Mouse)	258
Q9JHK0	PR2A1_MOUSE	reviewed	Prolactin-2A1 (Placental prolactin-like protein M) (PLP-M) (PRL-like protein M)	Prl2a1	Prlpm						Mus musculus (Mouse)	228
P0C0P8	NPS_MOUSE	reviewed	Neuropeptide S	Nps							Mus musculus (Mouse)	89
P11859	ANGT_MOUSE	reviewed	Angiotensinogen (Serpin A8) [Cleaved into: Angiotensin-1 (Angiotensin 1-10) (Angiotensin I) (Ang I); Angiotensin-2 (Angiotensin 1-8) (Angiotensin II) (Ang II); Angiotensin-3 (Angiotensin 2-8) (Angiotensin III) (Ang III) (Des-Asp[1]-angiotensin II); Angiotensin-4 (Angiotensin 3-8) (Angiotensin IV) (Ang IV); Angiotensin 1-9; Angiotensin 1-7; Angiotensin 1-5; Angiotensin 1-4]	Agt	Serpina8						Mus musculus (Mouse)	477
Q8CIT0	CRF_MOUSE	reviewed	Corticoliberin (Corticotropin-releasing factor) (CRF) (Corticotropin-releasing hormone)	Crh	Gm1347						Mus musculus (Mouse)	187
O35701	MATN3_MOUSE	reviewed	Matrilin-3	Matn3							Mus musculus (Mouse)	481
Q9R0S3	MMP17_MOUSE	reviewed	Matrix metalloproteinase-17 (MMP-17) (EC 3.4.24.-) (Membrane-type matrix metalloproteinase 4) (MT-MMP 4) (MTMMP4) (Membrane-type-4 matrix metalloproteinase) (MT4-MMP) (MT4MMP)	Mmp17	Mt4mmp						Mus musculus (Mouse)	578
Q8K3F2	MMP21_MOUSE	reviewed	Matrix metalloproteinase-21 (MMP-21) (EC 3.4.24.-)	Mmp21							Mus musculus (Mouse)	568
P34884	MIF_MOUSE	reviewed	Macrophage migration inhibitory factor (MIF) (EC 5.3.2.1) (Delayed early response protein 6) (DER6) (Glycosylation-inhibiting factor) (GIF) (L-dopachrome isomerase) (L-dopachrome tautomerase) (EC 5.3.3.12) (Phenylpyruvate tautomerase)	Mif							Mus musculus (Mouse)	115
Q61865	MIA_MOUSE	reviewed	Melanoma-derived growth regulatory protein (Cartilage-derived retinoic acid-sensitive protein) (CD-RAP) (Melanoma inhibitory activity protein)	Mia	Cdrap	Mia1					Mus musculus (Mouse)	130
Q9D9B0	CCD70_MOUSE	reviewed	Coiled-coil domain-containing protein 70	Ccdc70							Mus musculus (Mouse)	223
Q9JJN5	CBPN_MOUSE	reviewed	Carboxypeptidase N catalytic chain (CPN) (EC 3.4.17.3) (Carboxypeptidase N polypeptide 1) (Carboxypeptidase N small subunit)	Cpn1							Mus musculus (Mouse)	457
Q9WVJ3	CBPQ_MOUSE	reviewed	Carboxypeptidase Q (EC 3.4.17.-) (Hematopoietic lineage switch 2) (Plasma glutamate carboxypeptidase)	Cpq	Hls2	Pgcp					Mus musculus (Mouse)	470
Q9R0G6	COMP_MOUSE	reviewed	Cartilage oligomeric matrix protein (COMP)	Comp							Mus musculus (Mouse)	755
Q61147	CERU_MOUSE	reviewed	Ceruloplasmin (EC 1.16.3.1) (Ferroxidase)	Cp							Mus musculus (Mouse)	1061
P06796	CASK_MOUSE	reviewed	Kappa-casein	Csn3	Csn10	Csnk					Mus musculus (Mouse)	181
Q99K41	EMIL1_MOUSE	reviewed	EMILIN-1 (Elastin microfibril interface-located protein 1) (Elastin microfibril interfacer 1)	Emilin1							Mus musculus (Mouse)	1017
A6H6E2	MMRN2_MOUSE	reviewed	Multimerin-2	Mmrn2							Mus musculus (Mouse)	943
O08692	NGP_MOUSE	reviewed	Neutrophilic granule protein (NGP) (Cystatin-like protein) (Myeloid bactenecin protein) (Myeloid secondary granule protein)	Ngp							Mus musculus (Mouse)	167
Q80ZC9	PS1C2_MOUSE	reviewed	Psoriasis susceptibility 1 candidate gene 2 protein homolog (Protein SPR1)	Psors1c2	Spr1						Mus musculus (Mouse)	134
P40240	CD9_MOUSE	reviewed	CD9 antigen (CD antigen CD9)	Cd9							Mus musculus (Mouse)	226
Q9CQC2	COL_MOUSE	reviewed	Colipase	Clps							Mus musculus (Mouse)	113
Q3TMQ6	ANG4_MOUSE	reviewed	Angiogenin-4 (EC 3.1.27.-)	Ang4							Mus musculus (Mouse)	144
Q61839	ANFC_MOUSE	reviewed	C-type natriuretic peptide [Cleaved into: CNP-22; CNP-29; CNP-53]	Nppc	Cnp						Mus musculus (Mouse)	126
O88947	FA10_MOUSE	reviewed	Coagulation factor X (EC 3.4.21.6) (Stuart factor) [Cleaved into: Factor X light chain; Factor X heavy chain; Activated factor Xa heavy chain]	F10							Mus musculus (Mouse)	481
Q7TSL0	IFNK_MOUSE	reviewed	Interferon kappa (IFN-kappa)	Ifnk							Mus musculus (Mouse)	199
P11087	CO1A1_MOUSE	reviewed	Collagen alpha-1(I) chain (Alpha-1 type I collagen)	Col1a1	Cola1						Mus musculus (Mouse)	1453
Q03401	CRIS1_MOUSE	reviewed	Cysteine-rich secretory protein 1 (CRISP-1) (Acidic epididymal glycoprotein 1) (Sperm-coating glycoprotein 1) (SCP 1)	Crisp1	Aeg-1	Aeg1					Mus musculus (Mouse)	244
Q8K4L6	MEPE_MOUSE	reviewed	Matrix extracellular phosphoglycoprotein (Osteoblast/osteocyte factor 45) (OF45) (Osteoregulin)	Mepe							Mus musculus (Mouse)	441
Q9D7S0	LYPD8_MOUSE	reviewed	Ly6/PLAUR domain-containing protein 8	Lypd8							Mus musculus (Mouse)	255
O89051	ITM2B_MOUSE	reviewed	Integral membrane protein 2B (Immature BRI2) (imBRI2) (Protein E25B) (Transmembrane protein BRI) (Bri) [Cleaved into: BRI2, membrane form (Mature BRI2) (mBRI2); BRI2 intracellular domain (BRI2 ICD); BRI2C, soluble form; Bri23 peptide (Bri2-23) (ABri23) (C-terminal peptide) (P23 peptide)]	Itm2b							Mus musculus (Mouse)	266
Q8K406	LGI3_MOUSE	reviewed	Leucine-rich repeat LGI family member 3 (Leubrin) (Leucine-rich glioma-inactivated protein 3)	Lgi3							Mus musculus (Mouse)	548
Q3MI99	CCBE1_MOUSE	reviewed	Collagen and calcium-binding EGF domain-containing protein 1 (Full of fluid protein homolog)	Ccbe1	Kiaa1983						Mus musculus (Mouse)	408
Q8R2K8	CA054_MOUSE	reviewed	Uncharacterized protein C1orf54 homolog (Protein L259)								Mus musculus (Mouse)	148
Q9WVL7	CXL15_MOUSE	reviewed	C-X-C motif chemokine 15 (Lungkine) (Small-inducible cytokine B15)	Cxcl15	Scyb15						Mus musculus (Mouse)	167
P08101	FCGR2_MOUSE	reviewed	Low affinity immunoglobulin gamma Fc region receptor II (Fc gamma receptor IIB) (Fc-gamma RII) (Fc-gamma-RIIB) (FcRII) (IgG Fc receptor II beta) (Lymphocyte antigen 17) (Ly-17) (CD antigen CD32)	Fcgr2	Fcgr2b	Ly-17					Mus musculus (Mouse)	330
P43028	GDF6_MOUSE	reviewed	Growth/differentiation factor 6 (GDF-6) (Bone morphogenetic protein 13) (BMP-13) (Growth/differentiation factor 16)	Gdf6	Bmp13	Gdf-6	Gdf16				Mus musculus (Mouse)	454
P51942	MATN1_MOUSE	reviewed	Cartilage matrix protein (Matrilin-1)	Matn1	Cmp	Crtm					Mus musculus (Mouse)	500
Q9DA11	LYZL6_MOUSE	reviewed	Lysozyme-like protein 6 (EC 3.2.1.17)	Lyzl6	Lyc1						Mus musculus (Mouse)	148
Q924X6	LRP8_MOUSE	reviewed	Low-density lipoprotein receptor-related protein 8 (LRP-8) (Apolipoprotein E receptor 2)	Lrp8	Apoer2						Mus musculus (Mouse)	996
Q61646	HPT_MOUSE	reviewed	Haptoglobin [Cleaved into: Haptoglobin alpha chain; Haptoglobin beta chain]	Hp							Mus musculus (Mouse)	347
Q9JIA1	LGI1_MOUSE	reviewed	Leucine-rich glioma-inactivated protein 1	Lgi1							Mus musculus (Mouse)	557
Q8CAL5	GPC5_MOUSE	reviewed	Glypican-5 [Cleaved into: Secreted glypican-5]	Gpc5							Mus musculus (Mouse)	572
Q9ERM2	ICAM4_MOUSE	reviewed	Intercellular adhesion molecule 4 (ICAM-4) (CD antigen CD242)	Icam4							Mus musculus (Mouse)	262
P41245	MMP9_MOUSE	reviewed	Matrix metalloproteinase-9 (MMP-9) (EC 3.4.24.35) (92 kDa gelatinase) (92 kDa type IV collagenase) (Gelatinase B) (GELB)	Mmp9	Clg4b						Mus musculus (Mouse)	730
Q8BVU0	LRCH3_MOUSE	reviewed	Leucine-rich repeat and calponin homology domain-containing protein 3	Lrch3							Mus musculus (Mouse)	778
P12968	IAPP_MOUSE	reviewed	Islet amyloid polypeptide (Amylin) (Diabetes-associated peptide) (DAP)	Iapp							Mus musculus (Mouse)	93
O54974	LEG7_MOUSE	reviewed	Galectin-7 (Gal-7)	Lgals7							Mus musculus (Mouse)	136
Q7TN16	HHIP_MOUSE	reviewed	Hedgehog-interacting protein (HHIP) (HIP)	Hhip	Hip						Mus musculus (Mouse)	700
Q9JIP3	I17RB_MOUSE	reviewed	Interleukin-17 receptor B (IL-17 receptor B) (IL-17RB) (IL-17 receptor homolog 1) (IL-17ER) (IL-17Rh1) (IL17Rh1) (Interleukin-17B receptor) (IL-17B receptor)	Il17rb	Evi27	Il17br					Mus musculus (Mouse)	499
P70458	IPSP_MOUSE	reviewed	Plasma serine protease inhibitor (Plasminogen activator inhibitor 3) (PAI-3) (PAI3) (Protein C inhibitor) (PCI) (Serpin A5)	Serpina5	Pci						Mus musculus (Mouse)	405
P19137	LAMA1_MOUSE	reviewed	Laminin subunit alpha-1 (Laminin A chain) (Laminin-1 subunit alpha) (Laminin-3 subunit alpha) (S-laminin subunit alpha) (S-LAM alpha)	Lama1	Lama	Lama-1					Mus musculus (Mouse)	3083
Q00493	CBPE_MOUSE	reviewed	Carboxypeptidase E (CPE) (EC 3.4.17.10) (Carboxypeptidase H) (CPH) (Enkephalin convertase) (Prohormone-processing carboxypeptidase)	Cpe							Mus musculus (Mouse)	476
P11499	HS90B_MOUSE	reviewed	Heat shock protein HSP 90-beta (Heat shock 84 kDa) (HSP 84) (HSP84) (Tumor-specific transplantation 84 kDa antigen) (TSTA)	Hsp90ab1	Hsp84	Hsp84-1	Hspcb				Mus musculus (Mouse)	724
Q07079	IBP5_MOUSE	reviewed	Insulin-like growth factor-binding protein 5 (IBP-5) (IGF-binding protein 5) (IGFBP-5)	Igfbp5	Igfbp-5						Mus musculus (Mouse)	271
P86793	CC21C_MOUSE	reviewed	C-C motif chemokine 21c (6Ckine) (Beta-chemokine exodus-2) (Small-inducible cytokine A21c) (Thymus-derived chemotactic agent 4) (TCA4)	Ccl21c	Scya21c						Mus musculus (Mouse)	133
Q62059	CSPG2_MOUSE	reviewed	Versican core protein (Chondroitin sulfate proteoglycan core protein 2) (Chondroitin sulfate proteoglycan 2) (Large fibroblast proteoglycan) (PG-M)	Vcan	Cspg2						Mus musculus (Mouse)	3357
Q9D8T0	FAM3A_MOUSE	reviewed	Protein FAM3A	Fam3a							Mus musculus (Mouse)	230
P49183	DNAS1_MOUSE	reviewed	Deoxyribonuclease-1 (EC 3.1.21.1) (Deoxyribonuclease I) (DNase I)	Dnase1	Dnl1						Mus musculus (Mouse)	284
P51655	GPC4_MOUSE	reviewed	Glypican-4 (K-glypican) [Cleaved into: Secreted glypican-4]	Gpc4							Mus musculus (Mouse)	557
Q6DYE8	ENPP3_MOUSE	reviewed	Ectonucleotide pyrophosphatase/phosphodiesterase family member 3 (E-NPP 3) (Phosphodiesterase I beta) (PD-Ibeta) (Phosphodiesterase I/nucleotide pyrophosphatase 3) (CD antigen CD203c) [Includes: Alkaline phosphodiesterase I (EC 3.1.4.1); Nucleotide pyrophosphatase (NPPase) (EC 3.6.1.9) (Nucleotide diphosphatase)]	Enpp3							Mus musculus (Mouse)	874
P55002	MFAP2_MOUSE	reviewed	Microfibrillar-associated protein 2 (MFAP-2) (Microfibril-associated glycoprotein 1) (MAGP) (MAGP-1)	Mfap2	Magp	Magp1					Mus musculus (Mouse)	183
Q9D925	LYZL4_MOUSE	reviewed	Lysozyme-like protein 4 (Lysozyme-4)	Lyzl4	Lyc4						Mus musculus (Mouse)	145
P58022	LOXL2_MOUSE	reviewed	Lysyl oxidase homolog 2 (EC 1.4.3.13) (Lysyl oxidase-like protein 2)	Loxl2							Mus musculus (Mouse)	776
P16382	IL4RA_MOUSE	reviewed	Interleukin-4 receptor subunit alpha (IL-4 receptor subunit alpha) (IL-4R subunit alpha) (IL-4R-alpha) (IL-4RA) (CD antigen CD124) [Cleaved into: Soluble interleukin-4 receptor subunit alpha (Soluble IL-4 receptor subunit alpha) (Soluble IL-4R-alpha) (sIL4Ralpha/prot) (IL-4-binding protein) (IL4-BP)]	Il4r	Il4ra						Mus musculus (Mouse)	810
Q61554	FBN1_MOUSE	reviewed	Fibrillin-1 [Cleaved into: Asprosin]	Fbn1	Fbn-1						Mus musculus (Mouse)	2873
Q9QYZ8	DKK2_MOUSE	reviewed	Dickkopf-related protein 2 (Dickkopf-2) (Dkk-2) (mDkk-2)	Dkk2							Mus musculus (Mouse)	259
Q9JHH5	CXL11_MOUSE	reviewed	C-X-C motif chemokine 11 (Interferon-inducible T-cell alpha chemoattractant) (I-TAC) (Small-inducible cytokine B11)	Cxcl11	Scyb11						Mus musculus (Mouse)	100
Q9DCZ4	MIC26_MOUSE	reviewed	MICOS complex subunit Mic26 (Apolipoprotein O) (MICOS complex subunit Mic23) (Protein FAM121B)	Apoo	Fam121b	Mic23	Mic26				Mus musculus (Mouse)	198
Q8CCB5	MET24_MOUSE	reviewed	Methyltransferase-like protein 24 (EC 2.1.1.-)	Mettl24							Mus musculus (Mouse)	363
P47877	IBP2_MOUSE	reviewed	Insulin-like growth factor-binding protein 2 (IBP-2) (IGF-binding protein 2) (IGFBP-2) (mIGFBP-2)	Igfbp2	Igfbp-2						Mus musculus (Mouse)	305
Q3V1I0	LYG2_MOUSE	reviewed	Lysozyme g-like protein 2 (EC 3.2.1.-)	Lyg2	Gm776						Mus musculus (Mouse)	213
P41160	LEP_MOUSE	reviewed	Leptin (Obesity factor)	Lep	Ob						Mus musculus (Mouse)	167
Q7TPZ8	CBPA1_MOUSE	reviewed	Carboxypeptidase A1 (EC 3.4.17.1)	Cpa1							Mus musculus (Mouse)	419
A2A5I3	CRSPL_MOUSE	reviewed	Peptidase inhibitor R3HDML (Cysteine-rich secretory protein R3HDML)	R3hdml							Mus musculus (Mouse)	253
P37889	FBLN2_MOUSE	reviewed	Fibulin-2 (FIBL-2)	Fbln2							Mus musculus (Mouse)	1221
Q80WM5	HPLN3_MOUSE	reviewed	Hyaluronan and proteoglycan link protein 3	Hapln3	Lpr3						Mus musculus (Mouse)	359
D3YXG0	HMCN1_MOUSE	reviewed	Hemicentin-1 (Fibulin-6) (FIBL-6)	Hmcn1							Mus musculus (Mouse)	5634
Q8CB14	LAS2_MOUSE	reviewed	Lung adenoma susceptibility protein 2	Las2							Mus musculus (Mouse)	526
Q61704	ITIH3_MOUSE	reviewed	Inter-alpha-trypsin inhibitor heavy chain H3 (ITI heavy chain H3) (ITI-HC3) (Inter-alpha-inhibitor heavy chain 3)	Itih3							Mus musculus (Mouse)	889
P84751	HVM63_MOUSE	reviewed	Ig heavy chain Mem5 (Fragment)								Mus musculus (Mouse)	237
Q9D7Z6	CLCA1_MOUSE	reviewed	Calcium-activated chloride channel regulator 1 (EC 3.4.-.-) (Calcium-activated chloride channel family member 3) (mCLCA3) (Protein gob-5)	Clca1	Clca3	Gob5					Mus musculus (Mouse)	913
Q08879	FBLN1_MOUSE	reviewed	Fibulin-1 (FIBL-1) (Basement-membrane protein 90) (BM-90)	Fbln1							Mus musculus (Mouse)	705
P21460	CYTC_MOUSE	reviewed	Cystatin-C (Cystatin-3)	Cst3							Mus musculus (Mouse)	140
Q9D7Q1	CHIT1_MOUSE	reviewed	Chitotriosidase-1 (EC 3.2.1.14) (Chitinase-1)	Chit1							Mus musculus (Mouse)	464
Q6W5C0	CXCL3_MOUSE	reviewed	C-X-C motif chemokine 3 (Dendritic cell inflammatory protein 1)	Cxcl3	Dcip1	Gm1960					Mus musculus (Mouse)	100
Q9QXC1	FETUB_MOUSE	reviewed	Fetuin-B (Fetuin-like protein IRL685)	Fetub							Mus musculus (Mouse)	388
P48757	GAST_MOUSE	reviewed	Gastrin [Cleaved into: Gastrin-71 (G71); Big gastrin (Gastrin-34) (G34); Gastrin]	Gast	Gas						Mus musculus (Mouse)	101
P01575	IFNB_MOUSE	reviewed	Interferon beta (IFN-beta)	Ifnb1	Ifb	Ifnb					Mus musculus (Mouse)	182
P07750	IL4_MOUSE	reviewed	Interleukin-4 (IL-4) (B-cell IgG differentiation factor) (B-cell growth factor 1) (B-cell stimulatory factor 1) (BSF-1) (IGG1 induction factor) (Lymphocyte stimulatory factor 1)	Il4	Il-4						Mus musculus (Mouse)	140
Q9DB72	BTBDH_MOUSE	reviewed	BTB/POZ domain-containing protein 17 (Galectin-3-binding protein-like)	Btbd17							Mus musculus (Mouse)	478
Q9D0L4	ADCK1_MOUSE	reviewed	Uncharacterized aarF domain-containing protein kinase 1 (EC 2.7.11.-)	Adck1							Mus musculus (Mouse)	525
Q9JKC0	CCL24_MOUSE	reviewed	C-C motif chemokine 24 (Eosinophil chemotactic protein 2) (Eotaxin-2) (Small-inducible cytokine A24)	Ccl24	Scya24						Mus musculus (Mouse)	119
Q61362	CH3L1_MOUSE	reviewed	Chitinase-3-like protein 1 (BRP39 protein) (Breast regression protein 39) (Cartilage glycoprotein 39) (CGP-39) (GP-39)	Chi3l1	Brp39	Chil1					Mus musculus (Mouse)	389
P13020	GELS_MOUSE	reviewed	Gelsolin (Actin-depolymerizing factor) (ADF) (Brevin)	Gsn	Gsb						Mus musculus (Mouse)	780
Q684R7	FREM1_MOUSE	reviewed	FRAS1-related extracellular matrix protein 1 (Protein QBRICK)	Frem1							Mus musculus (Mouse)	2191
Q8BFQ8	GALD1_MOUSE	reviewed	Glutamine amidotransferase-like class 1 domain-containing protein 1 (Parkinson disease 7 domain-containing protein 1)	Gatd1	Pddc1						Mus musculus (Mouse)	220
P43027	GDF5_MOUSE	reviewed	Growth/differentiation factor 5 (GDF-5) (Bone morphogenetic protein 14) (BMP-14)	Gdf5	Bmp14	Bp	Gdf-5				Mus musculus (Mouse)	495
P07349	IFNA5_MOUSE	reviewed	Interferon alpha-5 (IFN-alpha-5)	Ifna5							Mus musculus (Mouse)	189
Q8BM14	LIPK_MOUSE	reviewed	Lipase member K (EC 3.1.1.-) (Lipase-like abhydrolase domain-containing protein 2)	Lipk	Lipl2						Mus musculus (Mouse)	398
P01872	IGHM_MOUSE	reviewed	Immunoglobulin heavy constant mu [Cleaved into: Mu' chain (55 kDa mu' chain)]	Ighm	Igh-6						Mus musculus (Mouse)	454
Q3U4B4	LIPN_MOUSE	reviewed	Lipase member N (EC 3.1.1.-) (Lipase-like abhydrolase domain-containing protein 4)	Lipn	Lipl4						Mus musculus (Mouse)	400
Q14DK5	HIPL1_MOUSE	reviewed	HHIP-like protein 1	Hhipl1	Hhip2	Kiaa1822					Mus musculus (Mouse)	791
A6X935	ITIH4_MOUSE	reviewed	Inter alpha-trypsin inhibitor, heavy chain 4 (ITI heavy chain H4) (ITI-HC4) (Inter-alpha-inhibitor heavy chain 4)	Itih4							Mus musculus (Mouse)	942
Q8BJD1	ITIH5_MOUSE	reviewed	Inter-alpha-trypsin inhibitor heavy chain H5 (ITI heavy chain H5) (ITI-HC5) (Inter-alpha-inhibitor heavy chain 5)	Itih5							Mus musculus (Mouse)	952
P20109	IL13_MOUSE	reviewed	Interleukin-13 (IL-13) (T-cell activation protein P600)	Il13	Il-13						Mus musculus (Mouse)	131
Q9DAY2	PR8A6_MOUSE	reviewed	Prolactin-8A6 (Placental prolactin-like protein C1) (PLP-C1) (PRL-like protein C1) (Prolactin-like protein C-alpha) (PLP C-alpha) (Prolactin-like protein C)	Prl8a6	Prlpc	Prlpc1					Mus musculus (Mouse)	240
P97466	NOGG_MOUSE	reviewed	Noggin	Nog							Mus musculus (Mouse)	232
Q7TMJ8	P3IP1_MOUSE	reviewed	Phosphoinositide-3-kinase-interacting protein 1 (Calcineurin-regulated kringle domain-containing protein) (Kringle domain-containing protein HGFL)	Pik3ip1	Crkd	Hgfl					Mus musculus (Mouse)	264
P86546	OSTCN_MOUSE	reviewed	Osteocalcin (Bone Gla protein) (BGP) (Gamma-carboxyglutamic acid-containing protein)	Bglap							Mus musculus (Mouse)	95
P55065	PLTP_MOUSE	reviewed	Phospholipid transfer protein (Lipid transfer protein II)	Pltp							Mus musculus (Mouse)	493
Q91V88	NPNT_MOUSE	reviewed	Nephronectin (Preosteoblast EGF-like repeat protein with MAM domain)	Npnt	Neph1	Poem					Mus musculus (Mouse)	561
Q52KP5	NXPE4_MOUSE	reviewed	NXPE family member 4 (Protein FAM55D)	Nxpe4	Fam55d						Mus musculus (Mouse)	543
P22777	PAI1_MOUSE	reviewed	Plasminogen activator inhibitor 1 (PAI) (PAI-1) (Endothelial plasminogen activator inhibitor) (Serpin E1)	Serpine1	Mr1	Pai1	Planh1				Mus musculus (Mouse)	402
P19788	MGP_MOUSE	reviewed	Matrix Gla protein (MGP)	Mgp	Mglap						Mus musculus (Mouse)	104
P57748	MMP20_MOUSE	reviewed	Matrix metalloproteinase-20 (MMP-20) (EC 3.4.24.-) (Enamel metalloproteinase) (Enamelysin)	Mmp20							Mus musculus (Mouse)	482
Q8VE43	METRL_MOUSE	reviewed	Meteorin-like protein (Subfatin)	Metrnl							Mus musculus (Mouse)	311
P15247	IL9_MOUSE	reviewed	Interleukin-9 (IL-9) (Cytokine P40) (T-cell growth factor P40)	Il9							Mus musculus (Mouse)	144
Q61001	LAMA5_MOUSE	reviewed	Laminin subunit alpha-5 (Laminin-10 subunit alpha) (Laminin-11 subunit alpha) (Laminin-15 subunit alpha)	Lama5							Mus musculus (Mouse)	3718
O88786	I13R2_MOUSE	reviewed	Interleukin-13 receptor subunit alpha-2 (IL-13 receptor subunit alpha-2) (IL-13R subunit alpha-2) (IL-13R-alpha-2) (IL-13RA2) (CD antigen CD213a2)	Il13ra2							Mus musculus (Mouse)	383
P26262	KLKB1_MOUSE	reviewed	Plasma kallikrein (EC 3.4.21.34) (Fletcher factor) (Kininogenin) (Plasma prekallikrein) [Cleaved into: Plasma kallikrein heavy chain; Plasma kallikrein light chain]	Klkb1	Klk3	Pk					Mus musculus (Mouse)	638
O35082	KLOT_MOUSE	reviewed	Klotho (EC 3.2.1.31) [Cleaved into: Klotho peptide]	Kl							Mus musculus (Mouse)	1014
Q61292	LAMB2_MOUSE	reviewed	Laminin subunit beta-2 (Laminin-11 subunit beta) (Laminin-14 subunit beta) (Laminin-15 subunit beta) (Laminin-3 subunit beta) (Laminin-4 subunit beta) (Laminin-7 subunit beta) (Laminin-9 subunit beta) (S-laminin subunit beta) (S-LAM beta)	Lamb2	Lams						Mus musculus (Mouse)	1799
Q8VC60	GLB1L_MOUSE	reviewed	Beta-galactosidase-1-like protein (EC 3.2.1.-)	Glb1l							Mus musculus (Mouse)	646
P50608	FMOD_MOUSE	reviewed	Fibromodulin (FM) (Collagen-binding 59 kDa protein) (Keratan sulfate proteoglycan fibromodulin) (KSPG fibromodulin)	Fmod							Mus musculus (Mouse)	376
Q07968	F13B_MOUSE	reviewed	Coagulation factor XIII B chain (Protein-glutamine gamma-glutamyltransferase B chain) (Transglutaminase B chain)	F13b	Cf13b						Mus musculus (Mouse)	669
O08573	LEG9_MOUSE	reviewed	Galectin-9 (Gal-9)	Lgals9							Mus musculus (Mouse)	353
P63158	HMGB1_MOUSE	reviewed	High mobility group protein B1 (High mobility group protein 1) (HMG-1)	Hmgb1	Hmg-1	Hmg1					Mus musculus (Mouse)	215
Q812F3	HYAL5_MOUSE	reviewed	Hyaluronidase-5 (Hyal-5) (EC 3.2.1.35) (Hyaluronoglucosaminidase-5)	Hyal5							Mus musculus (Mouse)	526
Q5BKQ4	LIPR1_MOUSE	reviewed	Inactive pancreatic lipase-related protein 1 (PL-RP1)	Pnliprp1							Mus musculus (Mouse)	473
P17892	LIPR2_MOUSE	reviewed	Pancreatic lipase-related protein 2 (PL-RP2) (EC 3.1.1.26) (EC 3.1.1.3) (Cytotoxic T-lymphocyte lipase) (Galactolipase)	Pnliprp2	Plrp2						Mus musculus (Mouse)	482
P97812	IHH_MOUSE	reviewed	Indian hedgehog protein (IHH) (HHG-2) [Cleaved into: Indian hedgehog protein N-product; Indian hedgehog protein C-product]	Ihh							Mus musculus (Mouse)	411
Q6JVL5	LCN12_MOUSE	reviewed	Epididymal-specific lipocalin-12	Lcn12							Mus musculus (Mouse)	193
O88310	ITL1A_MOUSE	reviewed	Intelectin-1a (Galactofuranose-binding lectin) (Intestinal lactoferrin receptor)	Itln1	Intl	Itln	Itln1a	Itlna			Mus musculus (Mouse)	313
P51859	HDGF_MOUSE	reviewed	Hepatoma-derived growth factor (HDGF)	Hdgf	Tdrm1						Mus musculus (Mouse)	237
Q9D7Q0	LYG1_MOUSE	reviewed	Lysozyme g-like protein 1 (EC 3.2.1.-)	Lyg1							Mus musculus (Mouse)	197
P14719	ILRL1_MOUSE	reviewed	Interleukin-1 receptor-like 1 (Interleukin-33 receptor alpha chain) (Lymphocyte antigen 84) (Protein ST2) (Protein T1)	Il1rl1	Ly84	St2	Ste2				Mus musculus (Mouse)	567
P11152	LIPL_MOUSE	reviewed	Lipoprotein lipase (LPL) (EC 3.1.1.34)	Lpl							Mus musculus (Mouse)	474
P16110	LEG3_MOUSE	reviewed	Galectin-3 (Gal-3) (35 kDa lectin) (Carbohydrate-binding protein 35) (CBP 35) (Galactose-specific lectin 3) (IgE-binding protein) (L-34 galactoside-binding lectin) (Laminin-binding protein) (Lectin L-29) (Mac-2 antigen)	Lgals3							Mus musculus (Mouse)	264
P01586	IL3_MOUSE	reviewed	Interleukin-3 (IL-3) (Hematopoietic growth factor) (Mast cell growth factor) (MCGF) (Multipotential colony-stimulating factor) (P-cell-stimulating factor)	Il3	Csfmu	Il-3					Mus musculus (Mouse)	166
P30681	HMGB2_MOUSE	reviewed	High mobility group protein B2 (High mobility group protein 2) (HMG-2)	Hmgb2	Hmg2						Mus musculus (Mouse)	210
Q9Z0M9	I18BP_MOUSE	reviewed	Interleukin-18-binding protein (IL-18BP) (Interferon gamma-inducing factor-binding protein)	Il18bp	Igifbp						Mus musculus (Mouse)	193
Q61092	LAMC2_MOUSE	reviewed	Laminin subunit gamma-2 (Epiligrin subunit gamma) (Kalinin subunit gamma) (Kalinin/nicein/epiligrin 100 kDa subunit) (Laminin B2t chain) (Laminin-5 subunit gamma) (Nicein subunit gamma)	Lamc2							Mus musculus (Mouse)	1191
P28666	MUG2_MOUSE	reviewed	Murinoglobulin-2 (MuG2)	Mug2	Mug-2						Mus musculus (Mouse)	1451
Q60696	PMEL_MOUSE	reviewed	Melanocyte protein PMEL (Melanocyte protein Pmel 17) (Premelanosome protein) (Silver locus protein) [Cleaved into: M-alpha; M-beta]	Pmel	D10H12S53E	Pmel17	Si	Silv			Mus musculus (Mouse)	626
P31482	PA2GA_MOUSE	reviewed	Phospholipase A2, membrane associated (EC 3.1.1.4) (Enhancing factor) (EF) (GIIC sPLA2) (Group IIA phospholipase A2) (Phosphatidylcholine 2-acylhydrolase 2A)	Pla2g2a							Mus musculus (Mouse)	146
O70138	MMP8_MOUSE	reviewed	Neutrophil collagenase (EC 3.4.24.34) (Collagenase 2) (Matrix metalloproteinase-8) (MMP-8)	Mmp8							Mus musculus (Mouse)	465
P43431	IL12A_MOUSE	reviewed	Interleukin-12 subunit alpha (IL-12A) (Cytotoxic lymphocyte maturation factor 35 kDa subunit) (CLMF p35) (IL-12 subunit p35)	Il12a							Mus musculus (Mouse)	215
Q924P3	LCN8_MOUSE	reviewed	Epididymal-specific lipocalin-8 (Epididymal 17 kDa lipocalin) (EP17) (mEP17)	Lcn8							Mus musculus (Mouse)	175
Q9CQ45	NENF_MOUSE	reviewed	Neudesin (Neuron-derived neurotrophic factor) (Secreted protein of unknown function) (SPUF protein)	Nenf	Spuf						Mus musculus (Mouse)	171
Q02853	MMP11_MOUSE	reviewed	Stromelysin-3 (SL-3) (ST3) (EC 3.4.24.-) (Matrix metalloproteinase-11) (MMP-11)	Mmp11							Mus musculus (Mouse)	492
Q9WTZ2	MBTP1_MOUSE	reviewed	Membrane-bound transcription factor site-1 protease (EC 3.4.21.112) (Endopeptidase S1P) (Sterol-regulated luminal protease) (Subtilisin/kexin isozyme 1) (SKI-1)	Mbtps1	S1p	Ski1					Mus musculus (Mouse)	1052
P06799	IFNA7_MOUSE	reviewed	Interferon alpha-7 (IFN-alpha-7)	Ifna7	Ifa7						Mus musculus (Mouse)	190
Q9D236	HTRA3_MOUSE	reviewed	Serine protease HTRA3 (EC 3.4.21.-) (High-temperature requirement factor A3) (Pregnancy-related serine protease) (Toll-associated serine protease)	Htra3	Prsp	Tasp					Mus musculus (Mouse)	459
Q62087	PON3_MOUSE	reviewed	Serum paraoxonase/lactonase 3 (EC 3.1.1.2) (EC 3.1.1.81) (EC 3.1.8.1)	Pon3							Mus musculus (Mouse)	354
Q8BPB5	FBLN3_MOUSE	reviewed	EGF-containing fibulin-like extracellular matrix protein 1 (Fibulin-3) (FIBL-3)	Efemp1	Fbln3						Mus musculus (Mouse)	493
Q04857	CO6A1_MOUSE	reviewed	Collagen alpha-1(VI) chain	Col6a1							Mus musculus (Mouse)	1025
Q80ZA0	ITL1B_MOUSE	reviewed	Intelectin-1b (Intelectin-2)	Itln1b	Itln2	Itlnb					Mus musculus (Mouse)	313
Q810J1	PSG22_MOUSE	reviewed	Pregnancy-specific glycoprotein 22	Psg22							Mus musculus (Mouse)	475
Q8BQS5	PAQR2_MOUSE	reviewed	Adiponectin receptor protein 2 (Progestin and adipoQ receptor family member 2) (Progestin and adipoQ receptor family member II)	Adipor2	D6Ucla1e	Parq2					Mus musculus (Mouse)	386
P15535	B4GT1_MOUSE	reviewed	Beta-1,4-galactosyltransferase 1 (Beta-1,4-GalTase 1) (Beta4Gal-T1) (b4Gal-T1) (EC 2.4.1.-) (Beta-N-acetylglucosaminyl-glycolipid beta-1,4-galactosyltransferase) (Beta-N-acetylglucosaminylglycopeptide beta-1,4-galactosyltransferase) (EC 2.4.1.38) (Lactose synthase A protein) (EC 2.4.1.22) (N-acetyllactosamine synthase) (EC 2.4.1.90) (Nal synthase) (UDP-Gal:beta-GlcNAc beta-1,4-galactosyltransfera…	B4galt1	Ggtb	Ggtb2					Mus musculus (Mouse)	399
O55189	AMBN_MOUSE	reviewed	Ameloblastin	Ambn							Mus musculus (Mouse)	407
Q9JJZ5	EGFL6_MOUSE	reviewed	Epidermal growth factor-like protein 6 (EGF-like protein 6) (MAM and EGF domains-containing gene protein) (Protein W80)	Egfl6	Maeg						Mus musculus (Mouse)	550
O08689	GDF8_MOUSE	reviewed	Growth/differentiation factor 8 (GDF-8) (Myostatin)	Mstn	Gdf8						Mus musculus (Mouse)	376
P28825	MEP1A_MOUSE	reviewed	Meprin A subunit alpha (EC 3.4.24.18) (Endopeptidase-2) (MEP-1)	Mep1a							Mus musculus (Mouse)	747
Q99MQ4	ASPN_MOUSE	reviewed	Asporin (Periodontal ligament-associated protein 1) (PLAP-1)	Aspn							Mus musculus (Mouse)	373
Q8BGU2	CBLN2_MOUSE	reviewed	Cerebellin-2	Cbln2							Mus musculus (Mouse)	224
P28798	GRN_MOUSE	reviewed	Progranulin (PGRN) (Acrogranin) (Epithelin/granulin precursor) (Glycoprotein of 88 Kda) (GP88) (Glycoprotein 88) (PC cell-derived growth factor) (PCDGF) (Proepithelin) (PEPI) [Cleaved into: Paragranulin; Granulin-1; Granulin-2; Granulin-3; Granulin-4; Granulin-5; Granulin-6; Granulin-7]	Grn							Mus musculus (Mouse)	589
Q9DA01	EPPI_MOUSE	reviewed	Eppin (Epididymal protease inhibitor) (Serine protease inhibitor-like with Kunitz and WAP domains 1)	Eppin	Spinlw1						Mus musculus (Mouse)	134
Q4VBE4	EGFLA_MOUSE	reviewed	Pikachurin (EGF-like, fibronectin type-III and laminin G-like domain-containing protein) (Nectican)	Egflam							Mus musculus (Mouse)	1017
Q8K482	EMIL2_MOUSE	reviewed	EMILIN-2 (Basilin) (Elastin microfibril interface-located protein 2) (Elastin microfibril interfacer 2)	Emilin2							Mus musculus (Mouse)	1074
Q9D1H9	MFAP4_MOUSE	reviewed	Microfibril-associated glycoprotein 4	Mfap4							Mus musculus (Mouse)	257
O08746	MATN2_MOUSE	reviewed	Matrilin-2	Matn2							Mus musculus (Mouse)	956
P82198	BGH3_MOUSE	reviewed	Transforming growth factor-beta-induced protein ig-h3 (Beta ig-h3)	Tgfbi							Mus musculus (Mouse)	683
P05208	CEL2A_MOUSE	reviewed	Chymotrypsin-like elastase family member 2A (EC 3.4.21.71) (Elastase-2) (Elastase-2A)	Cela2a	Ela-2	Ela2	Ela2a				Mus musculus (Mouse)	271
P00688	AMYP_MOUSE	reviewed	Pancreatic alpha-amylase (PA) (EC 3.2.1.1) (1,4-alpha-D-glucan glucanohydrolase)	Amy2	Amy2a						Mus musculus (Mouse)	508
Q60571	CRHBP_MOUSE	reviewed	Corticotropin-releasing factor-binding protein (CRF-BP) (CRF-binding protein) (Corticotropin-releasing hormone-binding protein) (CRH-BP)	Crhbp							Mus musculus (Mouse)	322
Q91XA9	CHIA_MOUSE	reviewed	Acidic mammalian chitinase (AMCase) (EC 3.2.1.14) (YNL)	Chia	Chia1						Mus musculus (Mouse)	473
Q69Z26	CNTN4_MOUSE	reviewed	Contactin-4 (Brain-derived immunoglobulin superfamily protein 2) (BIG-2)	Cntn4	Kiaa3024						Mus musculus (Mouse)	1026
Q8BH35	CO8B_MOUSE	reviewed	Complement component C8 beta chain (Complement component 8 subunit beta)	C8b							Mus musculus (Mouse)	589
P70375	FA7_MOUSE	reviewed	Coagulation factor VII (EC 3.4.21.21) (Serum prothrombin conversion accelerator) [Cleaved into: Factor VII light chain; Factor VII heavy chain]	F7	Cf7						Mus musculus (Mouse)	446
P21658	FGF6_MOUSE	reviewed	Fibroblast growth factor 6 (FGF-6) (Heparin secretory-transforming protein 2) (HST-2) (HSTF-2) (Heparin-binding growth factor 6) (HBGF-6)	Fgf6	Fgf-6	Hstf2					Mus musculus (Mouse)	208
Q60687	FSHB_MOUSE	reviewed	Follitropin subunit beta (Follicle-stimulating hormone beta subunit) (FSH-B) (FSH-beta) (Follitropin beta chain)	Fshb							Mus musculus (Mouse)	130
P54130	FGF9_MOUSE	reviewed	Fibroblast growth factor 9 (FGF-9) (Glia-activating factor) (GAF) (HBGF-9)	Fgf9	Fgf-9						Mus musculus (Mouse)	208
Q9R0X2	ADEC1_MOUSE	reviewed	ADAM DEC1 (EC 3.4.24.-) (A disintegrin and metalloproteinase domain-like protein decysin-1) (ADAM-like protein decysin-1)	Adamdec1							Mus musculus (Mouse)	467
A2AX52	CO6A4_MOUSE	reviewed	Collagen alpha-4(VI) chain	Col6a4	Dvwa						Mus musculus (Mouse)	2309
Q8K182	CO8A_MOUSE	reviewed	Complement component C8 alpha chain (Complement component 8 subunit alpha)	C8a							Mus musculus (Mouse)	587
Q8CID3	FA20A_MOUSE	reviewed	Pseudokinase FAM20A	Fam20a							Mus musculus (Mouse)	541
P21237	BDNF_MOUSE	reviewed	Brain-derived neurotrophic factor (BDNF) [Cleaved into: BDNF precursor form (ProBDNF)]	Bdnf							Mus musculus (Mouse)	249
Q8K385	FRRS1_MOUSE	reviewed	Ferric-chelate reductase 1 (EC 1.-.-.-) (Stromal cell-derived receptor 2) (SDR-2)	FRRS1	Sdfr2	Sdr2					Mus musculus (Mouse)	592
Q8K1D8	ENHO_MOUSE	reviewed	Adropin (Energy homeostasis-associated protein)	Enho							Mus musculus (Mouse)	76
P22387	EDN1_MOUSE	reviewed	Endothelin-1 (ET-1) (Preproendothelin-1) (PPET1) [Cleaved into: Big endothelin-1]	Edn1							Mus musculus (Mouse)	202
P21765	GPX5_MOUSE	reviewed	Epididymal secretory glutathione peroxidase (EC 1.11.1.9) (Epididymis-specific glutathione peroxidase-like protein) (EGLP) (Glutathione peroxidase 5) (GPx-5) (GSHPx-5) (Major androgen-regulated protein) (arMEP24)	Gpx5							Mus musculus (Mouse)	221
Q8BVC1	DFB22_MOUSE	reviewed	Beta-defensin 22 (Defb22)	Defb22							Mus musculus (Mouse)	179
P63075	FGF17_MOUSE	reviewed	Fibroblast growth factor 17 (FGF-17)	Fgf17							Mus musculus (Mouse)	216
P11032	GRAA_MOUSE	reviewed	Granzyme A (EC 3.4.21.78) (Autocrine thymic lymphoma granzyme-like serine protease) (CTLA-3) (Fragmentin-1) (T cell-specific serine protease 1) (TSP-1)	Gzma	Ctla-3	Ctla3	Mtsp-1				Mus musculus (Mouse)	260
Q62000	MIME_MOUSE	reviewed	Mimecan (Osteoglycin)	Ogn	Og						Mus musculus (Mouse)	298
Q05928	BTC_MOUSE	reviewed	Probetacellulin [Cleaved into: Betacellulin (BTC)]	Btc	Bcn						Mus musculus (Mouse)	177
Q8BME9	CBLN4_MOUSE	reviewed	Cerebellin-4 (Cerebellin-like glycoprotein 1)	Cbln4	Cblnl1						Mus musculus (Mouse)	198
Q8VCT3	AMPB_MOUSE	reviewed	Aminopeptidase B (AP-B) (EC 3.4.11.6) (Arginine aminopeptidase) (Arginyl aminopeptidase) (Cytosol aminopeptidase IV)	Rnpep							Mus musculus (Mouse)	650
Q07563	COHA1_MOUSE	reviewed	Collagen alpha-1(XVII) chain (180 kDa bullous pemphigoid antigen 2) (Bullous pemphigoid antigen 2) [Cleaved into: 120 kDa linear IgA disease antigen homolog]	Col17a1	Bp180	Bpag2					Mus musculus (Mouse)	1470
Q63805	A1AG3_MOUSE	reviewed	Alpha-1-acid glycoprotein 3 (AGP 3) (Orosomucoid-3) (OMD 3)	Orm3	Agp-3	Orm-3					Mus musculus (Mouse)	206
Q9Z100	CPXM1_MOUSE	reviewed	Probable carboxypeptidase X1 (EC 3.4.17.-) (Metallocarboxypeptidase CPX-1)	Cpxm1	Cpx1	Cpxm					Mus musculus (Mouse)	722
P06745	G6PI_MOUSE	reviewed	Glucose-6-phosphate isomerase (GPI) (EC 5.3.1.9) (Autocrine motility factor) (AMF) (Neuroleukin) (NLK) (Phosphoglucose isomerase) (PGI) (Phosphohexose isomerase) (PHI)	Gpi	Gpi1						Mus musculus (Mouse)	558
E9Q7F5	EDD13_MOUSE	reviewed	Epididymal protein 13	Eddm13	Epp13	Gm6792					Mus musculus (Mouse)	164
Q3U0B3	DHR11_MOUSE	reviewed	Dehydrogenase/reductase SDR family member 11 (17-beta-hydroxysteroid dehydrogenase) (3-beta-hydroxysteroid 3-dehydrogenase) (EC 1.1.1.270) (Estradiol 17-beta-dehydrogenase) (EC 1.1.1.62) (Short-chain dehydrogenase/reductase family 24C member 1)	Dhrs11	Sdr24c1						Mus musculus (Mouse)	260
Q923P0	COKA1_MOUSE	reviewed	Collagen alpha-1(XX) chain	Col20a1							Mus musculus (Mouse)	1320
Q99MP3	CALCB_MOUSE	reviewed	Calcitonin gene-related peptide 2 (Beta-type CGRP) (Calcitonin gene-related peptide II) (CGRP-II)	Calcb							Mus musculus (Mouse)	130
Q8VII3	CST14_MOUSE	reviewed	Cystatin-14 (Cystatin SC)	Cst14							Mus musculus (Mouse)	130
Q01149	CO1A2_MOUSE	reviewed	Collagen alpha-2(I) chain (Alpha-2 type I collagen)	Col1a2	Cola2						Mus musculus (Mouse)	1372
Q3TAS6	EMC10_MOUSE	reviewed	ER membrane protein complex subunit 10 (Hematopoietic signal peptide-containing membrane domain-containing protein 1)	Emc10	Hsm1	Inm02					Mus musculus (Mouse)	258
P07351	IFNA4_MOUSE	reviewed	Interferon alpha-4 (IFN-alpha-4)	Ifna4							Mus musculus (Mouse)	186
P19228	CASA1_MOUSE	reviewed	Alpha-S1-casein (Alpha-casein)	Csn1s1	Csn1	Csna					Mus musculus (Mouse)	313
Q9WVH9	FBLN5_MOUSE	reviewed	Fibulin-5 (FIBL-5) (Developmental arteries and neural crest EGF-like protein) (Dance)	Fbln5	Dance						Mus musculus (Mouse)	448
O70514	FGFP1_MOUSE	reviewed	Fibroblast growth factor-binding protein 1 (FGF-BP) (FGF-BP1) (FGF-binding protein 1) (FGFBP-1)	Fgfbp1							Mus musculus (Mouse)	251
Q9CR35	CTRB1_MOUSE	reviewed	Chymotrypsinogen B (EC 3.4.21.1) [Cleaved into: Chymotrypsin B chain A; Chymotrypsin B chain B; Chymotrypsin B chain C]	Ctrb1							Mus musculus (Mouse)	263
O70165	FCN1_MOUSE	reviewed	Ficolin-1 (Collagen/fibrinogen domain-containing protein 1) (Ficolin-A) (Ficolin-alpha) (M-ficolin)	Fcn1	Fcna						Mus musculus (Mouse)	334
P28862	MMP3_MOUSE	reviewed	Stromelysin-1 (SL-1) (EC 3.4.24.17) (EMS-2) (Matrix metalloproteinase-3) (MMP-3) (Transin-1)	Mmp3							Mus musculus (Mouse)	477
P17534	DFAR2_MOUSE	reviewed	Alpha-defensin-related sequence 2 (CRS4C1) (Cryptdin-related protein 4C-1) (Defensin-related cryptdin-related sequence 2)	Defa-rs2	Defcr-rs2						Mus musculus (Mouse)	91
Q8K3I8	DFB19_MOUSE	reviewed	Beta-defensin 19 (BD-19) (mBD-19) (Defensin, beta 19) (Testis-specific beta-defensin-like protein)	Defb19	Defb24	Tdl					Mus musculus (Mouse)	83
O35622	FGF15_MOUSE	reviewed	Fibroblast growth factor 15 (FGF-15)	Fgf15							Mus musculus (Mouse)	218
Q61488	DHH_MOUSE	reviewed	Desert hedgehog protein (DHH) (HHG-3) [Cleaved into: Desert hedgehog protein N-product; Desert hedgehog protein C-product]	Dhh							Mus musculus (Mouse)	396
Q9Z1W4	GDF11_MOUSE	reviewed	Growth/differentiation factor 11 (GDF-11) (Bone morphogenetic protein 11) (BMP-11)	Gdf11	Bmp11						Mus musculus (Mouse)	405
B2RPV6	MMRN1_MOUSE	reviewed	Multimerin-1	Mmrn1							Mus musculus (Mouse)	1210
P08905	LYZ2_MOUSE	reviewed	Lysozyme C-2 (EC 3.2.1.17) (1,4-beta-N-acetylmuramidase C) (Lysozyme C type M)	Lyz2	Lyz	Lyzs					Mus musculus (Mouse)	148
Q04519	ASM_MOUSE	reviewed	Sphingomyelin phosphodiesterase (EC 3.1.4.12) (Acid sphingomyelinase) (ASMase)	Smpd1	Asm						Mus musculus (Mouse)	627
Q8R2K1	FUCM_MOUSE	reviewed	Fucose mutarotase (EC 5.1.3.29)	Fuom	Le51						Mus musculus (Mouse)	153
P97792	CXAR_MOUSE	reviewed	Coxsackievirus and adenovirus receptor homolog (CAR) (mCAR)	Cxadr	Car						Mus musculus (Mouse)	365
Q07104	GDF3_MOUSE	reviewed	Growth/differentiation factor 3 (GDF-3) (VG-1-related protein 2)	Gdf3	Gdf-3	Vgr-2					Mus musculus (Mouse)	366
P43029	GDF7_MOUSE	reviewed	Growth/differentiation factor 7 (GDF-7)	Gdf7	Gdf-7						Mus musculus (Mouse)	461
P01580	IFNG_MOUSE	reviewed	Interferon gamma (IFN-gamma)	Ifng							Mus musculus (Mouse)	155
Q9Z175	LOXL3_MOUSE	reviewed	Lysyl oxidase homolog 3 (EC 1.4.3.-) (EC 1.4.3.13) (Lysyl oxidase-like protein 3) (Lysyl oxidase-related protein 2)	Loxl3	Lor2						Mus musculus (Mouse)	754
Q61508	ECM1_MOUSE	reviewed	Extracellular matrix protein 1 (Secretory component p85)	Ecm1							Mus musculus (Mouse)	559
P59900	EMIL3_MOUSE	reviewed	EMILIN-3 (EMILIN-5) (Elastin microfibril interface located protein 5) (Elastin microfibril interfacer 5) (Elastin microfibril interface-located protein 3) (Elastin microfibril interfacer 3)	Emilin3	Emilin5						Mus musculus (Mouse)	758
Q8CG19	LTBP1_MOUSE	reviewed	Latent-transforming growth factor beta-binding protein 1 (LTBP-1) (Transforming growth factor beta-1-binding protein 1) (TGF-beta1-BP-1)	Ltbp1							Mus musculus (Mouse)	1712
Q9QXT6	IL17B_MOUSE	reviewed	Interleukin-17B (IL-17B) (Cytokine CX1) (Cytokine-like protein ZCYTO7) (Neuronal interleukin-17-related factor)	Il17b	Nirf	Zcyto7					Mus musculus (Mouse)	180
P47878	IBP3_MOUSE	reviewed	Insulin-like growth factor-binding protein 3 (IBP-3) (IGF-binding protein 3) (IGFBP-3)	Igfbp3	Igfbp-3						Mus musculus (Mouse)	292
P01027	CO3_MOUSE	reviewed	Complement C3 (HSE-MSF) [Cleaved into: Complement C3 beta chain; C3-beta-c (C3bc); Complement C3 alpha chain; C3a anaphylatoxin; Acylation stimulating protein (ASP) (C3adesArg); Complement C3b alpha' chain; Complement C3c alpha' chain fragment 1; Complement C3dg fragment; Complement C3g fragment; Complement C3d fragment; Complement C3f fragment; Complement C3c alpha' chain fragment 2]	C3							Mus musculus (Mouse)	1663
Q63870	CO7A1_MOUSE	reviewed	Collagen alpha-1(VII) chain (Long-chain collagen) (LC collagen)	Col7a1							Mus musculus (Mouse)	2944
Q9Z0F1	GNAS3_MOUSE	reviewed	Neuroendocrine secretory protein 55 (NESP55) [Cleaved into: LHAL tetrapeptide; GPIPIRRH peptide]	Gnas	Gnas1						Mus musculus (Mouse)	257
Q00780	CO8A1_MOUSE	reviewed	Collagen alpha-1(VIII) chain [Cleaved into: Vastatin]	Col8a1							Mus musculus (Mouse)	744
Q9WUQ5	CXL14_MOUSE	reviewed	C-X-C motif chemokine 14 (B-cell and monocyte-activating chemokine) (Chemokine BRAK) (Kidney-expressed chemokine CXC) (MIP-2G) (Small-inducible cytokine B14)	Cxcl14	Bmac	Kec	Ks1	Mip2g	Scyb14		Mus musculus (Mouse)	99
P47212	GALA_MOUSE	reviewed	Galanin peptides [Cleaved into: Galanin; Galanin message-associated peptide (GMAP)]	Gal	Galn						Mus musculus (Mouse)	124
Q80SU4	IFNAD_MOUSE	reviewed	Interferon alpha-13 (IFN-alpha-13)	Ifna13							Mus musculus (Mouse)	189
Q6DFW0	CI072_MOUSE	reviewed	Guanine nucleotide exchange C9orf72 homolog								Mus musculus (Mouse)	481
Q91Y47	FA11_MOUSE	reviewed	Coagulation factor XI (FXI) (EC 3.4.21.27) (Plasma thromboplastin antecedent) (PTA) [Cleaved into: Coagulation factor XIa heavy chain; Coagulation factor XIa light chain]	F11							Mus musculus (Mouse)	624
Q3TR08	FNDC4_MOUSE	reviewed	Fibronectin type III domain-containing protein 4 (Fibronectin type III repeat-containing protein 1)	Fndc4	Fnmp1	Frcp1					Mus musculus (Mouse)	231
Q5SYL3	K0100_MOUSE	reviewed	Protein KIAA0100	Kiaa0100							Mus musculus (Mouse)	2234
O35453	HEPS_MOUSE	reviewed	Serine protease hepsin (EC 3.4.21.106) [Cleaved into: Serine protease hepsin non-catalytic chain; Serine protease hepsin catalytic chain]	Hpn							Mus musculus (Mouse)	436
Q6IE32	ISK7_MOUSE	reviewed	Serine protease inhibitor Kazal-type 7 (Esophagus cancer-related gene 2 protein) (ECRG-2)	Spink7	Ecg2						Mus musculus (Mouse)	85
Q5MJS3	FA20C_MOUSE	reviewed	Extracellular serine/threonine protein kinase FAM20C (EC 2.7.11.1) (Dentin matrix protein 4) (DMP-4) (Golgi-enriched fraction casein kinase) (GEF-CK)	Fam20c	Dmp4	Kiaa4081					Mus musculus (Mouse)	579
Q91WP0	MASP2_MOUSE	reviewed	Mannan-binding lectin serine protease 2 (EC 3.4.21.104) (MBL-associated serine protease 2) (Mannose-binding protein-associated serine protease 2) (MASP-2) [Cleaved into: Mannan-binding lectin serine protease 2 A chain; Mannan-binding lectin serine protease 2 B chain]	Masp2							Mus musculus (Mouse)	685
Q9JJY9	IL22_MOUSE	reviewed	Interleukin-22 (IL-22) (IL-10-related T-cell-derived-inducible factor) (IL-TIF) (IL-TIF alpha) (Interleukin-22a) (IL-22a)	Il22	Il22a	Iltif	Iltifa				Mus musculus (Mouse)	179
P02469	LAMB1_MOUSE	reviewed	Laminin subunit beta-1 (Laminin B1 chain) (Laminin-1 subunit beta) (Laminin-10 subunit beta) (Laminin-12 subunit beta) (Laminin-2 subunit beta) (Laminin-6 subunit beta) (Laminin-8 subunit beta)	Lamb1	Lamb-1	Lamb1-1					Mus musculus (Mouse)	1786
Q07797	LG3BP_MOUSE	reviewed	Galectin-3-binding protein (Cyp-C-associated protein) (CyCAP) (Lectin galactoside-binding soluble 3-binding protein) (Protein MAMA)	Lgals3bp	Cycap	Mama					Mus musculus (Mouse)	577
P09036	ISK1_MOUSE	reviewed	Serine protease inhibitor Kazal-type 1 (P12) (Prostatic secretory glycoprotein) (Serine protease inhibitor Kazal-type 3)	Spink1	Spink3						Mus musculus (Mouse)	80
P47880	IBP6_MOUSE	reviewed	Insulin-like growth factor-binding protein 6 (IBP-6) (IGF-binding protein 6) (IGFBP-6)	Igfbp6	Igfbp-6						Mus musculus (Mouse)	238
O88572	LRP6_MOUSE	reviewed	Low-density lipoprotein receptor-related protein 6 (LRP-6)	Lrp6							Mus musculus (Mouse)	1613
O09108	LSHB_MOUSE	reviewed	Lutropin subunit beta (Lutropin beta chain) (Luteinizing hormone subunit beta) (LH-B) (LSH-B) (LSH-beta)	Lhb							Mus musculus (Mouse)	141
P51885	LUM_MOUSE	reviewed	Lumican (Keratan sulfate proteoglycan lumican) (KSPG lumican)	Lum	Lcn	Ldc					Mus musculus (Mouse)	338
Q8BPP5	LYPD6_MOUSE	reviewed	Ly6/PLAUR domain-containing protein 6	Lypd6							Mus musculus (Mouse)	171
O35228	IL27B_MOUSE	reviewed	Interleukin-27 subunit beta (IL-27 subunit beta) (IL-27B) (Epstein-Barr virus-induced gene 3 protein homolog)	Ebi3	Il27b						Mus musculus (Mouse)	228
Q3V140	ACRBP_MOUSE	reviewed	Acrosin-binding protein (Proacrosin-binding protein sp32)	Acrbp							Mus musculus (Mouse)	540
O70302	CIDEA_MOUSE	reviewed	Cell death activator CIDE-A (Cell death-inducing DFFA-like effector A)	Cidea							Mus musculus (Mouse)	217
P31230	AIMP1_MOUSE	reviewed	Aminoacyl tRNA synthase complex-interacting multifunctional protein 1 (Multisynthase complex auxiliary component p43) [Cleaved into: Endothelial monocyte-activating polypeptide 2 (EMAP-2) (Endothelial monocyte-activating polypeptide II) (EMAP-II) (Small inducible cytokine subfamily E member 1)]	Aimp1	Emap2	Scye1					Mus musculus (Mouse)	310
Q8BHR2	ENOX1_MOUSE	reviewed	Ecto-NOX disulfide-thiol exchanger 1 (Constitutive Ecto-NOX) (cNOX) [Includes: Hydroquinone [NADH] oxidase (EC 1.-.-.-); Protein disulfide-thiol oxidoreductase (EC 1.-.-.-)]	Enox1							Mus musculus (Mouse)	643
Q9QUP5	HPLN1_MOUSE	reviewed	Hyaluronan and proteoglycan link protein 1 (Cartilage-linking protein 1) (Cartilage-link protein) (Proteoglycan link protein)	Hapln1	Crtl1						Mus musculus (Mouse)	356
Q3TB92	MILR1_MOUSE	reviewed	Allergin-1 (Allergy inhibitory receptor 1) (Mast cell antigen 32) (MCA-32) (Mast cell Ag-32) (Mast cell immunoglobulin-like receptor 1)	Milr1	Gm885	Mca32					Mus musculus (Mouse)	246
Q8R460	IL36G_MOUSE	reviewed	Interleukin-36 gamma (Interleukin-1 family member 9) (IL-1F9)	Il36g	Il1f9						Mus musculus (Mouse)	164
P84444	CC21A_MOUSE	reviewed	C-C motif chemokine 21a (6Ckine) (Beta-chemokine exodus-2) (Small-inducible cytokine A21a) (Thymus-derived chemotactic agent 4) (TCA4)	Ccl21a	Scya21	Scya21a					Mus musculus (Mouse)	133
Q80W15	IBPL1_MOUSE	reviewed	Insulin-like growth factor-binding protein-like 1 (IGFBP-related protein 10) (Insulin-like growth factor-binding-related protein 4) (IGFBP-rP4)	Igfbpl1	Igfbprp4						Mus musculus (Mouse)	270
P97290	IC1_MOUSE	reviewed	Plasma protease C1 inhibitor (C1 Inh) (C1Inh) (C1 esterase inhibitor) (C1-inhibiting factor) (Serpin G1)	Serping1	C1nh						Mus musculus (Mouse)	504
O89029	MATN4_MOUSE	reviewed	Matrilin-4 (MAT-4)	Matn4							Mus musculus (Mouse)	624
Q91X72	HEMO_MOUSE	reviewed	Hemopexin	Hpx	Hpxn						Mus musculus (Mouse)	460
F8VQN3	GPR31_MOUSE	reviewed	12-(S)-hydroxy-5,8,10,14-eicosatetraenoic acid receptor (12-(S)-HETE receptor) (12-HETER) (G-protein coupled receptor 31)	Gpr31	Gpr31b	Gpr31c					Mus musculus (Mouse)	319
Q8BH06	I17RE_MOUSE	reviewed	Interleukin-17 receptor E (IL-17 receptor E) (IL-17RE)	Il17re							Mus musculus (Mouse)	637
Q06186	HBEGF_MOUSE	reviewed	Proheparin-binding EGF-like growth factor [Cleaved into: Heparin-binding EGF-like growth factor (HB-EGF) (HBEGF)]	Hbegf	Dtr	Hegfl					Mus musculus (Mouse)	208
P01326	INS2_MOUSE	reviewed	Insulin-2 [Cleaved into: Insulin-2 B chain; Insulin-2 A chain]	Ins2	Ins-2						Mus musculus (Mouse)	110
P18242	CATD_MOUSE	reviewed	Cathepsin D (EC 3.4.23.5)	Ctsd							Mus musculus (Mouse)	410
Q9ESY9	GILT_MOUSE	reviewed	Gamma-interferon-inducible lysosomal thiol reductase (EC 1.8.-.-) (Gamma-interferon-inducible protein IP-30) (Lysosomal thiol reductase IP30)	Ifi30	Gilt	Ip30					Mus musculus (Mouse)	248
Q810H5	GALP_MOUSE	reviewed	Galanin-like peptide	Galp							Mus musculus (Mouse)	117
Q9Z0J7	GDF15_MOUSE	reviewed	Growth/differentiation factor 15 (GDF-15) (Macrophage inhibitory cytokine 1) (MIC-1)	Gdf15	Mic1	Sbf					Mus musculus (Mouse)	303
Q8K4C5	IL17C_MOUSE	reviewed	Interleukin-17C (Il-17c) (Cytokine CX2)	Il17c							Mus musculus (Mouse)	194
P16045	LEG1_MOUSE	reviewed	Galectin-1 (Gal-1) (14 kDa lectin) (Beta-galactoside-binding lectin L-14-I) (Galaptin) (Lactose-binding lectin 1) (Lectin galactoside-binding soluble 1) (S-Lac lectin 1)	Lgals1	Gbp						Mus musculus (Mouse)	135
Q8VIM0	HAVR2_MOUSE	reviewed	Hepatitis A virus cellular receptor 2 homolog (HAVcr-2) (T-cell immunoglobulin and mucin domain-containing protein 3) (TIMD-3) (T-cell immunoglobulin mucin receptor 3) (TIM-3) (T-cell membrane protein 3) (CD antigen CD366)	Havcr2	Tim3	Timd3					Mus musculus (Mouse)	281
P48356	LEPR_MOUSE	reviewed	Leptin receptor (LEP-R) (B219) (OB receptor) (OB-R) (CD antigen CD295)	Lepr	Db	Obr					Mus musculus (Mouse)	1162
O35679	ISK4_MOUSE	reviewed	Serine protease inhibitor Kazal-type 4 (MPGC60 protein) (Peptide PEC-60 homolog)	Spink4	Mpgc60						Mus musculus (Mouse)	86
Q9D9H8	CB069_MOUSE	reviewed	UPF0565 protein C2orf69 homolog								Mus musculus (Mouse)	365
O35598	ADA10_MOUSE	reviewed	Disintegrin and metalloproteinase domain-containing protein 10 (ADAM 10) (EC 3.4.24.81) (Kuzbanian protein homolog) (Mammalian disintegrin-metalloprotease) (CD antigen CD156c)	Adam10	Kuz	Madm					Mus musculus (Mouse)	749
O08644	EPHB6_MOUSE	reviewed	Ephrin type-B receptor 6 (MEP) (Tyrosine-protein kinase-defective receptor EPH-6)	Ephb6	Cekl						Mus musculus (Mouse)	1014
Q8VEI3	HYAL3_MOUSE	reviewed	Hyaluronidase-3 (Hyal-3) (EC 3.2.1.35) (Hyaluronoglucosaminidase-3)	Hyal3	Hyl3						Mus musculus (Mouse)	412
Q61087	LAMB3_MOUSE	reviewed	Laminin subunit beta-3 (Epiligrin subunit bata) (Kalinin B1 chain) (Kalinin subunit beta) (Laminin-5 subunit beta) (Nicein subunit beta)	Lamb3							Mus musculus (Mouse)	1168
O54908	DKK1_MOUSE	reviewed	Dickkopf-related protein 1 (Dickkopf-1) (Dkk-1) (mDkk-1)	Dkk1							Mus musculus (Mouse)	272
P11403	FGF4_MOUSE	reviewed	Fibroblast growth factor 4 (FGF-4) (Heparin-binding growth factor 4) (HBGF-4) (K-fibroblast growth factor)	Fgf4	Fgf-4	Kfgf					Mus musculus (Mouse)	202
Q6AW46	EST5A_MOUSE	reviewed	Carboxylesterase 5A (EC 3.1.1.1) (Carboxylesterase-like urinary excreted protein homolog) (Cauxin)	Ces5a	Ces7						Mus musculus (Mouse)	575
Q8K4G1	LTBP4_MOUSE	reviewed	Latent-transforming growth factor beta-binding protein 4 (LTBP-4)	Ltbp4							Mus musculus (Mouse)	1666
Q8CG85	MAMC2_MOUSE	reviewed	MAM domain-containing protein 2 (MAM domain-containing proteoglycan) (Mamcan)	Mamdc2							Mus musculus (Mouse)	686
Q8R2G6	CCD80_MOUSE	reviewed	Coiled-coil domain-containing protein 80 (Up-regulated in BRS-3 deficient mouse)	Ccdc80	Urb						Mus musculus (Mouse)	949
Q9CYA0	CREL2_MOUSE	reviewed	Cysteine-rich with EGF-like domain protein 2	Creld2							Mus musculus (Mouse)	350
Q61268	APOC4_MOUSE	reviewed	Apolipoprotein C-IV (Apo-CIV) (ApoC-IV) (Apolipoprotein C2-linked) (ACL) (Apolipoprotein C4)	Apoc4	Acl						Mus musculus (Mouse)	124
Q9CZD3	GARS_MOUSE	reviewed	Glycine--tRNA ligase (EC 6.1.1.14) (Diadenosine tetraphosphate synthetase) (Ap4A synthetase) (EC 2.7.7.-) (Glycyl-tRNA synthetase) (GlyRS)	Gars							Mus musculus (Mouse)	729
Q8BMF8	GLDN_MOUSE	reviewed	Gliomedin (Cancer-related gene liver 2 protein) (CRG-L2) [Cleaved into: Gliomedin shedded ectodomain]	Gldn	Crgl2						Mus musculus (Mouse)	549
Q07105	GDF9_MOUSE	reviewed	Growth/differentiation factor 9 (GDF-9)	Gdf9	Gdf-9						Mus musculus (Mouse)	441
Q61810	LTBP3_MOUSE	reviewed	Latent-transforming growth factor beta-binding protein 3 (LTBP-3)	Ltbp3							Mus musculus (Mouse)	1253
P33435	MMP13_MOUSE	reviewed	Collagenase 3 (EC 3.4.24.-) (Matrix metalloproteinase-13) (MMP-13)	Mmp13							Mus musculus (Mouse)	472
