# Supplementary material for: Intermittent Fasting‐Induced Orm2 Promotes Adipose Browning via the GP130/IL23R‐p38 Cascade
Source: Adv Sci (Weinh). 2024 Sep 9;11(42):2407789. doi: 10.1002/advs.202407789 (PMC11558143; doi:10.1002/advs.202407789)
Supplement: Supplementary file 2 — Supplemental Tables [file ADVS-11-2407789-s001.zip › Table S9-Orm2 rs1826232 Analysis Data.csv]

	SNP	pval.outcome	outcome	id.outcome
1	rs1826232	0.34	Body mass index (BMI) || id:ukb-b-19953	ukb-b-19953
2	rs1826232	0.42	Body mass index (BMI) || id:ukb-b-2303	ukb-b-2303
3	rs1826232	0.8984	Body mass index || id:bbj-a-1	bbj-a-1
4	rs1826232	0.9876	Body mass index || id:bbj-a-2	bbj-a-2
5	rs1826232	0.973	Body mass index || id:bbj-a-3	bbj-a-3
6	rs1826232	0.7696	Body mass index (BMI) || id:ukb-e-23104_CSA	ukb-e-23104_CSA
7	rs1826232	0.7449	Body mass index (BMI) || id:ukb-e-21001_CSA	ukb-e-21001_CSA
8	rs1826232	0.184	Body mass index (BMI) || id:ukb-e-21001_AFR	ukb-e-21001_AFR
9	rs1826232	0.1752	Body mass index (BMI) || id:ukb-e-23104_AFR	ukb-e-23104_AFR
10	rs1826232	0.4721	Body mass index (BMI) || id:ukb-e-21001_EAS	ukb-e-21001_EAS
11	rs1826232	0.5136	Body mass index (BMI) || id:ukb-e-23104_EAS	ukb-e-23104_EAS
12	rs1826232	0.8074	Body mass index (BMI) || id:ukb-e-21001_MID	ukb-e-21001_MID
13	rs1826232	0.644401	Body mass index (BMI) || id:ukb-e-23104_MID	ukb-e-23104_MID
14	rs1826232	0.313286	Triglycerides in small HDL || id:met-c-923	met-c-923
15	rs1826232	0.853185	Triglycerides in small VLDL || id:met-c-932	met-c-932
16	rs1826232	0.444897	Triglycerides in very large VLDL || id:met-c-952	met-c-952
17	rs1826232	0.971579	Serum total triglycerides || id:met-c-934	met-c-934
18	rs1826232	0.981183	Triglycerides in chylomicrons and largest VLDL particles || id:met-c-960	met-c-960
19	rs1826232	0.616139	Triglycerides in very large HDL || id:met-c-948	met-c-948
20	rs1826232	0.507993	Triglycerides in medium VLDL || id:met-c-915	met-c-915
21	rs1826232	0.278783	Triglycerides in large VLDL || id:met-c-892	met-c-892
22	rs1826232	0.227077	Triglycerides in IDL || id:met-c-872	met-c-872
23	rs1826232	0.3263	Triglycerides in very small VLDL || id:met-c-956	met-c-956
24	rs1826232	0.734301	Triglycerides || id:ukb-e-30870_CSA	ukb-e-30870_CSA
25	rs1826232	0.4423	Triglycerides || id:ukb-e-30870_AFR	ukb-e-30870_AFR
26	rs1826232	0.4547	Triglycerides || id:ukb-e-30870_EAS	ukb-e-30870_EAS
27	rs1826232	0.188	Triglycerides || id:ukb-e-30870_MID	ukb-e-30870_MID
28	rs1826232	0.94342	Triglycerides || id:ukb-d-30870_irnt	ukb-d-30870_irnt
29	rs1826232	0.773571	Triglycerides || id:ukb-d-30870_raw	ukb-d-30870_raw
30	rs1826232	0.837544	Glucose || id:met-c-859	met-c-859
31	rs1826232	0.3411	Glucose || id:ukb-e-30740_CSA	ukb-e-30740_CSA
32	rs1826232	0.3853	Glucose || id:ukb-e-30740_AFR	ukb-e-30740_AFR
33	rs1826232	0.8902	Glucose || id:ukb-e-30740_EAS	ukb-e-30740_EAS
34	rs1826232	0.3611	Glucose || id:ukb-e-30740_MID	ukb-e-30740_MID
35	rs1826232	0.3102	Elevated blood glucose level || id:finn-b-R18_ELEVATED_BLOOD_GLUCOSE_LEVEL	finn-b-R18_ELEVATED_BLOOD_GLUCOSE_LEVEL
36	rs1826232	0.85437	Glucose || id:ukb-d-30740_irnt	ukb-d-30740_irnt
37	rs1826232	0.80313	Glucose || id:ukb-d-30740_raw	ukb-d-30740_raw
38	rs1826232	0.8495	Other disorders of glucose regulation and pancreatic internal secretion || id:finn-b-E4_GLUCOPANCREAS	finn-b-E4_GLUCOPANCREAS
